# Supplementary material for: Genome-wide polysomal analysis of a yeast strain with mutated ribosomal protein S9
Source: BMC Genomics. 2007 Aug 21;8:285. doi: 10.1186/1471-2164-8-285 (PMC2020489; doi:10.1186/1471-2164-8-285)
Supplement: Additional file 1 — Microarray results of the transcriptome analysis. Excel file with the results of the transcriptome analysis of wild type and mutant strains grown either in YPD (Rich media) or SD (minimal media). [file 1471-2164-8-285-S1.xls]

## Sheet: results for all genes
Normalized ratios obtained for all known and predicted yeast ORFs
id	Gene	By4741 (wt) grown in YPD	rps9∆188-197 grown in YPD	By4741 grown in SD	rps9∆188-197 grown in SD
YAL001C	TFC3	<no data>	<no data>	0.892308	<no data>
YAL002W	VPS8	0.600415	0.805594	0.916923	1.01526
YAL003W	EFB1	2.91743	2.41818	1.22538	1.01167
YAL004W		1.07427	1.06783	0.845385	0.505386
YAL005C	SSA1	1.25685	1.08531	0.836154	0.775583
YAL009W	SPO7	<no data>	<no data>	0.914615	<no data>
YAL010C	MDM1	0.651037	0.748252	<no data>	0.88061
YAL011W		0.887967	0.917483	0.993846	0.942549
YAL012W	CYS3	2.08299	1.65594	0.836154	0.780072
YAL013W	DEP1	0.801245	0.767133	0.946923	1.1158
YAL014C	UIP2	1.31535	<no data>	0.958462	0.787253
YAL015C	NTG1	0.794606	0.91958	1.00154	0.948833
YAL016W	TPD3	1.31494	1.11329	1.04615	0.768402
YAL018C		0.494606	0.877622	0.927692	1.16697
YAL019W	FUN3	<no data>	<no data>	1.05231	0.929982
YAL020C	ATS1	1.42365	1.64336	1.09923	<no data>
YAL021C	CCR4	1.43942	1.11888	0.913077	0.655296
YAL022C	FUN26	1.09959	1.21888	1.12154	<no data>
YAL023C	PMT2	1.03278	0.844755	1.03231	<no data>
YAL026C	DRS2	0.626141	<no data>	<no data>	<no data>
YAL027W		0.840249	0.87972	1.06308	0.972172
YAL028W		1.37386	<no data>	0.876154	0.7693
YAL029C	MYO4	0.90249	0.928671	0.950769	0.900359
YAL030W	SNC1	0.972614	0.687413	0.686923	0.675943
YAL031C	FUN21	0.59917	0.812587	<no data>	0.777379
YAL032C	PRP45	<no data>	1.01748	0.905385	0.993716
YAL033W	POP5	0.919087	1.08252	0.948462	1.00539
YAL034C	FUN19	0.948963	1.01538	1.08923	0.925494
YAL034W-A	MTW1	0.804979	<no data>	1.04692	1
YAL035C-A		0.753942	1.06154	1	1.11221
YAL035W	FUN12	1.78838	1.7993	1.21538	1.24865
YAL036C	FUN11	2.23361	1.76923	1.38154	1.27469
YAL037W		0.729876	0.876224	0.932308	0.925494
YAL038W	CDC19	1.34896	1.37063	1.27462	0.760323
YAL039C	CYC3	<no data>	1.36573	<no data>	<no data>
YAL040C	CLN3	0.959751	2.08951	1.32923	1.44794
YAL041W	CDC24	0.979253	0.948951	1.08154	0.858169
YAL042W	ERV46	<no data>	1.27622	<no data>	<no data>
YAL043C	PTA1	0.851867	1.01888	1.02	0.889587
YAL043C-A	KRE23	0.453112	0.704196	0.693846	0.620287
YAL044C	GCV3	0.329876	0.821678	0.435385	0.721724
YAL046C		1.02116	0.991608	1.11692	<no data>
YAL047C	SPC72	<no data>	1.03497	1.04308	<no data>
YAL048C		0.622407	<no data>	0.920769	1.05027
YAL049C		1.41826	0.937063	1.02615	0.952424
YAL051W	OAF1	0.86888	<no data>	0.931538	0.814183
YAL053W		0.744813	1.00909	1.12615	1.13734
YAL054C	ACS1	0.69751	0.912587	0.874615	0.942549
YAL055W	PEX22	<no data>	1.14196	1.10308	<no data>
YAL056W	KRH1	<no data>	0.727273	0.843846	<no data>
YAL058C-A	KRE2	0.790456	1.11399	1.03769	1.0763
YAL058W	CNE1	0.613693	0.900699	0.905385	0.861759
YAL059W	ECM1	1.81992	1.68671	1.00462	1.29533
YAL060W	BDH1	0.435685	0.599301	0.746154	0.520646
YAL061W		0.553527	0.664336	0.828462	0.658887
YAL062W	GDH3	0.526556	0.928671	0.741538	0.921903
YAL063C	FLO9	0.655187	<no data>	0.883077	0.790844
YAL064C-A		<no data>	<no data>	0.753846	<no data>
YAL064W		0.600415	1.05035	1.02077	1.19749
YAL064W-B		0.616598	0.806294	0.789231	0.85368
YAL065C		0.992116	1.1014	1.12462	1.37074
YAL066W		0.674689	0.874126	0.923077	1.07092
YAL067C	SEO1	0.522822	0.767133	0.844615	1.11311
YAL068C		<no data>	<no data>	0.905385	1.01077
YAL069W		0.897095	1.23636	0.922308	<no data>
YAR002C-A	ERP1	0.441494	0.784615	0.810769	<no data>
YAR002W	NUP6	1.05228	1.09231	0.995385	0.868043
YAR003W	SWD1	0.900415	0.946154	1.11769	0.858169
YAR007C	RFA1	0.83195	0.939161	0.858462	0.955117
YAR008W	SEN34	0.855187	0.925175	0.941538	0.89228
YAR009C		0.284232	0.113287	0.264615	0.0601436
YAR010C		0.156017	0.0965035	0.214615	0.056553
YAR010C-PCR		0.143983	0.100699	0.230769	0.0763016
YAR010C-PCR new dNTP		0.185477	0.10979	0.233077	0.0718133
YAR010C-PCR no primers		0.16473	0.086014	0.193077	0.061939
YAR014C	BUD14	0.792531	0.997902	0.729231	0.852783
YAR015W	ADE1	0.40249	0.264336	0.468462	0.144524
YAR018C	KIN3	0.640664	0.788112	0.831538	0.663375
YAR019C	CDC15	0.514523	0.907692	0.837692	0.90395
YAR020C	PAU7	0.673029	0.938462	1.02231	<no data>
YAR023C		0.5639	0.891608	0.962308	<no data>
YAR027W	UIP3	0.760166	0.660839	0.777692	0.649013
YAR028W		1.01618	0.858741	0.951538	0.798025
YAR029W		<no data>	<no data>	0.792308	<no data>
YAR030C		<no data>	<no data>	0.647692	<no data>
YAR031W	PRM9	<no data>	0.958042	<no data>	0.858169
YAR033W		0.878838	0.832168	0.72	<no data>
YAR035W	YAT1	1.07095	<no data>	0.900769	0.9614
YAR044W	OSH1	0.53527	0.574825	0.677692	0.584381
YAR047C		0.294606	<no data>	<no data>	<no data>
YAR053W		0.463485	<no data>	0.651538	<no data>
YAR062W		1.07552	0.979021	0.943846	0.83842
YAR064W		1.02656	0.900699	<no data>	<no data>
YAR066W		0.621992	0.753147	0.781538	1.01706
YAR068W		1.2556	1.1035	1.19077	1.68223
YAR071W	PHO11	<no data>	2.0049	0.686154	0.609515
YAR073W	IMD1	0.779668	0.788112	0.618462	0.250449
YAR075W		1.03195	0.952448	0.615385	<no data>
YBL001C	ECM15	1.24855	0.83007	1.10769	0.801616
YBL002W	HTB2	2.41452	1.33706	1.73769	0.969479
YBL003C	HTA2	2.32324	1.31958	1.8	0.987433
YBL004W		0.554357	<no data>	0.876923	1.00269
YBL005W-A		0.190041	0.113287	0.266154	0.0951526
YBL005W-B		0.375934	0.141958	0.308462	0.0924596
YBL006C		1.10539	0.867133	1.00538	0.843806
YBL007C	SLA1	0.862656	0.778322	0.975385	0.759425
YBL008W	HIR1	<no data>	<no data>	<no data>	<no data>
YBL009W		1.0444	0.998601	0.963077	0.925494
YBL010C		0.744398	0.979021	<no data>	1.12298
YBL011W	SCT1	0.965975	0.767832	0.961538	<no data>
YBL012C		<no data>	0.760839	0.764615	<no data>
YBL013W	FMT1	0.597095	0.834266	0.946154	0.932675
YBL014C	RRN6	<no data>	<no data>	0.99	0.869838
YBL015W	ACH1	0.689212	0.827273	1.10923	0.996409
YBL016W	FUS3	0.904564	0.462937	0.806154	0.38061
YBL017C	PEP1	<no data>	<no data>	0.937692	<no data>
YBL018C	POP8	1.19004	1.07133	1.20308	1.10952
YBL019W	APN2	0.715353	<no data>	0.975385	<no data>
YBL020W	RFT1	1.21079	1.12378	1.23	<no data>
YBL021C	HAP3	0.983402	0.594406	1.04923	0.98833
YBL022C	PIM1	0.645228	0.636364	0.841538	0.745063
YBL023C	MCM2	<no data>	0.905594	<no data>	0.943447
YBL024W	NCL1	1.77178	1.76923	1.39	1.20018
YBL025W	RRN1	<no data>	0.898601	0.931538	0.9614
YBL026W	LSM2	0.962656	1.03706	<no data>	0.905745
YBL027W	RPL19B	2.18299	1.68322	1.13692	0.94614
YBL028C		<no data>	2.04336	1.35385	1.3465
YBL029W		0.875104	0.920979	1.20692	0.847397
YBL030C	PET9	1.56224	1.38462	1.49385	1.73519
YBL031W	SHE1	0.659336	0.851049	0.985385	1.00808
YBL032W	HEK2	1.4834	1.04196	1.29077	0.86535
YBL033C	RIB1	<no data>	0.974126	1.29	1.15171
YBL034C	STU1	<no data>	<no data>	0.841538	<no data>
YBL035C	POL12	0.800415	<no data>	0.992308	<no data>
YBL036C		<no data>	<no data>	<no data>	<no data>
YBL037W	APL3	<no data>	<no data>	0.953846	<no data>
YBL038W	MRPL16	0.882988	0.9	0.96	0.970377
YBL039C	URA7	1.7668	1.63776	1.20538	1.09246
YBL040C	ERD2	1.41452	1.17133	1.17846	1.05566
YBL041W	PRE7	<no data>	1.43147	1.00538	0.860862
YBL042C	FUI1	1.78506	1.61538	1.60462	2.81508
YBL043W	ECM13	0.729876	0.948951	2.37615	1.55655
YBL045C	COR1	0.870539	0.928671	1.20154	0.896768
YBL046W		1.22863	1.1014	1.10308	1.21724
YBL047C	EDE1	<no data>	0.593007	0.743846	<no data>
YBL048W		0.561826	<no data>	1.03538	1.11849
YBL049W		0.630705	0.900699	1.02923	0.959605
YBL050W	SEC17	1.06266	0.924476	0.946923	0.783662
YBL051C	PIN4	0.729461	<no data>	0.809231	<no data>
YBL052C	SAS3	0.641079	<no data>	0.998462	0.898564
YBL053W		0.618672	0.917483	<no data>	0.947935
YBL054W		<no data>	<no data>	1.13385	<no data>
YBL055C		1.4195	1.17273	1.09308	<no data>
YBL056W	PTC3	1.30041	0.896503	1.04077	0.747756
YBL057C		1.43112	1.15035	1.05846	0.983842
YBL058W	SHP1	1.35892	1.18741	1.00538	0.825853
YBL059W		0.644398	0.991608	1.03846	<no data>
YBL061C	SKT5	<no data>	0.839161	1.00846	<no data>
YBL062W		0.787552	0.926573	0.883077	1.0018
YBL064C		<no data>	<no data>	0.658462	0.503591
YBL067C	UBP13	1.01784	1.03007	1.16692	<no data>
YBL068W	PRS4	2.01328	<no data>	<no data>	0.870736
YBL069W	AST1	1.13402	1.03007	<no data>	1.11041
YBL070C		0.779668	<no data>	1.08769	1.02873
YBL071C		0.735685	0.870629	0.953077	1.01436
YBL072C	RPS8A	2.55145	2.08881	1.46692	1.14811
YBL073W		<no data>	0.983916	<no data>	<no data>
YBL074C	AAR2	<no data>	1.01259	<no data>	1.11849
YBL075C	SSA3	0.680083	0.874126	0.752308	<no data>
YBL078C	AUT7	0.677593	0.898601	0.918462	0.843806
YBL079W	NUP17	<no data>	<no data>	0.932308	<no data>
YBL080C	PET112	0.584232	<no data>	<no data>	0.873429
YBL081W		<no data>	<no data>	<no data>	<no data>
YBL082C	RHK1	1.13942	1.25664	1.10231	1.01346
YBL086C		0.837759	0.851748	0.856154	<no data>
YBL087C	RPL23A	2.46639	2.0049	1.29154	1.13734
YBL088C	TEL1	<no data>	<no data>	0.753846	<no data>
YBL089W		0.798755	0.86014	0.983846	0.787253
YBL090W	MRP21	1.02324	1.10629	1.05846	1.20646
YBL091C	MAP2	1.5278	0.988112	0.935385	<no data>
YBL091C-A		0.965975	0.84965	1.01538	0.883303
YBL092W	RPL32	3.3668	2.45804	1.67923	1.18851
YBL093C	ROX3	1.38921	1.23287	0.997692	1.16338
YBL094C		0.818257	0.839161	1.07	1
YBL095W		0.908299	0.694406	0.794615	0.819569
YBL096C		0.860581	0.839161	1.01385	0.972172
YBL097W	BRN1	0.680083	0.853147	0.883077	<no data>
YBL098W	BNA4	0.657261	0.708392	0.83	0.660682
YBL099W	ATP1	0.824481	1.03706	1.15154	1.14901
YBL100C		0.563071	0.832168	1.02231	0.964093
YBL101C	ECM21	0.446058	0.62028	0.793846	0.760323
YBL101W-A		0.245228	0.148951	0.416923	0.0933573
YBL101W-B		0.408299	0.222378	0.363077	0.175943
YBL102W	SFT2	1.27801	1.10839	1.37846	1.33124
YBL103C	RTG3	0.800415	1.11049	1.23308	1.31867
YBL104C		0.807054	0.868531	0.872308	<no data>
YBL105C	PKC1	0.705394	0.924476	0.862308	0.864452
YBL106C	SRO77	1.72573	1.64126	1.17846	1.01167
YBL107C		1.29917	1.22587	0.989231	1.04399
YBL107W-A		0.637344	0.194406	0.374615	0.114004
YBL108W		0.570954	0.737762	0.768462	<no data>
YBL109W		1.05104	1.10979	1.06308	0.74237
YBL111C		1.02116	0.753147	0.959231	0.649013
YBL112C		0.887137	0.800699	1.15462	0.669659
YBL113C		1.25519	1.16993	1.52846	0.929982
YBR001C	NTH2	0.506224	0.788811	0.921538	0.88061
YBR002C	RER2	1.36888	1.37622	1.26769	1.26212
YBR003W	COQ1	<no data>	0.714685	<no data>	<no data>
YBR004C		1.239	1.33776	<no data>	1.00628
YBR005W		1.02241	1.09091	1.10769	1.05835
YBR006W	UGA2	0.643568	0.786713	0.964615	0.945242
YBR007C		<no data>	0.763636	0.755385	<no data>
YBR008C	FLR1	<no data>	1.33357	0.869231	0.719031
YBR009C	HHF1	2.59917	1.4965	1.80615	1.06553
YBR010W	HHT1	2.4249	1.35804	1.80769	1.11221
YBR011C	IPP1	1.53361	0.877622	1.06077	0.606822
YBR012C		0.794606	0.707692	0.77	0.717235
YBR012W-A		0.195436	0.0993007	0.285385	0.0547576
YBR012W-B		0.508714	0.146853	0.285385	0.0754039
YBR013C		0.738174	0.688811	<no data>	0.693896
YBR014C		1.18506	1.00909	1.09231	1.11939
YBR015C	MNN2	0.866805	<no data>	1.15923	0.903052
YBR016W		0.629046	0.716783	0.762308	0.606822
YBR017C	KAP14	<no data>	0.655944	0.816154	0.663375
YBR018C	GAL7	<no data>	0.976923	0.946154	1.39408
YBR019C	GAL1	0.648548	0.921678	0.901538	1.01077
YBR020W	GAL1	0.714108	0.840559	0.959231	1.07092
YBR021W	FUR4	0.954357	1.15245	0.987692	1.54668
YBR022W		0.892946	1.02308	0.991538	0.93088
YBR023C	CHS3	1.5473	1.14545	1.25308	0.82675
YBR024W	SCO2	1.76556	1.11329	1.43615	0.950628
YBR025C		1.89336	1.35874	1.11538	0.739677
YBR026C	MRF1'	0.736929	0.622378	0.833846	0.68851
YBR027C		0.379253	0.388112	0.590769	0.37702
YBR028C		0.909959	<no data>	0.876154	0.640934
YBR029C	CDS1	1.55975	1.30909	<no data>	0.654399
YBR030W		0.955602	1.24825	0.959231	1.11221
YBR031W	RPL4A	3.11867	2.96294	2.02462	1.75943
YBR032W		0.9361	1.19371	1.18538	1.64183
YBR033W	EDS1	1.33485	1.10699	1.13	0.928187
YBR034C	HMT1	<no data>	2.82517	1.96385	2.05566
YBR035C	PDX3	1.0527	0.774126	1.62615	1.32765
YBR036C	CSG2	1.26017	1.22937	1.22769	1.19659
YBR037C	SCO1	<no data>	0.604895	0.630769	0.573609
YBR038W	CHS2	<no data>	0.807692	0.83	0.816876
YBR039W	ATP3	1.35934	1.1993	1.10462	0.972172
YBR040W	FIG1	1.19834	1.02448	1.16769	0.909336
YBR041W	FAT1	1.00332	0.783217	0.806154	0.548474
YBR042C		1.47469	1.08531	1	0.810592
YBR043C	AQR2	0.478423	0.686713	1.12308	0.928187
YBR044C	TCM62	0.649378	0.630769	0.883077	0.620287
YBR045C	GIP1	0.642324	0.713287	<no data>	0.981149
YBR046C	ZTA1	0.609544	0.769231	0.910769	0.81149
YBR047W		1.93154	1.9	1.63692	1.69031
YBR048W	RPS11B	1.8527	1.74965	1.16308	0.867145
YBR049C	REB1	0.929876	<no data>	1.11538	0.885996
YBR050C	REG2	<no data>	1.28322	0.946923	1.45961
YBR051W		<no data>	0.746853	1.06923	1.11939
YBR052C		0.947718	0.407692	0.799231	0.447935
YBR053C		<no data>	0.44965	0.748462	0.519749
YBR054W	YRO2	1.60954	<no data>	1.59538	0.833932
YBR055C	PRP6	0.995436	0.948951	1.18769	0.71544
YBR056W		1.60124	1.13077	1.25154	0.807002
YBR057C	MUM2	0.981328	<no data>	0.869231	<no data>
YBR059C	AKL1	<no data>	<no data>	<no data>	<no data>
YBR060C	ORC2	0.93527	0.898601	<no data>	<no data>
YBR061C	TRM7	<no data>	1.61189	<no data>	<no data>
YBR062C		1.13817	0.979021	0.83	<no data>
YBR063C		1.94606	1.88112	1.39308	1.386
YBR064W		1.46722	1.41818	1.18231	1.32047
YBR065C	ECM2	0.969295	1.00909	1.00846	0.993716
YBR066C	NRG2	1.06846	1.12937	0.746154	1.14363
YBR067C	TIP1	3.17344	2.98042	2.24154	1.83932
YBR068C	BAP2	1.6166	1.42517	2.47154	2.05655
YBR069C	TAT1	1.86224	1.52937	1.48462	<no data>
YBR070C		1.25892	<no data>	1.22538	1.16786
YBR071W		<no data>	1.02308	1.15077	0.992819
YBR072W	HSP26	<no data>	0.344056	0.927692	0.436266
YBR073W	RDH54	0.903734	0.618881	0.876154	0.631957
YBR074W		0.858091	0.821678	0.836154	0.675943
YBR075W		1.33444	1.0993	1.00538	0.81149
YBR076W	ECM8	<no data>	0.920979	<no data>	<no data>
YBR077C		1.05228	0.798601	<no data>	0.672352
YBR078W	ECM33	1.90083	1.53497	1.33769	1.14811
YBR079C	RPG1	0.982573	1.15594	1.06615	<no data>
YBR080C	SEC18	0.951452	<no data>	0.802308	0.719031
YBR081C	SPT7	<no data>	<no data>	<no data>	<no data>
YBR082C	UBC4	1.34232	1.11049	0.835385	0.978456
YBR083W	TEC1	1.07386	1.01958	0.901538	0.951526
YBR084C-A	RPL19A	2.31535	1.84755	1.18769	1.14811
YBR084W	MIS1	2.46307	1.87063	1.22	1.08259
YBR085W	AAC3	1.12324	1.27622	1.21231	1.26481
YBR086C	IST2	<no data>	0.920979	1.00231	<no data>
YBR087W	RFC5	<no data>	1.13636	1.21692	0.979354
YBR088C	POL3	1.35643	1.0979	1.20077	0.798025
YBR089C-A	NHP6B	1.47261	1.28531	1.24308	0.950628
YBR089W		0.894191	0.991608	0.971538	0.870736
YBR090C		<no data>	1.11888	<no data>	<no data>
YBR091C	MRS5	<no data>	0.881119	<no data>	<no data>
YBR092C	PHO3	1.5332	1.43357	1.23385	1.08259
YBR093C	PHO5	1.40996	2.51399	0.878462	1.11041
YBR094W		<no data>	0.806294	<no data>	<no data>
YBR095C		1.00083	<no data>	1.10077	1.11311
YBR096W		1.29253	1.08601	1.14077	<no data>
YBR098W	MMS4	1.17386	1.54056	<no data>	1.21544
YBR099C		1.07842	0.974126	0.862308	1.17953
YBR100W		0.829876	1.08182	1.07923	1.10323
YBR101C		1.61494	1.34755	1.22308	1.1167
YBR102C	EXO84	0.972614	1.0021	1.15154	1.02693
YBR103W	SIF2	<no data>	0.904196	1.03077	0.991023
YBR104W	YMC2	2.11162	1.44406	1.97	2.11939
YBR105C	VID24	1.45892	1.78881	1.66692	1.51346
YBR106W	PHO88	1.57427	1.2993	<no data>	0.793537
YBR107C	IML3	1.12573	0.927972	<no data>	0.855476
YBR108W		0.792116	1.08252	0.989231	0.966786
YBR109C	CMD1	1.89544	1.53706	1.21615	1.14991
YBR110W	ALG1	<no data>	0.994406	0.963077	1.06284
YBR111C	YSA1	0.883817	0.687413	0.903077	0.906643
YBR112C	CYC8	0.737759	0.734266	0.710769	<no data>
YBR113W		<no data>	<no data>	0.83	<no data>
YBR114W	RAD16	0.649793	0.984615	1.10231	1.12118
YBR115C	LYS2	<no data>	<no data>	1.29308	<no data>
YBR116C		0.711618	1.12797	1.18615	1.17056
YBR117C	TKL2	0.887137	1.10979	1.06385	0.991023
YBR118W	TEF2	2.43651	2.18042	1.74154	1.06732
YBR119W	MUD1	0.691286	0.791608	0.981538	<no data>
YBR120C	CBP6	0.778423	0.672727	0.786154	0.777379
YBR121C	GRS1	1.43568	1.28322	0.983846	0.835727
YBR122C	MRPL36	<no data>	1.03287	0.826154	0.762118
YBR123C	TFC1	<no data>	0.813287	<no data>	<no data>
YBR124W		0.76971	1.09301	1.07231	1.19928
YBR125C	PTC4	1.19087	1.27063	1.00538	1.0386
YBR126C	TPS1	0.644398	0.48042	0.987692	0.544883
YBR127C	VMA2	1.04564	0.776224	0.960769	0.609515
YBR128C	APG14	0.624896	0.900699	0.906923	1.28456
YBR129C	OPY1	0.902905	0.814685	1.00308	<no data>
YBR130C	SHE3	<no data>	0.952448	0.914615	1.09874
YBR131W	CCZ1	0.66556	0.877622	0.817692	1.06194
YBR132C	AGP2	0.5	<no data>	<no data>	<no data>
YBR133C	HSL7	0.776763	0.856643	0.959231	0.780969
YBR134W		1.6668	1.4986	1.36385	0.905745
YBR135W	CKS1	0.821992	0.835664	0.872308	0.59605
YBR137W		0.784232	<no data>	0.981538	0.93088
YBR138C	HDR1	0.705809	0.870629	<no data>	0.91921
YBR139W		<no data>	0.358042	1.07846	0.685817
YBR140C	IRA1	0.807054	0.732168	<no data>	<no data>
YBR141C		1.26515	1.3021	1.00077	1.17594
YBR142W	MAK5	1.26971	1.29371	1.26692	1.17953
YBR143C	SUP45	0.783817	<no data>	1.00077	0.897666
YBR144C		0.440249	0.853147	0.840769	<no data>
YBR145W	ADH5	0.636929	0.620979	0.731538	0.40754
YBR146W	MRPS9	0.63029	0.63986	0.732308	0.793537
YBR147W		<no data>	0.660839	2.31077	1.70826
YBR148W	YSW1	0.850622	0.900699	0.943077	1.05835
YBR149W	ARA1	0.929461	0.704895	0.894615	0.602334
YBR150C	TBS1	1.85436	1.34825	1.36	0.748654
YBR151W	APD1	1.0249	0.9	0.66	<no data>
YBR152W	SPP381	0.987967	1	0.850769	0.864452
YBR153W	RIB7	0.952697	<no data>	0.84	<no data>
YBR154C	RPB5	1.97427	1.45105	<no data>	1.01795
YBR156C	SLI15	0.819502	0.74965	0.909231	0.925494
YBR157C	ICS2	0.708299	0.602797	0.949231	0.728007
YBR158W	CST13	1.20498	<no data>	0.903077	0.335727
YBR160W	CDC28	1.0639	1.20629	0.931538	1.08977
YBR161W		<no data>	<no data>	<no data>	<no data>
YBR162C	TOS1	2.22033	1.26573	<no data>	1.06912
YBR162W-A	YSY6	<no data>	1.32168	1.24154	1.50808
YBR163W	DEM1	0.929461	0.846154	0.978462	0.618492
YBR164C	ARL1	1.36929	<no data>	1.06154	0.696589
YBR165W	UBS1	<no data>	<no data>	1.20462	0.916517
YBR166C	TYR1	<no data>	<no data>	0.767692	0.499102
YBR167C	POP7	0.959751	<no data>	<no data>	<no data>
YBR169C	SSE2	<no data>	<no data>	0.813077	0.555655
YBR170C	NPL4	<no data>	<no data>	0.656154	<no data>
YBR171W	SEC66	<no data>	1.01259	<no data>	0.847397
YBR172C	SMY2	0.982573	<no data>	0.931538	0.790844
YBR173C	UMP1	0.912863	<no data>	0.762308	<no data>
YBR174C		<no data>	<no data>	<no data>	1.07092
YBR175W	SWD3	1.47593	1.28322	<no data>	1.19659
YBR177C	EHT1	<no data>	0.704196	<no data>	0.81149
YBR178W		<no data>	0.638462	0.881538	0.7693
YBR179C	FZO1	<no data>	0.91958	0.683077	<no data>
YBR180W	DTR1	1.00456	0.847552	0.896923	<no data>
YBR181C	RPS6B	2.19295	1.78182	1.31385	1.02424
YBR182C	SMP1	1.34855	0.990909	0.853846	0.801616
YBR183W	YPC1	0.671784	<no data>	0.750769	0.578097
YBR184W		<no data>	<no data>	<no data>	0.766607
YBR185C	MBA1	<no data>	0.867133	0.653846	<no data>
YBR186W	PCH2	<no data>	<no data>	0.827692	0.428187
YBR187W		1.29295	<no data>	1.16231	<no data>
YBR189W	RPS9B	2.38921	<no data>	1.29	0.990126
YBR190W		<no data>	1.44755	1.07538	0.825853
YBR191W	RPL21A	2.08963	1.75874	1.06077	0.947935
YBR192W	RIM2	<no data>	1.14685	<no data>	<no data>
YBR193C	MED8	0.973444	<no data>	0.762308	0.955117
YBR194W		0.782158	0.937063	0.895385	1.02424
YBR195C	MSI1	0.917012	0.991608	<no data>	0.999102
YBR196C	PGI1	0.80332	0.834266	0.884615	0.466786
YBR197C		<no data>	<no data>	1.21538	0.918312
YBR198C	TAF5	1.09917	0.774825	0.94	0.61939
YBR199W	KTR4	<no data>	<no data>	<no data>	<no data>
YBR201W	DER1	<no data>	0.995105	0.940769	0.744165
YBR202W	CDC47	1.02241	0.876224	1.12923	<no data>
YBR204C		0.991286	<no data>	0.929231	<no data>
YBR205W	KTR3	1.37759	<no data>	<no data>	0.699282
YBR207W	FTH1	1.86556	1.2951	1.23077	1.21185
YBR208C	DUR1,2	<no data>	<no data>	0.771538	<no data>
YBR209W		1.0444	0.554545	0.521538	0.71544
YBR210W		<no data>	0.98042	0.933846	0.938959
YBR211C	AME1	0.859751	0.75035	0.966154	0.864452
YBR212W	NGR1	0.881743	0.946154	<no data>	0.561939
YBR213W	MET8	1.79419	1.24336	1.29077	0.921005
YBR214W	SDS24	0.573859	0.43007	0.689231	0.433573
YBR215W	HPC2	0.880083	<no data>	<no data>	<no data>
YBR216C		0.802905	<no data>	<no data>	<no data>
YBR217W	APG12	<no data>	<no data>	<no data>	0.906643
YBR218C	PYC2	0.775934	0.713287	1.35231	1.12747
YBR219C		1.3639	0.879021	1.02462	0.808797
YBR220C		1.1805	<no data>	1.08	0.98474
YBR221C	PDB1	1.43859	<no data>	<no data>	0.939856
YBR222C	FAT2	0.941909	0.998601	0.769231	0.687612
YBR223C	TDP1	1.07676	1.06993	0.785385	<no data>
YBR224W		0.551867	<no data>	0.67	<no data>
YBR225W		<no data>	0.676923	0.784615	<no data>
YBR226C		<no data>	0.741259	0.840769	0.867145
YBR227C	MCX1	0.760996	0.995105	<no data>	0.816876
YBR228W	SLX1	0.965145	0.874126	0.885385	<no data>
YBR229C	ROT2	1.06349	0.990909	<no data>	0.684919
YBR230C		<no data>	0.942657	1.29923	<no data>
YBR231C	AOR1	0.894191	<no data>	0.977692	0.81149
YBR232C		0.970539	1.01748	0.890769	0.786355
YBR233W	PBP2	<no data>	<no data>	0.9	0.709156
YBR234C	ARC4	1.12697	0.93007	0.963846	0.83842
YBR235W		0.90083	0.806294	0.958462	0.790844
YBR236C	ABD1	1.32282	0.970629	1.04308	0.941652
YBR237W	PRP5	0.863071	0.912587	0.867692	<no data>
YBR238C		2.02158	2.17343	1.54846	1.1544
YBR239C		<no data>	0.823776	<no data>	<no data>
YBR240C	THI2	0.751037	0.786713	0.693846	<no data>
YBR241C		0.650207	0.420979	0.779231	0.705566
YBR242W		1.49378	1.33217	0.943077	0.928187
YBR243C	ALG7	1.22573	1.02098	1.11077	0.856373
YBR244W	GPX2	0.814108	0.532867	0.336154	<no data>
YBR245C	ISW1	1.32946	1.14336	<no data>	0.78456
YBR246W		0.850622	0.602797	0.739231	0.669659
YBR247C	ENP1	<no data>	2.65594	1.22846	1.34111
YBR249C	ARO4	1.50954	1.51748	2.84	1.76571
YBR251W	MRPS5	0.991701	<no data>	0.655385	0.738779
YBR252W	DUT1	2.11203	<no data>	1.16692	0.952424
YBR253W	SRB6	<no data>	0.853147	<no data>	0.792639
YBR254C	TRS2	1.38631	1.06783	0.940769	0.810592
YBR256C	RIB5	1.37095	0.935664	2.44462	1.86715
YBR257W	POP4	1.38133	1.07343	<no data>	1.36984
YBR258C	SHG1	1.06432	0.732867	1.11769	1.18851
YBR259W		<no data>	<no data>	<no data>	<no data>
YBR260C	RGD1	<no data>	<no data>	<no data>	0.63465
YBR261C		1.56598	1.13287	1.03615	0.805206
YBR262C		1.14979	0.827273	1.02615	1.10054
YBR263W	SHM1	<no data>	<no data>	0.708462	0.601436
YBR264C	YPT1	1.3917	0.961538	<no data>	0.841113
YBR265W	TSC1	1.53402	1.20769	1.62923	1
YBR266C		<no data>	1.82657	1.08538	1.37343
YBR268W	MRPL37	<no data>	<no data>	<no data>	0.918312
YBR269C		0.854357	<no data>	0.868462	<no data>
YBR270C		1.0249	0.879021	<no data>	0.879713
YBR271W		1.95768	1.69021	1.18308	1.5
YBR272C	HSM3	1.20498	0.874126	1.61462	1.28636
YBR273C		<no data>	<no data>	1.04385	0.939856
YBR274W	CHK1	1.05851	0.872727	<no data>	<no data>
YBR275C	RIF1	<no data>	0.875524	0.884615	<no data>
YBR276C	PPS1	0.981743	0.730769	0.559231	0.352783
YBR277C		<no data>	<no data>	<no data>	1.0018
YBR278W	DPB3	1.02033	0.86014	0.886923	<no data>
YBR279W	PAF1	<no data>	<no data>	0.897692	0.693896
YBR280C		0.840664	0.655944	<no data>	0.636445
YBR281C		<no data>	1.04895	1.26077	0.910233
YBR282W	MRPL27	1.29129	0.881119	0.976923	1.02065
YBR283C	SSH1	2.21494	1.44755	1.31462	<no data>
YBR284W		1.5556	<no data>	<no data>	<no data>
YBR285W		<no data>	0.659441	<no data>	<no data>
YBR286W	APE3	<no data>	<no data>	1.16769	<no data>
YBR287W		<no data>	<no data>	<no data>	1.07451
YBR288C	APM3	1.37137	1.17133	<no data>	0.822262
YBR289W	SNF5	<no data>	0.77972	<no data>	0.483842
YBR290W	BSD2	<no data>	1.05944	1.15538	0.956912
YBR291C	CTP1	<no data>	1.13287	1.45077	<no data>
YBR292C		<no data>	<no data>	<no data>	0.586176
YBR293W		<no data>	0.973427	<no data>	0.7693
YBR294W	SUL1	0.969295	0.903497	0.912308	0.778276
YBR295W	PCA1	1.30622	1.26084	0.947692	1.09515
YBR296C	PHO89	0.616183	<no data>	0.623077	<no data>
YBR297W	MAL33	<no data>	0.974126	1.02231	<no data>
YBR298C	MAL31	1.01203	0.813287	0.9	0.855476
YBR299W	MAL32	<no data>	1.36923	<no data>	0.738779
YBR300C		<no data>	<no data>	0.856923	0.905745
YBR301W	DAN3	1.02656	0.861538	0.953846	<no data>
YBR302C	COS2	<no data>	1.00559	<no data>	<no data>
YCL001W	RER1	<no data>	0.846154	1.03538	0.945242
YCL001W-A		<no data>	0.62028	<no data>	<no data>
YCL002C		1.02241	0.926573	0.976154	0.927289
YCL004W	PGS1	0.740664	0.694406	<no data>	<no data>
YCL005W		<no data>	<no data>	<no data>	<no data>
YCL006C		<no data>	1.38252	<no data>	0.760323
YCL007C	CWH36	1.43154	1.16224	1.12615	1.02962
YCL008C	STP22	1.10373	1.14825	1.11769	0.995512
YCL009C	ILV6	1.44398	1.19021	2.66923	2.09515
YCL010C	SGF29	0.841909	0.699301	<no data>	<no data>
YCL011C	GBP2	1.59253	<no data>	<no data>	0.85009
YCL012W		<no data>	0.846154	1.13615	0.943447
YCL014W	BUD3	0.724896	0.781818	0.901538	0.771095
YCL016C	DCC1	0.948133	<no data>	0.971538	<no data>
YCL017C	NFS1	1.11784	1.03007	0.992308	0.869838
YCL018W	LEU2	0.787967	7.48741	1.05231	<no data>
YCL019W		<no data>	<no data>	0.38	0.124776
YCL020W		0.254357	<no data>	0.484615	<no data>
YCL022C		<no data>	<no data>	0.838462	<no data>
YCL023C		0.716183	0.658741	0.705385	<no data>
YCL024W	KCC4	<no data>	<no data>	<no data>	0.847397
YCL025C	AGP1	<no data>	1.40699	<no data>	<no data>
YCL026C-A	FRM2	<no data>	1.36364	1.31615	0.93088
YCL027W	FUS1	0.857261	0.448951	0.648462	0.439856
YCL028W	RNQ1	<no data>	<no data>	<no data>	0.837522
YCL029C	BIK1	1.17178	<no data>	1.02385	0.718133
YCL030C	HIS4	0.624896	<no data>	2.52231	1.21185
YCL031C	RRP7	2.92241	2.2951	1.74615	1.44614
YCL032W	STE5	0.992116	1.07483	1.04538	<no data>
YCL033C		<no data>	0.91958	0.789231	<no data>
YCL034W	LSB5	1.08299	0.879021	1.04385	<no data>
YCL035C	GRX1	0.724481	0.641958	0.776923	<no data>
YCL036W	GFD2	1.01535	0.505594	0.71	0.723519
YCL037C	SRO9	0.673029	0.788112	<no data>	0.552962
YCL038C	AUT4	0.695021	0.762238	0.753077	0.864452
YCL039W		<no data>	<no data>	0.790769	<no data>
YCL040W	GLK1	0.304564	<no data>	<no data>	<no data>
YCL041C		<no data>	<no data>	1.01	<no data>
YCL042W		1.07635	0.954545	<no data>	<no data>
YCL043C	PDI1	0.619087	0.666434	0.98	0.541293
YCL044C		<no data>	1.48392	1.32769	1.1912
YCL045C		1.31867	0.921678	0.882308	0.605027
YCL046W		0.731535	<no data>	1.14538	1.05566
YCL047C		1.139	0.769231	0.96	0.575404
YCL048W		<no data>	0.847552	<no data>	1.08977
YCL049C		0.848963	1.17133	<no data>	0.815978
YCL050C	APA1	1.55892	1.0049	0.881538	0.588869
YCL054W	SPB1	<no data>	<no data>	<no data>	<no data>
YCL055W	KAR4	<no data>	0.645455	0.581538	0.733393
YCL056C		<no data>	<no data>	0.843846	<no data>
YCL057W	PRD1	<no data>	0.812587	<no data>	0.705566
YCL058C	FYV5	<no data>	<no data>	<no data>	<no data>
YCL059C	KRR1	<no data>	<no data>	<no data>	1.10503
YCL061C	MRC1	0.865145	0.847552	<no data>	<no data>
YCL064C	CHA1	<no data>	<no data>	0.677692	0.667864
YCL065W		<no data>	1.11329	<no data>	<no data>
YCL066W	HMLALPHA1	0.558921	<no data>	<no data>	<no data>
YCL067C	HMLALPHA2	0.899585	1.37972	0.990769	1.40844
YCL068C		0.719917	<no data>	<no data>	<no data>
YCL069W		<no data>	<no data>	1.05385	<no data>
YCL073C		0.892531	<no data>	<no data>	<no data>
YCL074W		0.629046	<no data>	0.683077	1.05117
YCL075W		<no data>	0.66993	<no data>	<no data>
YCL076W		0.662656	1.13636	0.724615	1.02962
YCR001W		<no data>	0.743357	1.11692	<no data>
YCR002C	CDC1	<no data>	<no data>	<no data>	<no data>
YCR003W	MRPL32	0.93112	<no data>	0.966923	1.05386
YCR004C	YCP4	<no data>	0.986014	0.881538	<no data>
YCR005C	CIT2	0.965975	0.956643	1.67923	<no data>
YCR006C		0.637344	<no data>	<no data>	<no data>
YCR008W	SAT4	1.01203	0.972028	<no data>	0.760323
YCR009C	RVS161	1.04979	0.764336	0.909231	0.61939
YCR010C	ADY2	0.686307	0.898601	0.944615	1.14901
YCR012W	PGK1	1.14481	0.707692	0.893077	0.470377
YCR013C		1.50415	0.774126	0.938462	0.503591
YCR014C	POL4	0.708299	0.814685	0.837692	1.00269
YCR015C		0.824066	0.858741	0.878462	0.987433
YCR016W		2.69046	2.28462	1.55154	1.55296
YCR018C	SRD1	<no data>	<no data>	<no data>	0.966786
YCR018C-A		0.673859	0.187413	0.348462	0.105027
YCR019W	MAK32	0.840664	0.60979	0.694615	0.59246
YCR020C	PET18	0.965145	1.03147	<no data>	1.01795
YCR020C-A	MAK31	1.23485	1.07832	0.979231	1.24237
YCR020W-B	HTL1	1.22531	<no data>	1.04154	1.08707
YCR021C	HSP3	1.40581	0.88951	1.3	<no data>
YCR022C		0.599585	0.641958	<no data>	0.789946
YCR023C		<no data>	<no data>	1.08308	0.844704
YCR024C		0.7361	0.788112	0.852308	0.834829
YCR024C-A	PMP1	2.00664	1.52587	1.37	1.02334
YCR025C		1.32407	0.75035	<no data>	<no data>
YCR026C		<no data>	0.674825	0.760769	1.03321
YCR027C	RHB1	1.03361	1.06154	1.07077	0.9614
YCR028C	FEN2	1.08963	1.16923	1.10462	1.01706
YCR028C-A	RIM1	1.41577	1.05944	0.922308	0.7307
YCR030C		0.570954	0.658741	0.755385	0.678636
YCR031C	RPS14A	1.81867	1.32657	1.02077	0.711849
YCR032W	BPH1	<no data>	1.15035	0.987692	<no data>
YCR033W	SNT1	0.968465	0.959441	1.00462	<no data>
YCR034W	FEN1	<no data>	<no data>	<no data>	<no data>
YCR035C	RRP43	1.36639	<no data>	0.953846	0.789946
YCR036W	RBK1	1.2722	1.14895	0.925385	0.849192
YCR037C	PHO87	0.89668	0.823776	<no data>	0.754039
YCR038C	BUD5	<no data>	0.862238	0.795385	<no data>
YCR039C	MATALPHA2	0.863485	1.23217	0.963077	1.41203
YCR040W	MATALPHA1	1.11286	1.2028	1.07462	1.11221
YCR041W		1.57261	1.08252	1.04308	0.942549
YCR042C	TAF2	<no data>	0.823077	0.813077	0.943447
YCR043C		1.54938	1.26573	1.03538	1.09515
YCR044C	PER1	1.08133	0.905594	1.08231	0.862657
YCR045C		<no data>	0.941958	<no data>	0.771095
YCR046C	IMG1	1.07801	0.872028	1.10923	0.916517
YCR047C	BUD23	1.85228	1.31329	1.15538	<no data>
YCR048W	ARE1	<no data>	1.06434	<no data>	<no data>
YCR049C		0.522822	<no data>	0.924615	0.694794
YCR050C		1.31162	1.04406	0.916923	1.01975
YCR051W		1.79461	<no data>	1.26923	1.14632
YCR052W	RSC6	1.19419	<no data>	1.20538	<no data>
YCR053W	THR4	1.51411	1.24126	<no data>	1.00628
YCR054C	CTR86	1.12075	1.48601	0.913846	<no data>
YCR057C	PWP2	1.73402	1.62098	1.18615	<no data>
YCR059C	YIH1	1.85228	1.79021	1.44	1.54668
YCR060W		1.52365	1.15385	1.09846	1.11849
YCR061W		0.503734	0.431469	0.587692	0.622083
YCR062W		1.09129	0.655944	0.873846	0.568223
YCR063W	BUD31	1.13983	1.08182	1.16077	1.14004
YCR064C		<no data>	0.972028	0.850769	1.21993
YCR065W	HCM1	0.970539	<no data>	0.982308	0.708259
YCR066W	RAD18	1.30664	0.72028	0.667692	0.5
YCR067C	SED4	0.745228	<no data>	0.924615	0.79982
YCR068W	CVT17	0.730705	<no data>	<no data>	<no data>
YCR069W	CPR4	1.02656	0.723776	1.07923	0.66158
YCR071C	IMG2	1.08465	0.678322	0.760769	0.709156
YCR072C		1.84606	1.4986	<no data>	<no data>
YCR073W-A	SOL2	1.27469	1.1979	1.14	1.16786
YCR075C	ERS1	0.940664	0.893706	0.913077	1.09156
YCR076C		0.872199	0.865035	<no data>	<no data>
YCR077C	PAT1	1.16846	1.08252	1.11846	0.981149
YCR081W	SRB8	<no data>	0.707692	<no data>	<no data>
YCR082W		<no data>	0.990909	0.859231	0.753142
YCR083W	TRX3	1.21577	1.15035	<no data>	0.992819
YCR084C	TUP1	1.16598	<no data>	1.06308	0.720826
YCR085W		0.740249	0.531469	0.708462	0.470377
YCR086W	CSM1	1.0805	1.01538	1.01231	0.924596
YCR087C-A		2.85768	2.63287	1.71769	1.4605
YCR087W		2.32075	2.10629	1.34615	1.37702
YCR088W	ABP1	0.847718	0.741259	0.890769	0.692101
YCR089W	FIG2	1.53942	1.4951	0.939231	<no data>
YCR090C		1.42863	1.2007	<no data>	0.997307
YCR091W	KIN82	<no data>	<no data>	0.832308	0.787253
YCR092C	MSH3	1.06971	0.91958	0.966154	0.721724
YCR093W	CDC39	0.907884	0.797203	0.884615	0.97307
YCR094W	CDC5	1.19544	1.03287	1.07385	0.954219
YCR096C	HMRA2	0.821992	0.872727	0.910769	<no data>
YCR097W	HMRA1	0.977593	0.941958	0.910769	0.858169
YCR098C	GIT1	<no data>	0.834266	<no data>	<no data>
YCR099C		0.805809	1	1.02385	0.963196
YCR100C		0.718672	0.811189	0.87	0.790844
YCR101C		<no data>	0.877622	1.15846	0.966786
YCR102C		<no data>	1.43916	<no data>	<no data>
YCR102W-A		<no data>	1.12098	0.947692	1.15709
YCR103C		0.989627	0.767832	0.985385	0.93088
YCR104W	PAU3	<no data>	1.0049	0.995385	<no data>
YCR105W		<no data>	<no data>	<no data>	<no data>
YCR106W	RDS1	0.565975	0.834266	0.816923	<no data>
YCR107W	AAD3	1.3639	1.22517	1.16615	1.4237
YDL001W		1.07469	1.0993	1.11	1.10682
YDL002C	NHP1	1.37842	1.12098	1.13769	1.17594
YDL004W	ATP16	1.35228	1.05105	1.24538	1.27828
YDL005C	MED2	1.15975	0.987413	0.905385	0.951526
YDL006W	PTC1	1.15975	0.902098	0.725385	0.801616
YDL007W	RPT2	1.60539	1.33077	1.19692	0.790844
YDL008W	APC11	1.08672	1.02238	0.873846	0.738779
YDL009C		1.10788	0.996503	<no data>	1.01706
YDL010W		<no data>	1.03636	<no data>	1.00539
YDL011C		<no data>	0.823776	0.881538	0.869838
YDL012C		1.37178	1.04895	1.03923	0.876122
YDL013W	HEX3	<no data>	0.995105	1.02923	<no data>
YDL014W	NOP1	4.52407	3.68741	2.21692	2.10054
YDL015C	TSC13	1.69959	1.36014	1.18923	0.963196
YDL016C		2.08091	1.53007	1.24462	1.12747
YDL017W	CDC7	0.974689	<no data>	0.993846	0.939856
YDL018C	ERP3	1.00996	0.872028	1.04923	<no data>
YDL020C	RPN4	1.38548	1.16783	1.12538	1.07361
YDL021W	GPM2	0.439004	0.620979	0.553846	0.726212
YDL022W	GPD1	1.14647	0.963636	1.25385	0.756732
YDL023C		1.1166	1.08881	1.31615	0.862657
YDL024C	DIA3	0.798755	0.979021	1.11538	1.00539
YDL025C		0.684647	0.82028	1.03923	0.921903
YDL026W		<no data>	0.816084	<no data>	0.771095
YDL027C		0.680913	0.645455	0.779231	0.640036
YDL028C	MPS1	1.0361	0.872727	0.91	0.745961
YDL029W	ARP2	0.986722	0.735664	0.833846	0.575404
YDL030W	PRP9	<no data>	2.37972	<no data>	1.44614
YDL031W	DBP1	1.86473	1.65035	1.36462	1.39228
YDL032W		1.02531	1.14336	1.05385	<no data>
YDL033C		0.688382	<no data>	0.963077	<no data>
YDL034W		0.757261	<no data>	1.09385	1.07989
YDL035C	GPR1	0.649378	0.713287	0.893846	0.723519
YDL036C		1.20332	1.1014	0.971538	1.16338
YDL037C		0.922822	1.17343	1.08231	1.09785
YDL038C		5.06805	4.36573	4.03308	2.58259
YDL039C	PRM7	1.45477	1.56294	1.56308	1.24147
YDL040C	NAT1	1.42365	1.09441	0.987692	0.717235
YDL041W	KRE26	0.83361	0.844755	0.944615	0.793537
YDL042C	SIR2	1.03527	0.93007	0.99	0.889587
YDL043C	PRP11	1.26017	1.11888	0.97	0.965889
YDL044C	MTF2	0.815353	0.834266	0.858462	1.10323
YDL045C	FAD1	<no data>	<no data>	<no data>	<no data>
YDL045W-A	MRP1	0.944398	0.75035	0.929231	0.912926
YDL046W		1.80498	1.53287	1.33615	1.56463
YDL047W	SIT4	1.77967	1.54056	1.31385	<no data>
YDL048C	STP4	2.73444	2.80979	4.35538	2.44255
YDL049C	KNH1	0.941494	0.898601	1.19	1.55206
YDL050C		1.41494	1.62727	1.14692	1.49641
YDL051W	LHP1	<no data>	0.926573	0.913846	<no data>
YDL052C	SLC1	1.1805	0.874126	1.00846	0.805206
YDL053C		1.22033	1.14196	1.16385	0.943447
YDL054C	MCH1	1.11411	<no data>	1.51615	1.10323
YDL055C	PSA1	1.62905	0.755245	1.00538	0.492819
YDL056W	MBP1	0.911203	0.826573	<no data>	<no data>
YDL057W		<no data>	<no data>	<no data>	<no data>
YDL058W	USO1	0.69668	<no data>	0.893846	0.929982
YDL060W	TSR1	<no data>	<no data>	0.976154	<no data>
YDL061C	RPS29B	2.56846	2.32168	1.30923	1.25135
YDL062W		1.15602	1.11189	1.21769	1.56732
YDL063C		1.43112	1.4021	1.18769	1.19749
YDL064W	UBC9	1.26763	<no data>	0.956154	0.891382
YDL065C	PEX19	1.06888	0.984615	1.12385	1.0018
YDL066W	IDP1	0.846058	0.722378	1.48385	1.307
YDL067C	COX9	1.45062	1.26573	1.24615	1.57899
YDL068W		0.606224	0.932168	0.760769	1.11041
YDL069C	CBS1	0.792946	1.06434	0.933077	1.12208
YDL070W	BDF2	0.937344	0.914685	1.01231	0.829443
YDL071C		0.693361	0.909091	1.13231	0.960503
YDL072C		1.01162	0.961538	1.00462	0.852783
YDL073W		0.743983	0.868531	<no data>	0.840215
YDL074C	BRE1	1.2	1.09301	0.924615	0.82316
YDL075W	RPL31A	3.20788	2.38671	1.62769	1.43986
YDL076C		0.854772	0.823077	0.882308	0.912926
YDL077C	VAM6	0.670954	<no data>	0.900769	0.950628
YDL078C	MDH3	0.962656	0.856643	0.971538	0.858169
YDL079C	MRK1	0.83361	1.02238	0.990769	0.915619
YDL080C	THI3	0.563071	0.818182	0.894615	0.995512
YDL081C	RPP1A	3.18216	2.3986	1.59769	1.4982
YDL082W	RPL13A	2.1888	1.85455	1.19308	1.13375
YDL083C	RPS16B	3.50207	2.51888	1.66077	1.386
YDL084W	SUB2	1.61577	1.18322	0.994615	0.813285
YDL085W	NDE2	0.560996	0.83007	0.864615	1.03591
YDL086W		1.13734	1.00699	1.26923	0.996409
YDL087C	LUC7	0.737759	0.902098	1.02077	<no data>
YDL088C	ASM4	0.859336	<no data>	0.913077	0.852783
YDL089W		0.710373	0.904196	<no data>	0.951526
YDL090C	RAM1	0.870539	0.848252	0.894615	0.75763
YDL091C		0.8361	0.917483	1.02538	1.04758
YDL092W	SRP14	1.42075	1.2993	1.02077	1.14273
YDL093W	PMT5	1.04523	0.800699	0.896923	0.631059
YDL094C		1.07054	1.0993	1.08308	0.896768
YDL095W	PMT1	1.13112	0.956643	1.24692	0.804309
YDL096C		0.488797	0.785315	0.939231	1.00449
YDL097C	RPN6	1.68921	1.61329	1.15846	1.18133
YDL098C	SNU23	1.10041	1.24615	1.01462	1.26032
YDL099W		1.27303	1.02098	1.00308	1.10772
YDL100C	ARR4	1.58963	1.43147	0.999231	0.942549
YDL101C	DUN1	0.771784	1.07832	0.978462	1.07361
YDL102W	CDC2	1.11245	0.926573	1.20846	0.992819
YDL103C	QRI1	1.15892	1.04336	1.06769	0.852783
YDL104C	QRI7	0.712033	0.834266	0.932308	1.01975
YDL105W	QRI2	0.621992	0.844755	0.83	0.950628
YDL106C	PHO2	0.757676	0.858741	0.817692	0.777379
YDL107W	MSS2	0.66473	0.867133	0.994615	1.09156
YDL108W	KIN28	0.802905	1.00699	0.956154	1.08618
YDL109C		0.59917	0.876224	0.913846	0.999102
YDL110C		0.682573	0.75035	1.13231	1.22711
YDL111C	RRP42	2.85768	1.98462	1.49923	1.51346
YDL112W	TRM3	0.483402	0.809091	0.950769	1.06284
YDL113C		0.902075	1.07902	0.98	1.05027
YDL114W		0.69917	0.966434	0.877692	1.10054
YDL115C	IWR1	0.755187	0.959441	0.941538	1.08259
YDL116W	NUP84	0.860581	1.18042	0.992308	1.18223
YDL117W	CYK3	0.817427	0.998601	0.953846	1.02693
YDL118W		0.692946	0.982517	1.10231	1.13375
YDL119C		0.863485	0.937063	1.01077	0.834829
YDL120W	YFH1	1.03029	0.954545	1.00538	1.01526
YDL121C		0.941494	1.09301	1.00692	1.04399
YDL122W	UBP1	0.539834	0.853147	0.906923	1.07989
YDL123W	SNA4	1.10041	1.05385	1.21615	1.09515
YDL124W		0.649793	0.517483	1.22231	0.692101
YDL125C	HNT1	2.08091	1.57343	1.42	1.1553
YDL126C	CDC48	0.918257	0.994406	1.01308	0.719031
YDL127W	PCL2	1.14357	1.00839	1.13154	1.17953
YDL128W	VCX1	1.53361	1.0993	1.83923	1.31418
YDL129W		0.899585	1.01259	1.02154	1.09425
YDL130W	RPP1B	3.01079	2.64545	1.50923	1.72262
YDL130W-A	STF1	0.458506	0.630769	0.810769	0.841113
YDL131W	LYS21	1.8166	1.48811	3.06385	1.82316
YDL132W	CDC53	0.951867	0.914685	0.872308	0.89228
YDL133C-A	RPL41B	2.60788	2.16434	1.56231	1.60413
YDL133W		1.04606	0.987413	1.15538	0.968582
YDL134C	PPH21	1.26183	1.02587	1.2	0.817774
YDL135C	RDI1	1.15892	0.952448	0.953846	0.807899
YDL136W	RPL35B	2.49336	2.0035	1.36846	1.31598
YDL137W	ARF2	1.17261	0.867133	0.972308	0.798923
YDL138W	RGT2	0.528216	<no data>	0.909231	1.05027
YDL139C	SCM3	0.73361	<no data>	0.79	<no data>
YDL140C	RPO21	0.621992	0.837063	0.927692	0.929982
YDL141W	BPL1	1.31909	1.19091	1.26615	1.09246
YDL142C	CRD1	0.919087	0.996503	1.12538	<no data>
YDL143W	CCT4	0.764315	1.05455	0.941538	0.885099
YDL145C	COP1	0.90249	0.855245	0.904615	0.813285
YDL146W		0.649378	0.855245	0.916923	<no data>
YDL147W	RPN5	1.90083	1.5965	1.25077	1
YDL148C	NOP14	2.15353	1.91818	1.26769	1.28097
YDL149W	APG9	<no data>	<no data>	<no data>	<no data>
YDL150W	RPC53	0.638174	0.896503	<no data>	0.891382
YDL152W		0.852697	1.01538	1.04923	1.18582
YDL153C	SAS1	1.10788	0.846154	<no data>	0.738779
YDL154W	MSH5	0.594606	0.91958	0.962308	1.09785
YDL155W	CLB3	1.28838	<no data>	0.979231	0.598743
YDL156W		<no data>	0.690909	<no data>	<no data>
YDL157C		1.20166	0.976923	0.943846	1.02603
YDL158C		0.988382	0.839161	0.864615	0.878815
YDL159W	STE7	1.2361	1.09231	1.06077	1.02244
YDL161W	ENT1	1.0556	0.683916	0.916923	0.837522
YDL162C		0.527386	0.881119	0.815385	<no data>
YDL163W		0.541494	0.847552	0.893846	1.10323
YDL164C	CDC9	0.986722	1.02937	1.08462	0.959605
YDL165W	CDC36	1.34855	1.18671	1.19077	1.05566
YDL166C	FAP7	1.30373	1.22587	1.13692	1.27199
YDL167C	NRP1	0.746058	0.777622	0.876923	0.7693
YDL168W	SFA1	1.74025	1.44895	1.16385	1.17325
YDL169C	UGX2	0.519087	0.844056	0.990769	0.952424
YDL170W	UGA3	0.817842	0.954545	1.57769	1.58528
YDL171C	GLT1	0.699585	<no data>	0.781538	<no data>
YDL172C		1.3722	1.23566	1.40154	1.35458
YDL173W		1.30249	1.18182	1.29692	1.31688
YDL174C	DLD1	0.856017	0.795105	1.02846	0.97307
YDL175C	AIR2	0.869295	0.977622	1.01	<no data>
YDL176W		0.710373	<no data>	0.900769	1.12478
YDL177C		0.757261	0.758741	0.869231	0.979354
YDL178W	DLD2	0.656017	0.926573	0.901538	1.00628
YDL179W	PCL9	0.774689	0.888112	0.815385	0.874327
YDL180W		0.915768	1.08252	1.15692	<no data>
YDL181W	INH1	0.950207	0.813287	1.17	1.32316
YDL182W	LYS2	0.977178	1.03357	1.43385	0.981149
YDL183C		0.621162	0.94965	1.02308	1.18761
YDL184C	RPL41A	2.85477	2.46154	1.37692	1.47487
YDL185W	TFP1	0.992531	0.9	1.24385	0.867145
YDL186W		0.686722	0.902098	0.833077	0.987433
YDL187C		0.681743	<no data>	0.736923	1.04937
YDL188C	PPH22	1.30498	1.13986	1.20077	1.1939
YDL189W		1.20539	1.14545	1.22154	1.2325
YDL190C	UFD2	0.878838	0.869231	1.00077	0.804309
YDL191W	RPL35A	2.8668	2.17972	1.51846	1.48743
YDL192W	ARF1	1.85436	1.3951	1.34692	1.114
YDL193W		1.10705	0.872727	0.963077	0.906643
YDL194W	SNF3	0.643568	0.918182	<no data>	<no data>
YDL195W	SEC31	1.01286	0.953147	0.99	0.738779
YDL196W		0.655602	0.911189	0.966923	<no data>
YDL197C	ASF2	0.821992	1.06294	1.13154	1.18402
YDL198C	YHM1	1.19544	0.91958	2.64538	3.12657
YDL199C		0.727801	0.961538	1.12615	1.22621
YDL200C	MGT1	0.73195	0.931469	1.00846	1.08707
YDL201W	TRM8	1.79419	1.52657	1.25692	1.28636
YDL202W	MRPL11	0.680913	0.825175	0.83	<no data>
YDL203C		0.817012	0.652448	0.776923	0.712747
YDL204W		0.69834	0.940559	1.19154	1.06553
YDL205C	HEM3	0.718672	1.05385	1.03923	1.3079
YDL206W		0.623651	0.891608	1.05231	1.21275
YDL207W	GLE1	<no data>	1.30559	1.27154	<no data>
YDL208W	NHP2	<no data>	2.71678	1.65846	1.84919
YDL209C	CWC2	0.770124	1.0014	0.974615	1.19031
YDL210W	UGA4	<no data>	1.06154	0.864615	<no data>
YDL211C		<no data>	0.916084	1.21615	1.14273
YDL212W	SHR3	2.03776	1.7958	1.34692	1.29354
YDL213C	FYV14	1.24232	1.24685	1.12923	1.08259
YDL214C	PRR2	0.879668	0.811189	1.47231	1.64901
YDL215C	GDH2	0.6	0.725175	0.832308	0.759425
YDL216C	RRI1	0.742324	0.898601	0.851538	1.14093
YDL217C	TIM22	1.02033	1.03986	1.09538	1.05566
YDL218W		0.588382	0.853147	0.858462	1.02962
YDL219W	DTD1	1.25685	0.966434	0.946923	0.936266
YDL220C	CDC13	0.760996	0.93007	0.967692	1.05835
YDL221W		0.740249	1.03706	1.14615	1.17504
YDL222C		0.581328	0.972028	1.21538	1.5772
YDL223C	HBT1	0.813693	1.01538	1.12923	<no data>
YDL224C	WHI4	<no data>	1.03357	1.03846	1.14093
YDL225W	SHS1	1.20664	1.1035	1.10308	1.06732
YDL226C	GCS1	1.10622	1.05245	0.97	0.937163
YDL227C	HO	1.31577	0.842657	<no data>	<no data>
YDL228C		3.59295	2.97552	1.84769	1.53232
YDL229W	SSB1	0.648963	1.03846	0.940769	0.90754
YDL230W	PTP1	0.829461	0.994406	1.14846	1.2289
YDL231C	BRE4	0.822407	1.06783	1.05231	1.05117
YDL232W	OST4	1.36929	1.04056	1.03385	0.883303
YDL233W		0.83029	0.993007	1.07077	1.04219
YDL234C	GYP7	0.717842	1.01608	1.02077	1.19479
YDL235C	YPD1	1.23195	1.21329	1.1	1.01975
YDL236W	PHO13	1.7166	1.30909	1.41769	1.43896
YDL237W		1.22863	1.13077	1.32923	1.19749
YDL238C		0.570539	0.977622	1.12923	1.56194
YDL239C	ADY3	0.651867	0.958042	0.955385	0.999102
YDL240W	LRG1	<no data>	0.912587	0.961538	1.16427
YDL241W		0.758091	1.06643	0.762308	0.744165
YDL242W		0.621162	0.968531	0.782308	1.17056
YDL243C	AAD4	1.03029	1.0958	1.11308	<no data>
YDL244W	THI13	2.01784	1.95315	1.48385	1.36445
YDL246C		0.674274	0.86014	0.945385	<no data>
YDL248W	COS7	1.09544	1.05385	1.13615	0.925494
YDR001C	NTH1	1.46307	1.08951	0.905385	0.701077
YDR002W	YRB1	2.03942	1.44406	1.06846	0.924596
YDR004W	RAD57	1.15187	0.944056	0.966154	0.879713
YDR005C	MAF1	0.763071	0.711189	<no data>	<no data>
YDR006C	SOK1	0.638174	0.806294	0.933846	0.952424
YDR007W	TRP1	1.05768	1.03287	1.20923	1.24506
YDR008C		0.860581	0.997902	1.04769	1.22352
YDR009W	GAL3	0.565145	0.711189	0.776154	0.981149
YDR010C		0.541909	0.973427	0.817692	<no data>
YDR011W	SNQ2	<no data>	<no data>	<no data>	<no data>
YDR012W	RPL4B	3.55768	3.31608	2.16692	1.83932
YDR013W		1.05851	1.1014	<no data>	<no data>
YDR014W	RAD61	0.846473	1.0021	1.04846	1.17504
YDR015C		0.682573	0.886713	0.927692	1.09874
YDR016C	DAD1	0.83444	0.574825	0.739231	0.754039
YDR017C	KCS1	<no data>	0.721678	<no data>	0.85009
YDR018C		0.587137	0.692308	0.784615	0.992819
YDR019C	GCV1	0.76805	<no data>	<no data>	<no data>
YDR020C		0.706224	0.72028	0.893077	1.13914
YDR021W	FAL1	1.1834	1.16923	1.07	1.40934
YDR022C	CIS1	0.698755	0.802098	1.00692	1.27738
YDR023W	SES1	1.93071	1.53986	1.17462	0.9614
YDR024W	FYV1	1.35021	1.10979	<no data>	1.02334
YDR025W	RPS11A	2.99502	2.29371	1.47538	1.13914
YDR026C		0.898755	1.16224	0.950769	1.17504
YDR027C	LUV1	0.795021	0.837063	0.891538	<no data>
YDR028C	REG1	2.27012	2.23566	1.51615	1.41741
YDR029W		1.12863	<no data>	1.09462	1.00269
YDR030C	RAD28	0.768465	0.823077	1.00231	0.969479
YDR031W		0.758921	0.762238	0.949231	0.964093
YDR032C	PST2	0.728631	0.546853	0.841538	0.72711
YDR033W	MRH1	2.29668	1.29161	2.02077	1.14004
YDR034C	LYS14	1.09129	1.07343	1.49846	1.16607
YDR034C-A		0.890456	0.214685	0.467692	0.12298
YDR034C-C		0.39917	0.246853	0.563846	0.209156
YDR034C-D		1.2029	1.0993	1.1	1.00808
YDR034W-B		0.674274	0.865035	1.26692	1.51167
YDR035W	ARO3	1.45187	1.22727	<no data>	<no data>
YDR036C		1.16141	1.12098	1.05077	1.05296
YDR037W	KRS1	2.18921	1.76014	2.00231	1.59246
YDR038C	ENA5	1.139	1.31818	1.12154	1.15889
YDR039C	ENA2	0.904979	0.872727	0.945385	0.735189
YDR040C	ENA1	<no data>	1.10839	0.94	<no data>
YDR041W	RSM1	1.08299	0.802797	1.03308	0.792639
YDR042C		0.783817	1.03497	1.08923	1.19928
YDR043C	NRG1	0.698755	0.917483	0.966154	1.10952
YDR044W	HEM13	1.539	1.35524	1.06308	0.918312
YDR045C	RPC11	2.32988	1.47692	1.56077	1.15799
YDR046C	BAP3	1.14357	1.30979	1.67154	1.43896
YDR047W	HEM12	1.11203	0.91049	1.06846	0.798923
YDR048C		0.627801	0.847552	0.996923	1.06463
YDR049W		1.02365	1.24476	1.14769	1.45422
YDR050C	TPI1	2.12282	1.23287	1.25615	0.81149
YDR051C		1.47261	<no data>	<no data>	1.27558
YDR052C	DBF4	0.99834	1.01888	1.05231	0.945242
YDR053W		0.69751	0.916084	0.951538	1.09515
YDR054C	CDC34	0.548548	0.816783	0.866154	<no data>
YDR055W	PST1	1.36722	1.28811	1.32769	1.43716
YDR056C		<no data>	1.34056	1.25692	1.13016
YDR057W		1.07842	0.91958	0.883077	0.837522
YDR058C	TGL2	0.695436	0.986014	1.02231	1.11041
YDR059C	UBC5	0.987967	1.21469	1.13385	1.36804
YDR060W	MAK21	0.916598	0.905594	0.928462	0.898564
YDR061W		0.822407	0.833566	0.922308	0.954219
YDR062W	LCB2	1.27842	1.23427	<no data>	0.964093
YDR063W		0.786722	0.637762	<no data>	0.492819
YDR064W	RPS13	3.48133	2.61189	1.77692	1.39497
YDR065W		0.902075	1.09441	1.09923	1.35637
YDR066C		1.53693	1.03706	1.07077	0.840215
YDR067C		0.93195	0.970629	1.12231	1.29892
YDR068W	DOS2	0.694191	0.924476	0.952308	1.16697
YDR069C	DOA4	0.724896	0.88951	0.956154	0.909336
YDR070C		0.491701	0.935664	1.12077	1.28276
YDR071C		1.65975	1.27063	1.06308	1.01346
YDR072C	IPT1	1.78506	1.76224	1.49154	1.3079
YDR073W	SNF11	1.25477	1.04685	1.06385	0.977558
YDR074W	TPS2	0.612033	0.722378	1.03231	0.903052
YDR075W	PPH3	0.771784	0.959441	1.05385	1.08079
YDR076W	RAD55	0.612448	0.945455	0.927692	1.14363
YDR077W	SED1	0.807054	1.77063	1.93077	1.61849
YDR078C	SHU2	0.642324	1.22028	<no data>	1.32047
YDR079W	PET1	0.66639	1.07483	<no data>	1.09605
YDR080W	VPS41	1.48797	1.56294	1.15231	1.23519
YDR081C	PDC2	<no data>	<no data>	0.764615	<no data>
YDR082W	STN1	0.937759	1.06503	1.13077	1.48923
YDR083W	RRP8	1.44813	1.31958	1.26154	1.20018
YDR084C		1.22822	1.05035	1.14385	1.18492
YDR085C	AFR1	0.628631	0.918182	0.900769	1.17684
YDR086C	SSS1	1.77344	1.45594	1.05308	1.19928
YDR087C	RRP1	<no data>	1.50909	0.99	1.36176
YDR088C	SLU7	1.26722	1.28531	1.18	1.14004
YDR089W		<no data>	<no data>	0.663077	<no data>
YDR090C		1.43154	1.11049	1.30615	1.27828
YDR091C	RLI1	<no data>	1.22587	<no data>	<no data>
YDR092W	UBC13	0.840249	0.96993	1.02923	0.856373
YDR093W	DNF2	0.749378	<no data>	1.43769	1.23968
YDR094W		1.38672	1.07203	1.21308	0.941652
YDR095C		0.643154	<no data>	<no data>	<no data>
YDR096W	GIS1	1.10124	1.17972	1.06615	1.114
YDR097C	MSH6	0.999585	1.08881	1.08154	1.05655
YDR098C	GRX3	0.775519	0.687413	0.554615	0.714542
YDR098C-B		0.441494	0.174825	0.277692	0.133752
YDR099W	BMH2	1.2971	0.91958	<no data>	<no data>
YDR100W		0.946473	0.802797	1.01846	0.948833
YDR101C	ARX1	<no data>	<no data>	1.37385	<no data>
YDR102C		0.858921	1.14825	1.07692	1.14632
YDR103W	STE5	0.940249	0.847552	1.10846	<no data>
YDR105C		<no data>	0.842657	<no data>	<no data>
YDR106W	ARP1	0.543568	0.713287	0.715385	0.93088
YDR107C		0.646888	1.04056	1.06154	0.981149
YDR108W	GSG1	0.431535	0.715385	0.704615	0.813285
YDR109C		0.626141	<no data>	0.959231	1.19479
YDR110W	FOB1	0.965975	1.25524	1.17846	1.44794
YDR111C		1.32407	1.31119	<no data>	1.15709
YDR112W		0.753942	<no data>	<no data>	1.56194
YDR113C	PDS1	<no data>	<no data>	0.909231	1.11041
YDR115W		0.952697	<no data>	<no data>	<no data>
YDR116C		<no data>	0.941958	0.9	<no data>
YDR117C		<no data>	1.07832	<no data>	<no data>
YDR118W	APC4	0.742324	0.923077	0.986923	1.00449
YDR119W		1.06722	0.72028	0.835385	0.564632
YDR121W	DPB4	<no data>	1.08531	<no data>	<no data>
YDR122W	KIN1	0.863071	<no data>	<no data>	<no data>
YDR123C	INO2	0.645228	<no data>	0.806923	0.900359
YDR124W		0.634855	0.844755	0.879231	1.04129
YDR125C	ECM18	0.612448	<no data>	<no data>	<no data>
YDR126W	PSL1	<no data>	1.21189	1.18308	1.58259
YDR127W	ARO1	0.924896	1.02098	1.32462	1.114
YDR128W		0.958506	1.01049	1.02615	1.16068
YDR129C	SAC6	0.985892	0.945455	1.19	1.13734
YDR130C	FIN1	0.691286	<no data>	<no data>	<no data>
YDR131C		0.612033	0.865734	0.86	1.12567
YDR132C		<no data>	<no data>	0.852308	<no data>
YDR133C		2.51037	1.83916	1.52615	<no data>
YDR134C		2.65809	2.01748	1.65538	1.13016
YDR135C	YCF1	0.929046	1.03287	0.953846	0.93088
YDR137W	RGP1	<no data>	0.844056	<no data>	0.978456
YDR138W	HPR1	0.684232	<no data>	0.843077	0.90754
YDR139C	RUB1	1.35892	1.13427	1.02538	1.01975
YDR140W	FYV9	1.07427	1.05594	1.05231	0.956912
YDR142C	PEX7	0.866805	1.18741	1.15308	1.32047
YDR143C	SAN1	0.996266	1.06294	1.17538	1.22711
YDR144C	MKC7	1.5556	<no data>	1.15538	1.1526
YDR145W	TAF12	1.05643	1.01958	1.00692	0.810592
YDR147W	EKI1	0.585062	<no data>	0.854615	0.828546
YDR148C	KGD2	0.607884	<no data>	0.679231	0.869838
YDR149C		0.592531	<no data>	0.958462	<no data>
YDR150W	NUM1	1.07427	1.3972	1.09077	0.98833
YDR151C	CTH1	1.10456	1.18182	1.11308	1.09874
YDR152W		1.3917	1.35105	1.17231	1.20197
YDR153C		<no data>	1.16573	<no data>	1.02693
YDR154C		2.55975	1.17832	1.23308	1.03321
YDR155C	CPR1	2.30581	1.0979	1.19462	0.990126
YDR156W	RPA14	1.739	1.76084	1.36231	1.47576
YDR157W		1.67842	1.84615	<no data>	1.85727
YDR158W	HOM2	<no data>	1.06503	1.10846	1.11311
YDR159W	SAC3	0.919502	1.10979	0.959231	0.975763
YDR160W	SSY1	0.778008	1.06434	1.14923	1.70018
YDR161W	TCI1	2.24689	1.72587	<no data>	1.48384
YDR162C	NBP2	1.03444	<no data>	<no data>	<no data>
YDR163W	CWC15	0.910788	1.08182	1.06615	1.26302
YDR164C	SEC1	0.566805	0.877622	0.745385	1.01077
YDR165W	TRM82	<no data>	0.886014	0.882308	0.86535
YDR166C	SEC5	1.31037	1.55035	1.15538	1.03232
YDR167W	TAF1	1.24066	1.31469	1.13846	1.13914
YDR168W	CDC37	1.13029	1.07343	1.09769	1.04668
YDR169C	STB3	0.762241	0.884615	1.10538	0.867145
YDR170C	SEC7	1.39627	0.933566	0.948462	0.862657
YDR170W-A		0.261411	0.151748	0.320769	0.113106
YDR171W	HSP42	0.63029	0.644755	0.806923	0.844704
YDR172W	SUP35	<no data>	0.888112	0.855385	0.807899
YDR173C	ARG82	0.848133	1.18042	0.971538	1.31867
YDR174W	HMO1	1.94398	1.30629	1.68692	1.1526
YDR175C	RSM24	0.939419	0.987413	1.21385	1.35458
YDR176W	NGG1	1.13029	0.844755	1.13308	1.17953
YDR177W	UBC1	0.923651	1.1958	1.11538	1.28456
YDR178W	SDH4	1.07054	0.970629	1.17923	1.38241
YDR179C		0.664315	1.02308	0.860769	1.2693
YDR179W-A		0.828631	0.903497	0.936154	1.21993
YDR180W	SCC2	0.907054	1.16783	1.00154	0.909336
YDR181C	SAS4	0.668465	<no data>	0.854615	0.807899
YDR182W	CDC1	1.05851	0.91958	1.08154	0.894075
YDR183W	PLP1	1.18589	0.937063	0.906154	0.851885
YDR184C	ATC1	1.97718	1.47762	0.983846	1.42101
YDR185C		1.27427	0.869231	0.893846	0.718133
YDR186C		0.541079	0.795804	<no data>	<no data>
YDR187C		<no data>	1.24336	1.34923	0.873429
YDR188W	CCT6	1.90581	1.74615	1.57769	1.10144
YDR189W	SLY1	0.970124	0.9	1.14077	1.01077
YDR190C	RVB1	1.48797	1.31678	1.10769	0.950628
YDR191W	HST4	0.657676	0.951049	0.953077	1.03591
YDR192C	NUP42	0.797925	1.07552	0.948462	1.17056
YDR193W		0.674689	<no data>	0.853077	1.02693
YDR194C	MSS116	0.872199	0.862238	0.830769	0.849192
YDR195W	REF2	<no data>	1.02797	0.976923	1.10952
YDR196C		1.20664	1.16783	1.15231	0.979354
YDR197W	CBS2	0.692116	0.974126	0.975385	0.979354
YDR198C		<no data>	0.935664	1.03308	<no data>
YDR199W		0.59751	0.997902	<no data>	0.952424
YDR200C	VPS64	0.726556	0.916084	1.01769	1.02603
YDR201W	SPC19	<no data>	0.867133	<no data>	0.903052
YDR202C	RAV2	0.699585	0.923077	0.948462	1.01706
YDR203W		<no data>	0.925175	0.902308	0.94614
YDR204W	COQ4	0.617012	0.807692	0.973846	1.01167
YDR205W	MSC2	0.817842	1.07902	1.17	1.05566
YDR206W	EBS1	0.5639	0.837762	0.903077	0.885996
YDR207C	UME6	0.856432	0.990909	<no data>	1.10682
YDR208W	MSS4	<no data>	0.944056	0.953846	<no data>
YDR209C		1.65311	1.04685	0.99	0.947935
YDR210W		1.07261	1.03147	0.953846	1.1167
YDR210W-A		0.319917	0.162238	0.472308	0.106822
YDR210W-B		0.690456	0.498601	0.703077	0.39228
YDR210W-C		0.202905	0.123776	0.292308	<no data>
YDR210W-D		0.363485	<no data>	0.353077	0.151706
YDR211W	GCD6	1.31743	1.22378	<no data>	0.856373
YDR212W	TCP1	0.904979	<no data>	<no data>	<no data>
YDR213W	UPC2	<no data>	<no data>	0.828462	0.789048
YDR214W	AHA1	1.10166	0.907692	0.805385	0.763016
YDR215C		0.646888	0.840559	0.924615	0.905745
YDR216W	ADR1	0.801245	1.03007	0.933846	1.03591
YDR217C	RAD9	0.673859	0.883217	1.00769	1.07181
YDR218C	SPR28	<no data>	0.935664	0.933846	1.06553
YDR219C		<no data>	0.884615	0.863846	0.999102
YDR220C		0.547303	0.903497	0.91	1.30521
YDR221W		<no data>	<no data>	<no data>	<no data>
YDR222W		0.922822	1.11748	1.41692	1.42819
YDR223W		0.658506	0.897203	0.997692	<no data>
YDR224C	HTB1	2.50415	1.49301	1.77692	1.22172
YDR225W	HTA1	2.38382	1.15245	1.84923	0.942549
YDR226W	ADK1	1.31992	0.784615	0.956154	0.620287
YDR227W	SIR4	1.17178	0.86014	0.9	0.681329
YDR228C	PCF11	0.827801	0.884615	0.832308	0.763914
YDR229W		0.880498	0.883217	0.996923	0.921903
YDR230W		0.802075	0.807692	0.964615	0.972172
YDR231C	COX2	0.904564	0.875524	1.09846	1.15889
YDR232W	HEM1	1.06266	1.33217	1.52231	1.22621
YDR233C		2.5029	1.77413	1.85923	1.32944
YDR234W	LYS4	0.935685	1.28462	1.48538	1.22172
YDR235W	PRP42	1.3527	0.823776	<no data>	<no data>
YDR236C	FMN1	0.920747	0.858042	0.963077	1.01526
YDR237W	MRPL7	0.902075	0.818182	0.902308	0.897666
YDR238C	SEC26	1.09876	0.994406	0.910769	0.804309
YDR239C		1.00581	1.08042	1.03769	1.05117
YDR240C	SNU56	1.98382	1.32168	1.46769	1.114
YDR241W	BUD26	1.52656	1.07483	1.43154	0.956912
YDR242W	AMD2	1.09876	0.82028	0.949231	0.681329
YDR243C	PRP28	0.645228	0.939161	0.943077	0.98474
YDR244W	PEX5	0.673859	0.907692	1.00846	1.0377
YDR245W	MNN1	1.42905	1.16224	1.11615	0.93447
YDR246W	TRS23	0.588382	0.84965	0.917692	0.909336
YDR247W		0.80332	1.04056	1.36154	1.31598
YDR248C		0.624481	0.851049	0.987692	1.00539
YDR249C		1.85477	1.44545	1.38308	1.09874
YDR250C		0.566805	0.832168	0.868462	<no data>
YDR251W	PAM1	0.835685	0.813287	0.983077	0.929982
YDR252W	BTT1	0.701245	0.924476	0.968462	1.16697
YDR253C	MET32	0.951452	0.879021	0.887692	<no data>
YDR254W	CHL4	0.692531	0.997902	0.833077	1.04668
YDR255C		<no data>	0.858741	0.98	<no data>
YDR256C	CTA1	<no data>	1.10839	1.24538	1.06912
YDR257C	RMS1	1.13568	1.05594	1.16	0.929982
YDR258C	HSP78	0.737759	0.753147	0.883077	0.781867
YDR259C	YAP6	0.543983	0.865035	0.973846	1.03142
YDR260C	SWM1	0.601245	0.81958	0.893846	0.963196
YDR261C	EXG2	0.86556	0.806294	0.853077	0.654399
YDR261C-C		0.240664	0.134266	0.271538	0.0888689
YDR261C-D		0.554357	0.169231	0.31	0.104129
YDR261W-A		0.254772	0.200699	0.51	<no data>
YDR261W-B		0.767635	0.678322	0.868462	0.624776
YDR262W		1.12199	0.886713	1.20846	1.02244
YDR263C	DIN7	0.808714	0.981119	1.03154	1.25673
YDR264C	AKR1	0.927386	0.998601	1.10462	1.01077
YDR265W	PEX1	0.888797	0.778322	0.905385	0.89228
YDR266C		0.919087	1.3007	0.798462	1.07092
YDR267C		1.26141	1.17972	1.21615	1.22172
YDR268W	MSW1	<no data>	0.93007	1.05077	0.955117
YDR269C		<no data>	<no data>	0.950769	<no data>
YDR270W	CCC2	0.620332	0.806294	<no data>	0.649013
YDR272W	GLO2	0.9	0.906993	0.938462	0.780072
YDR274C		0.648548	0.959441	0.968462	1.02603
YDR275W		0.722822	<no data>	<no data>	<no data>
YDR276C	PMP3	0.918257	1.01538	1.06846	0.950628
YDR277C	MTH1	1.1834	1.09441	1.26692	1.10503
YDR279W		1.34398	1.08741	1.05462	<no data>
YDR280W	RRP45	1.43361	1.34056	1.11769	1.12298
YDR281C	PHM6	0.76805	1.24685	0.818462	0.921005
YDR282C		0.693361	1.08531	0.713846	1.11849
YDR283C	GCN2	<no data>	0.708392	0.820769	<no data>
YDR284C	DPP1	1.26722	1.06434	1.36385	1.12208
YDR285W	ZIP1	0.921162	0.911189	1.09231	0.874327
YDR286C		0.801245	0.886713	0.982308	1.02424
YDR287W		0.692116	0.776224	0.891538	0.921903
YDR288W		1.17178	1.06294	0.92	1.10054
YDR289C	RTT13	0.661411	0.793706	0.740769	0.78456
YDR290W		0.531535	0.882517	0.91	1.05117
YDR291W		0.687137	0.667832	0.770769	0.70018
YDR292C	SRP11	1.09502	1.03287	1.03154	1.25404
YDR293C	SSD1	0.964315	0.905594	1.06231	0.897666
YDR294C	DPL1	0.891701	1.00699	1.12154	1.27828
YDR295C	PLO2	0.883817	0.927972	1.04	1.18133
YDR296W	MHR1	0.910373	0.911189	0.913077	1.08079
YDR297W	SUR2	1.98963	1.46154	1.44538	1.18133
YDR298C	ATP5	1.61203	1.62028	1.22231	1.87343
YDR299W	BFR2	2.36722	1.63427	1.23077	1.49372
YDR300C	PRO1	1.28589	1.03636	1.09462	0.955117
YDR301W	CFT1	0.951452	0.924476	1.00308	0.658887
YDR302W	GPI11	1.41162	1.00909	1.05923	0.937163
YDR303C	RSC3	1.01203	0.806294	0.924615	0.696589
YDR304C	CPR5	1.23278	0.84965	0.840769	<no data>
YDR305C	HNT2	0.73278	0.786713	0.893077	0.817774
YDR306C		0.727386	0.926573	0.860769	<no data>
YDR307W		0.839834	<no data>	0.923077	0.647217
YDR308C	SRB7	0.729876	0.942657	0.874615	0.959605
YDR309C	GIC2	1.64979	0.987413	1.31615	1.01436
YDR310C	SUM1	0.823651	0.870629	0.973846	0.843806
YDR311W	TFB1	1.1639	0.970629	<no data>	<no data>
YDR312W	SSF2	1.45851	1.50839	1.24846	<no data>
YDR313C	PIB1	0.923651	0.767832	0.892308	0.873429
YDR314C		1.27303	1.07902	1.02308	<no data>
YDR315C	IPK1	0.812033	0.881119	0.96	1.17325
YDR316W		0.943154	1.04336	1.09769	1.0018
YDR316W-A		0.23527	0.141259	0.320769	0.0816876
YDR316W-B		0.580083	0.172727	0.348462	0.0933573
YDR317W		0.604564	0.732867	0.666923	0.815978
YDR318W	MCM21	0.888797	0.818182	0.777692	0.86535
YDR319C		0.870539	0.858741	1.02154	0.921903
YDR320C	SWA2	0.742324	0.895105	0.918462	0.858169
YDR321W	ASP1	2.23485	1.98601	1.13077	0.978456
YDR322C-A	TIM11	0.911618	1.12098	1.14	1.48025
YDR322W	MRPL35	1.07095	<no data>	1.09154	1.2684
YDR323C	PEP7	0.744398	0.783217	0.877692	0.774686
YDR324C	UTP4	1.48382	1.36014	1.24846	1.29533
YDR325W	YCG1	<no data>	<no data>	1.01077	<no data>
YDR326C		<no data>	0.666434	0.825385	<no data>
YDR327W		0.7361	0.767832	0.667692	0.61939
YDR328C	SKP1	1.25934	0.907692	<no data>	0.898564
YDR329C	PEX3	1.0444	0.948951	1.04846	0.834829
YDR330W		0.568465	0.645455	0.789231	0.620287
YDR331W	GPI8	0.952697	0.734266	0.828462	0.597846
YDR332W		0.736929	0.939161	0.974615	1.08348
YDR333C		0.960581	0.955944	1.00769	0.889587
YDR334W	SWR1	0.873444	0.893007	0.856923	0.756732
YDR335W	MSN5	0.897925	<no data>	0.869231	<no data>
YDR336W		0.912863	1.2049	0.956154	0.90395
YDR337W	MRPS28	0.892946	1.07133	1.08923	1.2693
YDR338C		1.07095	1.07692	1.15923	1.07451
YDR339C		1.57427	1.5	1.28154	1.50269
YDR340W		0.546058	0.645455	0.724615	0.81149
YDR341C		<no data>	0.508392	<no data>	<no data>
YDR342C	HXT7	1.20539	0.65035	1.16462	0.652603
YDR343C	HXT6	1.0751	0.77972	0.948462	0.642729
YDR344C		0.526971	0.770629	<no data>	<no data>
YDR345C	HXT3	2.63112	2.05944	2.00615	1.16427
YDR346C		1.19544	0.872028	0.960769	0.618492
YDR347W	MRP1	1.02241	0.792308	0.943846	0.77289
YDR348C		0.877178	0.872727	0.952308	0.93088
YDR349C	YPS7	0.59751	0.84965	0.926154	0.885996
YDR350C	TCM1	0.680913	0.928671	1.03769	1.00269
YDR351W	SBE2	0.658506	<no data>	0.916154	1.0772
YDR352W		0.666805	0.833566	0.876154	0.870736
YDR353W	TRR1	1.57261	1.18042	1.16231	0.987433
YDR354W	TRP4	1.81701	1.43147	2.46923	2.63285
YDR355C		0.883817	1.11678	1.15615	1.24865
YDR356W	SPC11	0.732365	0.340559	<no data>	0.304309
YDR357C		0.812863	0.904196	0.963077	1.00808
YDR358W	GGA1	0.79668	0.772727	0.909231	0.89228
YDR359C	VID21	0.527386	<no data>	0.877692	<no data>
YDR360W		0.639004	0.870629	0.976154	<no data>
YDR361C	BCP1	<no data>	1.52797	1.45615	0.963196
YDR362C	TFC6	<no data>	0.613287	0.616923	<no data>
YDR363W	ESC2	0.858921	0.564336	0.737692	0.544883
YDR363W-A	SEM1	1.14896	0.723776	0.956154	0.696589
YDR364C	CDC4	0.623651	<no data>	0.81	0.923698
YDR365W-A		0.324896	0.176224	0.446923	0.406643
YDR365W-B		0.238174	<no data>	0.205385	<no data>
YDR366C		0.927386	0.996503	0.915385	0.855476
YDR367W		1.35643	1.34056	1.29769	1.33393
YDR368W	YPR1	0.687137	0.89021	0.946154	0.923698
YDR369C	XRS2	0.636929	0.554545	<no data>	0.359066
YDR370C		0.858091	1.04056	<no data>	1.12298
YDR371W	CTS2	0.707884	0.741259	0.853846	0.56553
YDR372C	VPS74	0.522407	0.776224	0.904615	<no data>
YDR373W	FRQ1	1.29959	0.861538	1.01769	<no data>
YDR374C		<no data>	1.03357	1.00154	0.929982
YDR375C	BCS1	0.73278	0.792308	0.933077	0.768402
YDR376W	ARH1	0.827801	0.566434	0.644615	0.4614
YDR377W	ATP17	1.06183	1.05105	1.13538	1.16427
YDR378C	LSM6	1.21826	1.06643	1.07923	1.00628
YDR379W	RGA2	1.06017	0.865035	0.941538	0.795332
YDR380W	ARO1	0.529461	0.648252	0.587692	0.458707
YDR381W	YRA1	1.9166	1.52937	1.59692	1.114
YDR382W	RPP2B	2.16846	2.2049	1.43923	1.3456
YDR383C		1.1083	1.24965	1.15692	1.07451
YDR384C		1.5029	1.63986	1.94077	1.63734
YDR385W	EFT2	<no data>	0.638462	0.805385	0.523339
YDR386W	MUS81	0.649793	0.784615	<no data>	0.878815
YDR387C		0.655602	0.898601	0.99	0.98474
YDR388W	RVS167	0.837759	0.941958	1.27077	1.17056
YDR389W	SAC7	0.804149	0.802098	0.933846	<no data>
YDR390C	UBA2	0.7639	0.96993	0.975385	<no data>
YDR391C		0.819917	0.944056	1.09692	0.82316
YDR392W	SPT3	0.857261	1.06154	1.11231	1.14991
YDR393W	SHE9	1.26971	1.11678	1.04538	1.07451
YDR394W	RPT3	1.35934	1.23287	1.00308	0.852783
YDR395W	SXM1	0.939004	0.96014	0.949231	0.775583
YDR396W		1.29295	1.15385	1.24615	1.06014
YDR397C	NCB2	1.09378	1.1993	1.30538	1.17504
YDR398W	UTP5	0.614108	1.04336	0.956923	0.974865
YDR399W	HPT1	1.76017	1.55944	1.19769	0.888689
YDR400W	URH1	0.904979	1.10699	1.21231	1.17864
YDR401W		1.02365	0.970629	<no data>	<no data>
YDR402C	DIT2	0.809544	0.9	<no data>	<no data>
YDR403W	DIT1	0.695436	0.86014	<no data>	0.947935
YDR404C	RPB7	0.932365	1.03287	0.953077	1.10682
YDR405W	MRP2	0.910788	1.00559	1.05308	1.18851
YDR406W	PDR15	1.04191	1.11678	1.04923	0.969479
YDR407C	TRS12	0.681743	0.785315	0.776923	0.654399
YDR408C	ADE8	0.720747	0.678322	0.712308	0.55386
YDR409W	SIZ1	1.13527	0.993007	0.998462	0.860862
YDR410C	STE14	1.23402	0.697902	0.940769	0.595153
YDR411C		<no data>	0.882517	1.15154	0.750449
YDR412W		1.84647	1.6972	1.30538	1.34919
YDR413C		1.3722	1.46993	1.31077	1.26032
YDR414C	ERD1	1.02282	1.25175	1.12231	1.22352
YDR415C		1.37178	1.3028	1.22538	0.992819
YDR416W	SYF1	1.38963	0.875524	0.88	0.75763
YDR417C		2.76058	<no data>	1.63538	1.32496
YDR418W	RPL12B	1.49876	1.40909	<no data>	<no data>
YDR419W	RAD3	0.761826	0.74965	0.910769	0.765709
YDR420W	HKR1	0.785892	0.984615	0.876154	1.16158
YDR421W	ARO8	0.645228	0.83007	<no data>	<no data>
YDR422C	SIP1	<no data>	1.56643	1.25308	0.993716
YDR423C	CAD1	0.854357	1.06084	1.1	1.01077
YDR424C	DYN2	<no data>	0.627972	0.753077	0.562837
YDR425W		0.875934	0.874126	0.900769	0.82675
YDR426C		0.709544	0.739161	0.761538	0.81149
YDR427W	RPN9	<no data>	0.814685	0.733077	0.766607
YDR428C		1.02863	1.05035	1.01231	0.903052
YDR429C	TIF35	2.12822	1.67133	1.39385	1.22352
YDR430C	CYM1	0.832365	1.06503	0.902308	<no data>
YDR431W		1.01701	1.17622	1.08692	1.02962
YDR432W	NPL3	1.11286	1.07832	1.33077	1.0377
YDR433W	KRE22	2.83444	2.01259	1.61846	1.41562
YDR434W	GPI17	1.61909	1.46294	1.25154	1.06284
YDR435C	PPM1	1.19876	1.3972	1.17	1.08977
YDR436W	PPZ2	0.748963	0.948951	0.898462	1.04668
YDR437W		0.725726	1.09231	1.04385	1.24417
YDR438W		0.926556	0.986014	1.00769	0.868043
YDR439W	LRS4	0.676349	0.735664	0.776154	0.58079
YDR440W	DOT1	0.819087	0.770629	0.737692	0.541293
YDR441C	APT2	0.905394	0.951049	0.906154	1.01975
YDR442W		0.79917	0.953147	0.895385	1.09605
YDR443C	SSN2	0.512863	<no data>	0.852308	<no data>
YDR444W		0.76971	<no data>	<no data>	0.717235
YDR445C		1.93112	1.62028	<no data>	1.06732
YDR446W	ECM11	0.638174	1.01189	0.985385	1.27738
YDR447C	RPS17B	2.52116	2.08252	1.24385	1.25673
YDR449C	UTP6	2.56805	1.97692	1.50154	1.22621
YDR450W	RPS18A	2.22863	1.85874	1.17615	1.10144
YDR451C	YHP1	0.715768	0.697902	0.758462	<no data>
YDR452W	PPN1	0.560581	0.865035	0.833846	1.19928
YDR453C	TSA2	0.753527	0.646853	0.697692	0.508977
YDR454C	GUK1	1.6668	1.36154	1.09308	0.916517
YDR455C		0.788382	0.874126	1.03692	<no data>
YDR456W	NHX1	<no data>	0.83007	0.844615	0.885099
YDR457W	TOM1	1.12863	1.22378	1.01385	0.975763
YDR458C		0.562241	0.802098	0.817692	0.86535
YDR459C		1.43817	1.01888	1.06385	0.968582
YDR460W	TFB3	0.66639	0.918182	1.01462	1.01077
YDR462W	MRPL28	0.83278	0.93007	0.918462	1.20557
YDR463W	STP1	1.93237	1.72727	1.17	1.30072
YDR464W	SPP41	0.681743	0.970629	1.00077	1.02693
YDR465C	RMT2	2.37427	1.93357	1.36308	1.24506
YDR467C		0.788797	0.903497	<no data>	<no data>
YDR468C	TLG1	1.11743	1.06853	0.976923	0.992819
YDR469W	SDC1	<no data>	<no data>	<no data>	<no data>
YDR470C	UGO1	0.962241	1.02797	1.02615	1.05835
YDR471W	RPL27B	3.02365	2.7007	1.81462	1.45781
YDR472W	TRS31	1.23651	1.12448	1.02077	1.06194
YDR473C	PRP3	<no data>	1.06434	<no data>	<no data>
YDR474C		0.889627	0.809091	0.961538	0.805206
YDR475C		0.624066	0.797203	0.93	1.02873
YDR476C		1.38838	1.27133	1.28231	0.993716
YDR477W	SNF1	0.791701	0.742657	<no data>	0.709156
YDR478W	SNM1	<no data>	1.05455	1.05923	1.27558
YDR479C		1.26805	1.16923	1.04538	1.14004
YDR480W	DIG2	0.811203	1.01748	1.01308	1.18492
YDR481C	PHO8	<no data>	1.53007	<no data>	<no data>
YDR482C	CWC21	<no data>	1.12727	<no data>	<no data>
YDR483W	KRE2	1.30539	1.04685	1.17231	0.862657
YDR484W	SAC2	<no data>	<no data>	0.914615	1.07092
YDR485C	VPS72	<no data>	1.00839	<no data>	<no data>
YDR486C	VPS6	1.03734	1.13287	1.10538	1.12478
YDR487C	RIB3	2.32905	2.09441	1.45462	1.32855
YDR488C	PAC11	<no data>	<no data>	<no data>	<no data>
YDR489W		1.18672	1.11538	<no data>	0.952424
YDR490C	PKH1	1.00207	<no data>	0.925385	0.87702
YDR491C		1.58506	1.61189	1.95923	1.64901
YDR492W		3.48672	2.36853	2.92615	2.04129
YDR493W		0.795021	<no data>	<no data>	<no data>
YDR494W	RSM28	<no data>	1.21329	1.12385	1.60682
YDR495C	VPS3	1.04149	1.2049	1.01462	1.06553
YDR496C	PUF6	2.75228	2.05804	1.61846	1.65799
YDR497C	ITR1	<no data>	1.37203	<no data>	<no data>
YDR498C	SEC2	0.960166	<no data>	<no data>	<no data>
YDR499W	LCD1	1.07427	0.959441	0.903077	0.94614
YDR500C	RPL37B	2.47718	2.0958	1.29692	<no data>
YDR501W	PLM2	0.695436	1.07902	0.763846	<no data>
YDR502C	SAM2	2.24564	1.7951	0.796923	0.807899
YDR503C	LPP1	1.04357	1.1	1.02231	0.89228
YDR504C		1.10996	<no data>	1.23846	<no data>
YDR505C	PSP1	0.912863	0.816084	<no data>	0.882406
YDR506C		0.688382	<no data>	0.849231	0.831239
YDR507C	GIN4	1.26929	1.02308	1.14769	1.06912
YDR508C	GNP1	<no data>	1.46294	1.49385	1.24506
YDR510W	SMT3	1.29502	1.26434	1.16462	1.24865
YDR511W	ACN9	0.9	0.953147	0.998462	1.20646
YDR512C		0.794191	0.884615	1.01	1.20916
YDR513W	TTR1	1.35104	0.886713	1.29923	<no data>
YDR514C		0.922407	<no data>	<no data>	<no data>
YDR515W	SLF1	0.739004	0.868531	0.926154	1.08618
YDR516C		0.808714	0.79021	0.691538	0.763016
YDR517W	GRH1	1.2083	0.826573	1.03692	0.885099
YDR518W	EUG1	1.11535	1.17832	0.982308	0.981149
YDR519W	FPR2	1.08714	1.21538	1.08615	1.08079
YDR520C		0.877178	<no data>	1.10231	0.89228
YDR521W		0.625726	0.905594	1.05692	1.12208
YDR522C	SPS2	0.638174	0.755245	0.816154	1.00808
YDR523C	SPS1	0.678423	0.996503	0.898462	1.114
YDR524C	AGE1	0.672614	0.863636	0.803077	0.874327
YDR525W	API2	<no data>	0.721678	0.936923	<no data>
YDR525W-A	SNA2	1.30747	1.38462	1.41692	1.82855
YDR526C		1.00166	1.06993	0.96	<no data>
YDR527W		1.37469	1.35874	1.34615	1.13645
YDR528W	HLR1	1.2361	1.11189	<no data>	<no data>
YDR529C	QCR7	1.17925	1.14825	1.39692	1.85548
YDR530C	APA2	0.769295	0.924476	1	1.2298
YDR532C	KRE28	<no data>	0.813287	0.795385	<no data>
YDR533C		1.01203	0.917483	1.85231	1.7711
YDR534C	FIT1	1.1917	1.1049	1.18154	1.09785
YDR535C		0.762241	0.834266	1.01077	1.00539
YDR536W	STL1	0.636515	<no data>	1.02154	1.13016
YDR537C		1.43983	0.883217	0.881538	0.678636
YDR538W	PAD1	0.942324	0.856643	0.886923	0.901257
YDR540C		<no data>	0.940559	0.964615	1.08707
YDR541C		0.843983	1.16923	0.736923	1.17684
YDR542W		<no data>	1.30979	1.19077	1.14363
YDR544C		1.57386	1.33007	1.33692	0.765709
YDR545W	YRF1-1	1.25685	<no data>	1.46846	<no data>
YEL001C		1.12075	0.912587	0.948462	<no data>
YEL004W	YEA4	1.05934	1.07343	1.17538	1.03232
YEL005C	VAB2	0.812033	1.02797	1.01769	1.00898
YEL006W		0.843568	0.74965	0.936923	0.859066
YEL007W	TOS9	0.752697	0.739161	<no data>	<no data>
YEL008W		0.771784	<no data>	0.817692	<no data>
YEL009C	GCN4	2.84938	2.02308	2.14462	1.48115
YEL012W	UBC8	0.575104	0.861538	0.968462	1.08707
YEL013W	VAC8	0.827801	0.96993	1.11231	0.887792
YEL014C		0.822407	0.917483	0.914615	1.04758
YEL015W		0.985062	1.13776	0.972308	1.05566
YEL016C		0.741909	0.862238	0.859231	0.947935
YEL017C-A	PMP2	1.72241	1.15944	1.00692	0.763914
YEL017W		0.649793	0.921678	0.885385	0.992819
YEL018W	EAF5	1.06971	1.16084	1.13077	1.16068
YEL019C	MMS21	0.620747	0.846154	0.993846	0.831239
YEL020C		0.728631	0.851748	0.936923	0.90395
YEL020W-A	TIM9	0.875104	0.888112	0.843077	0.878815
YEL021W	URA3	0.496266	2.30559	0.936154	3.93986
YEL022W	GEA2	0.53278	0.882517	0.916154	<no data>
YEL023C		<no data>	<no data>	<no data>	<no data>
YEL024W	RIP1	0.739834	0.9	0.959231	0.942549
YEL025C	SRI1	<no data>	0.672727	0.722308	<no data>
YEL026W	SNU13	3.97303	3.65874	1.89538	1.83662
YEL027W	CUP5	1.69129	1.18881	1.24154	0.959605
YEL028W		<no data>	0.848252	0.849231	0.983842
YEL029C	BUD16	1.2444	<no data>	1.09	1.04758
YEL030W	ECM1	0.70166	0.718182	0.690769	0.702873
YEL031W	SPF1	0.687137	0.883217	<no data>	0.816876
YEL032W	MCM3	0.546058	0.84965	0.877692	1.02603
YEL033W		3.69834	3.06154	1.81538	1.60772
YEL034W	HYP2	2.12075	1.94266	1.28308	0.950628
YEL035C	UTR5	0.60249	0.863636	0.992308	0.89228
YEL036C	ANP1	1.03444	0.91049	1	<no data>
YEL037C	RAD23	0.997925	1.11538	1.08308	0.728007
YEL038W	UTR4	1.56432	1.37273	1.17769	1.17684
YEL039C	CYC7	0.752697	0.965035	1.01	0.95781
YEL040W	UTR2	2.54523	1.93007	1.11692	0.610413
YEL041W		0.727801	0.958042	0.943077	0.968582
YEL042W	GDA1	1.22531	1.21818	1.11308	0.849192
YEL043W		0.718672	0.862238	0.969231	0.943447
YEL044W	IES6	1.38672	1.28112	1.09154	1.00269
YEL045C		0.681743	1.01888	<no data>	1.12208
YEL046C	GLY1	2.17967	2.18741	2.01769	1.97576
YEL047C		0.801245	0.742657	0.948462	0.56912
YEL048C		0.875934	1.14545	0.946923	1.03591
YEL049W	PAU2	1.04564	0.972028	0.924615	<no data>
YEL050C	RML2	0.914938	0.875524	1.02385	0.820467
YEL051W	VMA8	1.44108	1.0021	1.08692	0.763016
YEL052W	AFG1	1.12407	0.997902	1.31385	<no data>
YEL053C	MAK1	0.647303	0.861538	0.920769	<no data>
YEL054C	RPL12A	2.90332	2.24126	1.55231	1.15171
YEL055C	POL5	<no data>	1.21119	1.05077	1.05566
YEL056W	HAT2	1.15311	1.12098	1.08231	0.903052
YEL057C		0.622407	1.0021	0.953077	<no data>
YEL058W	PCM1	<no data>	1.31818	1.15231	<no data>
YEL059C-A	SOM1	0.724481	0.917483	1.04154	1.32944
YEL059W		0.547303	0.806294	0.812308	<no data>
YEL060C	PRB1	0.558506	0.72028	1.20769	1.12118
YEL061C	CIN8	0.5639	0.818182	0.854615	<no data>
YEL062W	NPR2	0.632365	0.851049	<no data>	<no data>
YEL063C	CAN1	0.424481	<no data>	<no data>	<no data>
YEL064C		0.655187	0.87972	0.922308	<no data>
YEL065W	SIT1	<no data>	1.36503	1.61538	1.32226
YEL066W	HPA3	1.27635	1.12797	1.12538	1.1167
YEL067C		0.788382	<no data>	0.752308	0.735189
YEL068C		0.778008	0.886713	0.822308	0.802513
YEL069C	HXT13	<no data>	0.814685	0.900769	0.983842
YEL070W		<no data>	0.912587	0.784615	0.89228
YEL071W	DLD3	0.727801	0.629371	1.30077	0.965889
YEL072W		0.562241	0.981119	0.936923	<no data>
YEL073C		0.639419	0.898601	0.974615	<no data>
YEL074W		1.35934	1.30979	1.21769	0.869838
YEL075C		0.933195	0.865035	0.903077	0.63465
YEL076C		0.909959	0.926573	0.920769	0.781867
YEL076C-A		0.610788	0.767832	0.777692	0.720826
YEL076W-C		0.783817	0.809091	0.870769	<no data>
YEL077C		0.759751	0.851049	0.956923	0.909336
YER001W	MNN1	1.06432	0.983916	1.11615	1.02424
YER002W	NOP16	<no data>	1.13427	1.10846	1.17504
YER003C	PMI4	1.12033	1.02098	1.16077	0.640036
YER004W		1.50207	1.4986	1.31308	1.21993
YER005W	YND1	0.752282	0.876224	0.908462	0.807899
YER006W	NUG1	2.49668	2.16643	1.48769	1.19749
YER007C-A		1.2805	1.2042	0.900769	0.975763
YER007W	PAC2	0.790456	<no data>	0.928462	0.912029
YER008C	SEC3	0.552282	0.855245	<no data>	<no data>
YER009W	NTF2	1.8527	1.56783	1.07923	0.970377
YER010C		1.33361	1.00559	1.03923	0.937163
YER011W	TIR1	1.46763	1.06084	0.759231	0.717235
YER012W	PRE1	<no data>	0.884615	<no data>	<no data>
YER013W	PRP22	0.53029	0.774825	0.909231	1.08348
YER014W	HEM14	0.584232	0.826573	0.831538	0.954219
YER015W	FAA2	0.435685	0.826573	0.833077	1.11849
YER016W	BIM1	1.29004	0.955944	0.907692	0.90754
YER017C	AFG3	<no data>	0.853147	0.979231	0.921005
YER018C	SPC25	0.709544	0.797203	1.07538	<no data>
YER019C-A	SBH2	1.66639	1.38811	1.14385	1.08348
YER019W	ISC1	0.837759	0.868531	<no data>	0.915619
YER020W	GPA2	0.618672	0.827273	1.02923	0.786355
YER021W	RPN3	<no data>	<no data>	<no data>	<no data>
YER022W	SRB4	0.66805	0.952448	0.863846	0.898564
YER023W	PRO3	1.13029	0.87972	0.714615	0.691203
YER024W	YAT2	0.749378	1.00839	1.06615	1.17953
YER025W	GCD11	2.38797	1.83566	1.39923	1.05566
YER026C	CHO1	1.2195	1.0993	1.32077	1.10682
YER027C	GAL83	1.06722	1.07552	1.12	1.09425
YER028C		0.835685	1.19441	1.18615	1.53411
YER029C	SMB1	1.0668	1.14336	1.11308	1.24865
YER030W		0.989212	1.13986	0.906923	<no data>
YER031C	YPT31	1.38091	1.15874	1.05846	1.13106
YER032W	FIR1	0.711203	0.940559	1.12462	1.02693
YER033C	ZRG8	0.622407	0.872028	1.02615	0.90754
YER034W		<no data>	0.937063	0.993846	1.06194
YER035W	EDC2	0.716598	0.876224	<no data>	1.00269
YER036C	KRE3	2.35311	2.28531	1.49154	1.13196
YER037W	PHM8	0.708299	1.06434	1.26846	0.929982
YER038C	KRE29	0.646473	1.12937	1.25385	1.37253
YER039C	HVG1	0.66473	0.967133	1.09769	1.20377
YER039C-A		0.729461	1.10699	1.06462	1.14901
YER040W	GLN3	1.10996	1.16084	1.24769	1.20018
YER041W	YEN1	2.30498	1.60839	1.67923	1.33842
YER042W	MXR1	1.60207	1.27622	1.08769	1.05027
YER043C	SAH1	2.31286	2.3965	2.05462	1.41921
YER044C	ERG28	1.18838	0.934965	1.01308	0.805206
YER044C-A	MEI4	0.66639	1.20979	0.921538	1.35009
YER045C	ACA1	0.753942	1.1028	0.986154	1.35817
YER046W	SPO73	0.86888	1.05105	1.19769	1.20018
YER047C	SAP1	0.757676	0.96014	1.07154	0.982047
YER048C	CAJ1	1.28216	1.14476	1.20538	1.12118
YER048W-A		0.945643	1.04336	1.01462	1.02693
YER049W		<no data>	<no data>	0.892308	<no data>
YER050C	RSM18	0.779668	0.932168	1.08231	1.16338
YER051W		0.724066	0.983916	0.951538	1.13465
YER052C	HOM3	1.36058	1.24476	2.43846	1.9982
YER053C		0.765145	0.730769	1.40615	0.858169
YER054C	GIP2	0.724066	<no data>	1.10231	1.26032
YER055C	HIS1	1.51867	1.16224	2.68692	1.83393
YER056C	FCY2	2.23361	1.77273	2.95846	1.91203
YER056C-A	RPL34A	2.47718	2.21329	1.44462	1.38779
YER057C	HMF1	1.56432	1.18881	1.35385	1.1553
YER058W	PET117	0.627801	0.945455	0.945385	1.22711
YER059W	PCL6	0.784647	0.86014	0.930769	1.13734
YER060W	FCY21	1.0888	1.12098	1.42385	1.14093
YER060W-A	FCY22	1.15311	1.13636	1.48154	1.21095
YER061C	CEM1	0.60249	0.875524	1.07077	1.05296
YER062C	HOR2	1.68589	1.35315	1.85923	1.02334
YER063W	THO1	1.1556	0.902098	1.14538	0.925494
YER064C		0.83029	0.951049	1.24308	0.951526
YER065C	ICL1	0.588797	0.96993	0.949231	<no data>
YER066C-A		0.597925	0.918182	1.10692	1.1167
YER066W		0.848548	1.16993	1.13308	1.23609
YER067W		0.606639	<no data>	1.03	1.24417
YER068W	MOT2	0.885892	1.08042	1.16385	1.20826
YER069W	ARG5,6	0.805394	0.93007	2.59462	3.08438
YER070W	RNR1	1.51701	1.10629	<no data>	0.927289
YER071C		0.890041	0.865035	0.999231	1.05925
YER072W	VTC1	0.66888	1.10699	0.954615	1.06463
YER073W	ALD5	1.63071	1.25035	2.66308	2.4228
YER074W	RPS24A	1.88589	1.7014	1.33385	1.04937
YER075C	PTP3	0.963071	1.20769	1.21462	1.14363
YER076C		0.737759	0.988112	1.07462	1.14093
YER077C		0.848548	0.987413	1.09462	1.01795
YER078C		0.909129	0.996503	1.04154	0.927289
YER079W		0.626141	0.911189	1.08923	1.02065
YER080W		0.565145	0.920979	0.926154	1.01346
YER081W	SER3	0.754772	0.903497	1.04462	0.883303
YER082C	KRE31	1.59004	1.57552	1.28692	1.14273
YER083C		1.3834	1.39021	1.34	1.48654
YER084W		0.721992	1.01259	1.14308	1.307
YER085C		0.619087	1.04336	1.14615	1.43268
YER086W	ILV1	1.52656	1.38811	1.67231	1.61939
YER087C-A		2.04066	1.34126	1.32846	1.16607
YER087W		0.827801	1.05105	1.02308	1.40126
YER088C	DOT6	1.01618	1.1028	1.57538	1.25943
YER089C	PTC2	0.746058	0.981119	1.06154	0.94614
YER090W	TRP2	1.39834	1.26364	1.83538	1.35278
YER091C	MET6	0.740664	0.427972	1.06692	0.847397
YER091C-A		0.649378	0.942657	0.992308	1.01077
YER092W	IES5	1.06058	0.879021	0.975385	0.849192
YER093C		0.661411	1.05245	0.917692	1.14991
YER093C-A		0.63029	<no data>	0.94	1.16966
YER094C	PUP3	1.27427	1.26713	1.24385	1.17953
YER095W	RAD51	0.894606	1.46993	1.19462	1.58528
YER096W	SHC1	1.20954	1.16923	1.13615	1.0763
YER097W		0.584647	0.939161	1	1.11221
YER098W	UBP9	0.591701	0.956643	0.958462	1.07181
YER099C	PRS2	1.04855	1.2986	1.19	1.24865
YER100W	UBC6	1.14772	1.11748	1.13385	1.17684
YER101C	AST2	0.678008	1.15734	1.02923	1.46679
YER102W	RPS8B	3.01992	2.34755	1.74692	1.29803
YER103W	SSA4	0.949793	1.06993	0.935385	0.675943
YER104W	RTT15	0.76722	0.828671	1.01692	<no data>
YER105C	NUP157	0.514938	0.862238	0.940769	0.912029
YER106W	MAM1	0.5639	<no data>	0.908462	0.879713
YER107C	GLE2	0.807884	0.954545	0.996923	0.968582
YER109C	FLO8	0.619917	0.795105	0.837692	0.74237
YER110C	KAP123	1.19544	1.62238	1.13923	0.965889
YER111C	SWI4	0.717842	1.01049	1.05846	1.08707
YER112W	LSM4	1.47759	1.34266	1.23154	1.32496
YER113C		1.13071	1.24685	1.20231	1.40126
YER114C	BOI2	0.60249	0.869231	1.02154	1.07181
YER115C	SPR6	0.866805	0.970629	1.10692	1.06463
YER116C	SLX8	0.729876	1.02308	1.08615	1.27558
YER117W	RPL23B	2.21369	1.91049	1.34154	1.0781
YER118C	SHO1	1.12822	1.38322	1.10769	1.16338
YER119C		0.915353	0.902098	1.18538	1.1158
YER119C-A		1.07801	1.17972	1.15231	<no data>
YER120W	SCS2	1.65934	1.33776	1.26769	0.813285
YER121W		0.678008	0.977622	1.01	1.05296
YER122C	GLO3	1.17469	1.01189	1.17385	0.932675
YER123W	YCK3	0.745228	0.898601	1.00769	1.10682
YER124C	DSE1	0.619917	0.818182	0.948462	0.912029
YER125W	RSP5	0.537759	0.776224	0.929231	0.790844
YER126C	NSA2	1.71992	1.74615	1.36077	1.60144
YER127W	LCP5	1.75104	1.72727	1.28154	1.75314
YER128W		0.957261	1.07692	1.17615	1.60144
YER129W	PAK1	0.597925	0.874126	1.00923	1.01077
YER130C		<no data>	0.977622	1.11231	1.20018
YER131W	RPS26B	2.15934	1.84825	1.14385	1.18133
YER132C	PMD1	0.599585	0.833566	0.902308	1.03591
YER133W	GLC7	1.08797	1	0.993077	0.869838
YER134C		0.941494	0.865734	1.00692	0.860862
YER135C		0.888797	1.03706	1.22231	<no data>
YER136W	GDI1	1.02116	1.06503	1.12385	0.879713
YER137C		0.580083	0.827273	0.963846	0.982047
YER137C-A		0.247303	0.141259	0.320769	0.0951526
YER138C		0.273029	0.130769	0.249231	0.0951526
YER138W-A		0.524066	0.185315	0.320769	0.115799
YER139C		0.666805	0.867133	0.940769	1.13106
YER140W		0.761826	0.911189	<no data>	1.19031
YER141W	COX15	0.736515	0.872028	1.03385	1.05925
YER142C	MAG1	<no data>	1.17692	1.07077	1.52962
YER143W	DDI1	0.843983	1.13636	1.19923	1.60054
YER144C	UBP5	0.917012	1.11888	1.07077	1.1158
YER145C	FTR1	1.90415	1.4021	3.05692	1.93627
YER146W	LSM5	1.52863	1.29021	1.20923	1.20557
YER147C	SCC4	0.666805	1.10699	0.999231	1.307
YER148W	SPT15	1.46929	1.16294	1.14308	1.15709
YER149C	PEA2	1.04979	1.24965	1.21846	1.21993
YER150W	SPI1	1.06058	0.809091	1.64846	0.678636
YER151C	UBP3	0.778423	0.952448	0.961538	0.951526
YER152C		<no data>	0.643357	0.924615	0.771993
YER153C	PET122	0.550207	0.839161	0.905385	1.09246
YER154W	OXA1	0.897095	0.98042	1.25692	1.20287
YER155C	BEM2	0.580913	<no data>	0.938462	0.939856
YER156C		1.29502	1.63427	<no data>	1.43896
YER157W	SEC34	0.678423	0.904196	1.00462	1.17953
YER158C		<no data>	1.21888	1.27538	1.47756
YER159C	BUR6	0.934025	1.21189	1.16923	1.27379
YER159C-A		0.271784	0.138462	0.341538	<no data>
YER160C		0.284647	0.204196	0.333077	0.202873
YER161C	SPT2	0.673029	0.944056	1.00615	1.18402
YER162C	RAD4	0.622822	0.927972	0.96	1.14004
YER163C		0.802905	0.851748	1.02846	1.14632
YER164W	CHD1	0.83361	1.05385	1.05154	0.93447
YER165W	PAB1	1.83237	1.6014	1.50462	0.867145
YER166W	DNF1	0.651867	0.939161	0.949231	0.9614
YER167W	BCK2	0.627801	0.774126	0.874615	0.789048
YER168C	CCA1	0.856846	1.01399	0.925385	1.01795
YER169W	RPH1	0.690456	0.844755	1.02538	1.02334
YER170W	ADK2	0.664315	0.875524	1.05385	1.21185
YER171W	RAD3	0.86971	1.1035	1.21231	1.12478
YER172C	BRR2	0.682988	0.945455	1.04385	1.09156
YER173W	RAD24	0.721577	1.11678	1.12	1.34111
YER174C	GRX4	1.06598	1.15734	1.32923	1.47307
YER175C	TMT1	<no data>	0.987413	1.8	2.15081
YER176W	ECM32	0.591701	0.856643	0.994615	1.09874
YER177W	BMH1	1.53568	0.944056	1.30923	0.835727
YER178W	PDA1	1.28548	1.15385	1.13692	1.11849
YER179W	DMC1	0.875519	0.925175	1.04538	1.16338
YER180C	ISC1	0.891701	1.16434	1.19769	1.28636
YER181C		0.600415	0.652448	0.686923	0.451526
YER182W		0.648548	0.896503	1.05692	1.05296
YER183C	FAU1	1.0278	1	0.927692	0.882406
YER184C		0.553942	0.842657	0.787692	0.98833
YER185W		0.574274	0.927972	1.01769	1.1544
YER186C		0.755602	1.11329	1.06231	1.2684
YER187W		0.552697	0.962937	1.04538	1.06553
YER187W-A	KHS1	0.996266	1.4965	1.30154	1.4982
YER188W		0.96639	1.27762	1.13538	1.58887
YER189W		0.800415	1.0021	1.09385	1.14004
YER190W	YRF1-2	1.06017	0.970629	1.18769	0.840215
YFL001W	DEG1	0.847718	1.07692	0.972308	<no data>
YFL002C	SPB4	0.918672	1.24126	1.12077	1.24686
YFL002W-A		0.421577	0.571329	0.668462	0.568223
YFL002W-B		0.229461	0.165734	0.425385	0.108618
YFL003C	MSH4	<no data>	0.940559	1.03538	1.07989
YFL004W	VTC2	0.651867	0.886014	0.88	0.765709
YFL005W	SEC4	1.01162	0.947552	0.948462	0.858169
YFL006W		1.37178	1.31678	0.989231	0.897666
YFL007W	BLM3	0.278423	0.313287	0.529231	0.286355
YFL008W	SMC1	<no data>	<no data>	0.885385	1.07092
YFL009W	CDC4	0.612448	0.893007	0.964615	1.04668
YFL010C	WWM1	1.08506	0.959441	<no data>	0.933573
YFL010W-A	AUA1	1.02448	0.996503	1.06308	1.193
YFL011W	HXT1	0.795851	1.21119	1.12231	1.5377
YFL012W		0.597925	0.967133	1.03077	1.18582
YFL013C	IES1	0.885477	1.12238	1.19231	1.27738
YFL013W-A		0.541494	0.954545	0.943077	1.19659
YFL014W	HSP12	0.506224	0.627273	2.51462	2.25224
YFL015C		0.520332	0.902098	0.959231	1.22172
YFL016C	MDJ1	0.714523	0.948951	1.01692	1.07451
YFL017C	GNA1	1.09295	1.10839	1.10692	1.02603
YFL017W-A	SMX2	0.941494	1.06993	1.12077	1.09246
YFL018C	LPD1	0.781743	0.844755	1.06077	0.869838
YFL019C		0.628216	0.811189	0.877692	0.842908
YFL020C	PAU5	0.910373	0.970629	0.904615	0.928187
YFL021W	GAT1	0.694606	0.906993	1.13231	1.31329
YFL022C	FRS2	1.26971	1.12238	1.10231	0.684919
YFL023W	FYV11	0.817012	1.06154	<no data>	1.0772
YFL024C	EPL1	<no data>	1.02937	0.944615	1.2298
YFL025C	BST1	0.834025	1.06434	1.08923	1.13914
YFL026W	STE2	1.25145	0.218182	0.806923	0.346499
YFL027C	GYP8	0.939834	0.82028	1.13692	1.25943
YFL028C	CAF16	1.01203	1.12797	1.30615	1.60144
YFL029C	CAK1	0.692531	0.730769	0.823077	0.837522
YFL030W		0.670539	0.974126	1.07692	1.43088
YFL031W	HAC1	0.487967	0.825175	1.04385	1.06194
YFL032W		0.763485	0.963636	1.12615	0.977558
YFL033C	RIM15	0.678008	0.834266	1.05692	0.987433
YFL034C-A	RPL22B	1.41867	1.23217	1.11846	0.966786
YFL034C-B	MOB2	0.843568	0.963636	1.04	1.01526
YFL034W		0.675934	0.846154	0.898462	0.879713
YFL036W	RPO41	0.584232	0.844056	0.892308	<no data>
YFL037W	TUB2	1.56598	1.32727	<no data>	0.840215
YFL038C	YPT1	1.49046	1.04545	1.12615	0.805206
YFL039C	ACT1	2.0166	1.50699	1.24923	1.29803
YFL040W		0.968465	1.31818	1.14077	1.58079
YFL041W	FET5	1.08382	1.11678	1.30769	1.37702
YFL042C		0.742324	0.967133	1.11615	1.37702
YFL043C		0.59751	0.991608	1.02154	1.2684
YFL044C		0.732365	0.995105	1.03692	1.25135
YFL045C	SEC53	1.99751	1.48601	1.37231	1.21813
YFL046W		0.880083	1.01958	1.11231	1.18761
YFL047W	RGD2	0.802905	1.16993	1.15308	1.19031
YFL048C	EMP47	1.1166	1.19231	1.11692	1.17056
YFL049W		0.682573	1.00909	1.12	1.20646
YFL050C	ALR2	0.599585	0.93007	1.07692	1.08707
YFL051C		0.551452	0.881119	0.844615	1.01706
YFL052W		0.60249	0.995105	1.00231	1.15709
YFL053W	DAK2	<no data>	<no data>	0.953846	1.17235
YFL054C		0.662241	1.00909	1.04538	1.16068
YFL055W	AGP3	0.787552	1.06154	1.05308	1.10323
YFL056C	AAD6	0.983402	1.27063	1.16846	1.74506
YFL057C		1.25145	1.22937	1.18692	1.12567
YFL058W	THI5	0.797925	1.0014	1.2	1.55206
YFL059W	SNZ3	0.686307	1.01189	1.07615	1.51795
YFL060C	SNO3	0.648963	0.973427	1.06462	1.29892
YFL061W		0.899585	1.14476	1.03231	1.30521
YFL062W	COS4	1.04315	1.00699	1.00923	<no data>
YFL063W		0.797925	1.13147	1.10538	1.09156
YFL064C		1.0332	1.12448	1.03923	1.04488
YFL065C		0.746058	0.917483	1.07692	0.921903
YFL066C		<no data>	0.865035	1.20308	0.807002
YFL067W		0.962241	0.993007	1.26308	0.738779
YFL068W		1.83361	1.52238	1.49538	1.10682
YFR001W	LOC1	2.06266	1.86014	1.38923	1.75404
YFR002W	NIC96	0.773859	1.05105	1.01462	0.903052
YFR003C		0.979668	1.08951	1.08538	1.14363
YFR004W	RPN11	1.46722	1.48042	1.34154	<no data>
YFR005C	SAD1	0.860581	1.00699	1.02769	1.12747
YFR006W		1.00622	0.938462	1.16923	<no data>
YFR007W		0.590456	0.868531	0.943846	<no data>
YFR008W		1.13112	1.11678	1.11385	0.871634
YFR009W	GCN2	1.09129	1.17692	0.996923	0.956912
YFR010W	UBP6	1.01162	1.08252	0.785385	1.1526
YFR011C		0.919502	1.16643	1.19692	1.13465
YFR012W		0.605809	1.14895	1.02923	1.11041
YFR013W	IOC3	0.599585	0.920979	1.06	1.02873
YFR014C	CMK1	0.745228	1.01049	1.15231	1.06463
YFR015C	GSY1	0.495851	<no data>	0.778462	0.813285
YFR016C		0.778423	0.953147	0.94	1.01795
YFR017C		0.610373	0.82028	0.978462	1.13106
YFR018C		0.578838	0.962937	1.09385	1.16607
YFR019W	FAB1	0.445643	0.568531	<no data>	0.555655
YFR020W		0.846888	1.20979	1.14	1.34381
YFR021W	AUT1	0.641494	0.966434	1.09923	1.2325
YFR022W		0.750622	1.04545	1.20077	1.45691
YFR023W	PES4	0.483817	0.909091	0.915385	<no data>
YFR024C		0.99917	0.991608	1.11462	1.19928
YFR024C-A	LSB3	0.842324	0.844056	0.990769	1.19659
YFR025C	HIS2	0.738174	0.967133	0.544615	1.33752
YFR026C		0.686722	1.10839	1.05154	1.09425
YFR027W	ECO1	<no data>	<no data>	0.879231	<no data>
YFR028C	CDC14	1.05394	<no data>	1.09308	0.993716
YFR030W	MET1	<no data>	0.840559	0.933846	1.06912
YFR031C	SMC2	<no data>	0.809091	0.643077	<no data>
YFR031C-A	RPL2A	2.73195	2.21329	1.66308	1.2693
YFR032C-A	RPL29	3.14606	2.77063	1.62538	2.19031
YFR033C	QCR6	0.765975	0.946154	0.950769	1.04488
YFR034C	PHO4	0.524481	0.832168	0.918462	1.06194
YFR035C		0.770539	0.963636	1.02538	1.14811
YFR036W	CDC26	0.770124	1.06853	1.00462	1.23339
YFR037C	RSC8	<no data>	0.904196	0.825385	0.968582
YFR038W		0.651867	0.942657	0.938462	<no data>
YFR039C		1.04689	0.986014	1.09769	1.02873
YFR040W	SAP155	<no data>	0.847552	0.983077	0.894075
YFR041C		0.904979	1.00699	1.18231	0.933573
YFR042W		0.945643	0.961538	0.974615	0.991023
YFR043C		0.788797	1.02937	0.983846	0.992819
YFR044C		1.24855	0.903497	0.924615	0.719031
YFR045W		<no data>	0.907692	0.938462	1.08977
YFR046C		0.771784	1.08881	0.998462	1.01167
YFR047C	BNA6	0.748963	0.792308	0.946923	0.651706
YFR048W		1.14066	1.43147	1.23077	1.40036
YFR049W	YMR31	0.879253	0.869231	1.08615	1.01077
YFR050C	PRE4	1.50415	1.45105	1.13538	1.06014
YFR051C	RET2	1.55892	1.23217	1.18154	0.956912
YFR052W	RPN12	1.38631	1.2951	1.05846	1.02962
YFR053C	HXK1	0.339004	0.278322	0.340769	0.216338
YFR054C		0.526141	0.939161	0.945385	<no data>
YFR055W		0.828631	1.14545	0.658462	0.91921
YFR056C		0.570124	0.94965	1.09308	1.03501
YFR057W		0.571784	0.994406	1.23308	1.09785
YGL001C	ERG26	0.870539	0.856643	0.963077	0.817774
YGL002W	ERP6	1.0278	0.96014	1.04154	0.894973
YGL003C	CDH1	0.804564	0.893007	0.999231	0.938959
YGL004C		0.769295	0.84965	0.995385	1.06463
YGL005C	COD5	0.8639	1.05734	1.00154	1.06732
YGL006W	PMC1	0.772199	0.746853	0.898462	0.577199
YGL007W		0.60249	0.941958	1.09385	1.28007
YGL008C	PMA1	1.27344	1.22587	1.62308	0.888689
YGL009C	LEU1	1.00581	0.840559	0.782308	1.76302
YGL010W		0.875519	1.06643	1.02231	1.12118
YGL011C	SCL1	1.64066	1.3007	1.12077	0.986535
YGL012W	ERG4	1.76017	1.54545	1.69154	1.20646
YGL013C	PDR1	1.26141	1.27622	1.31769	1.0772
YGL014W	PUF4	<no data>	0.968531	0.923846	1.07092
YGL015C		0.851037	1.02448	1.15385	1.0018
YGL016W	KAP122	0.614108	0.909091	1.04154	1.04219
YGL017W	ATE1	0.818257	0.897203	0.956923	1.05027
YGL018C	JAC1	0.673029	0.923077	1.04846	1.00539
YGL019W	CKB1	1.2166	1.1035	1.14462	0.921005
YGL020C		1.12697	1.05734	1.12077	0.98833
YGL021W	ALK1	0.804149	1.01958	0.981538	0.943447
YGL022W	STT3	1.45104	1.19441	1.34923	0.945242
YGL023C	PIB2	0.873029	1.03846	1.22	1.3465
YGL024W		0.933195	1.06783	1.27231	1.00269
YGL025C	PGD1	0.894606	1.15944	1.15538	1.42819
YGL026C	TRP5	1.27759	0.88951	1.96231	1.65709
YGL027C	CWH41	1.02863	1.03357	1.04538	0.873429
YGL028C	SCW11	<no data>	1.06154	0.836923	<no data>
YGL029W	CGR1	0.996266	1.28112	1.11846	1.52603
YGL030W	RPL3	1.84855	1.82517	1.15846	1.08528
YGL031C	RPL24A	2.77552	2.14685	1.69692	1.24147
YGL032C	AGA2	0.657676	0.643357	0.907692	0.5386
YGL033W	HOP2	0.573029	0.760839	0.883846	<no data>
YGL034C		0.702905	0.781818	<no data>	0.760323
YGL035C	MIG1	1.04606	1.04196	1.17154	1.02603
YGL036W		0.690871	0.881119	1.00077	0.993716
YGL037C	PNC1	0.624896	0.524476	0.756154	0.595153
YGL038C	OCH1	0.931535	<no data>	0.91	0.624776
YGL039W		1.03444	1.06154	1.04846	1.18761
YGL040C	HEM2	1.43029	0.996503	1.27077	1.18223
YGL041C		0.721577	0.967133	1.04846	1.21275
YGL042C		<no data>	0.951049	1.03846	1.17235
YGL043W	DST1	1.13693	1.1014	1.06077	1.20377
YGL044C	RNA15	0.950622	1.06783	1.06615	1.08259
YGL045W		0.653942	0.962937	0.996923	1.40395
YGL046W		0.714523	1.08392	1.07769	1.24417
YGL047W		1.36224	1.42657	1.31846	1.13106
YGL048C	RPT6	1.5166	1.24336	1.05077	0.696589
YGL049C	TIF4632	<no data>	<no data>	0.871538	0.85368
YGL050W		0.96722	1.1	1.10692	1.03321
YGL051W		0.875104	0.755245	0.882308	0.684919
YGL052W		0.734025	0.839161	0.959231	0.925494
YGL053W	PRM8	0.779253	0.858042	0.874615	0.760323
YGL054C	ERV14	1.6249	1.2972	1.24846	1.04129
YGL055W	OLE1	4.37386	2.67483	3.12923	1.92998
YGL056C	SDS23	1.27469	1.15944	1.19231	0.996409
YGL057C		0.59751	0.89021	0.929231	1.04937
YGL058W	RAD6	1.28174	1.16643	1.15615	1.16427
YGL059W		0.634855	0.912587	1.16615	1.26302
YGL060W		0.714523	0.974126	0.898462	1.0377
YGL061C	DUO1	0.73444	1.0035	0.938462	1.21724
YGL062W	PYC1	0.702905	0.94965	0.893077	1.13106
YGL063W	PUS2	0.907054	<no data>	0.93	0.952424
YGL064C	MRH4	1.00622	0.606993	0.721538	0.523339
YGL065C	ALG2	0.848963	0.962937	1.04692	1.02873
YGL066W	SGF73	1.18465	<no data>	1.06692	<no data>
YGL067W	NPY1	0.694191	0.825175	<no data>	<no data>
YGL068W		<no data>	0.6	0.570769	<no data>
YGL069C		0.989212	0.795804	0.822308	0.669659
YGL070C	RPB9	1.74315	<no data>	1.09077	0.85009
YGL071W	RCS1	0.921162	1.07483	1.32231	1.26032
YGL072C		0.805809	0.983916	1.17538	1.20018
YGL073W	HSF1	0.995021	0.997902	1.2	1.01436
YGL074C		0.918672	0.916084	0.930769	0.939856
YGL075C	MPS2	0.639004	0.94965	1.00231	1.27738
YGL076C	RPL7A	2.2888	1.92867	1.22538	1.02873
YGL077C	HNM1	1.44938	1.16224	1.08923	1.04668
YGL078C	DBP3	2.77344	1.86014	1.34769	1.45961
YGL079W		1.05602	1.10979	1.18231	1.10503
YGL080W		1.11245	1.13427	1.18769	1.01346
YGL081W		0.63527	0.848252	1.01615	0.992819
YGL082W		0.795851	0.903497	<no data>	<no data>
YGL083W	SCY1	0.711203	0.931469	0.927692	0.941652
YGL084C	GUP1	0.787967	0.821678	<no data>	0.72711
YGL085W		0.879668	0.998601	0.93	1.06014
YGL086W	MAD1	0.738174	0.891608	0.973846	0.983842
YGL087C	MMS2	0.813693	0.976923	1.07	1.19031
YGL088W		0.79917	0.937063	1.02846	1.04488
YGL089C	MF(ALPHA)2	0.714108	1.00839	1.09846	1.28636
YGL090W	LIF1	<no data>	0.959441	1.01385	1.16068
YGL091C	NBP35	0.851037	1.12937	<no data>	1.22352
YGL092W	NUP145	0.86805	1.06084	0.94	1.0781
YGL093W	SPC15	0.604149	0.856643	0.924615	1.08348
YGL094C	PAN2	0.786307	0.886014	0.978462	1.01436
YGL095C	VPS45	0.872199	1.07203	1.21692	1.1553
YGL096W	TOS8	0.748963	1.00839	1.13154	1.08707
YGL097W	SRM1	1.18216	1.16434	1.10308	1.01706
YGL098W		0.724896	0.966434	0.991538	<no data>
YGL099W	LSG1	1.68921	1.41818	1.12846	1.03591
YGL100W	SEH1	1.34647	1.20979	<no data>	1.08707
YGL101W		1.03983	1.01189	0.961538	0.987433
YGL102C		3.63154	2.53846	1.83769	1.35637
YGL103W	RPL28	3.59253	2.72937	1.84385	1.48923
YGL104C	VPS73	1.65187	<no data>	1.38308	1.41293
YGL105W	ARC1	1.75643	1.34126	1.16692	1.03321
YGL106W	MLC1	1.59336	1.03706	<no data>	0.903052
YGL107C		<no data>	1.04056	<no data>	1.06463
YGL108C		0.865145	0.94965	1.07462	1.04039
YGL109W		0.871369	1.00909	0.970769	1.06194
YGL110C		0.988382	1.13077	1.02462	1.14632
YGL111W	NSA1	1.31784	1.36224	1.29154	1.24776
YGL112C	TAF6	1.10954	1.12587	1.28615	1.06014
YGL113W	SLD3	0.680498	0.854545	0.927692	0.941652
YGL114W		0.924066	1.02587	1.13385	1.08707
YGL115W	SNF4	0.870539	0.923077	0.968462	0.981149
YGL116W	CDC2	0.958921	0.94965	0.925385	0.943447
YGL117W		0.856846	0.802797	2.75538	2.1535
YGL118C		2.13112	1.95594	1.42308	1.16607
YGL119W	ABC1	1.44606	1.50559	1.27923	1.46679
YGL120C	PRP43	1.63859	<no data>	1.27231	1.19479
YGL121C		0.705394	0.855245	1.13385	1.05386
YGL122C	NAB2	1.15934	1.07692	1.05462	0.795332
YGL123W	RPS2	4.22407	2.91259	1.93	1.4246
YGL124C	MON1	1.36805	1.38322	1.15385	1.03501
YGL125W	MET13	0.956846	1.16294	2.17615	2.26302
YGL126W	SCS3	0.779253	0.89021	0.984615	1.13465
YGL127C	SOH1	1.16017	1.13986	1.15615	1.1526
YGL128C	CWC23	0.883817	0.947552	1.01846	0.822262
YGL129C	RSM23	0.612448	0.921678	0.948462	0.956912
[truncated: 4,124 more rows]

## Sheet: genes changed more 2 folds
Change of more than 2 fold between rps9∆188 and wildtype
Id	Name	rps9∆188/wt in YPD media	rps9∆188/wt in minimal media (SD)			Id	Name	rps9∆188-197/wt in minimal media
YLR058C	SHM2	0.0508391	0.0396768			YLR058C	SHM2	0.0396768
YNL145W		0.142647	0.183689			YNL145W		0.183689
YFL026W	STE2	0.174343	0.429408			YJR026W	Ty element	0.191006
YBL016W	FUS3	0.191632	0.324865			YLR035C-A	Ty element	0.202313
YPR002C-A		0.192757	0.275791			YOR192C-A	Ty element	0.203397
YDR034C-A		0.241096	0.262951			YJR028W	Ty element	0.204219
YMR173W-A		0.253064	0.337161			YGR161W-A	Ty element	0.218399
YHR214C-B	Ty element	0.257541	0.297519			YOR142W-A	Ty element	0.225501
YOR383C	FIT3	0.264339	0.402075			YDR210W-A	Ty element	0.226171
YJR027W	Ty element	0.277269	0.239861			YAR009C	Ty element	0.227287
YCR018C-A		0.278118	0.301402			YGR038C-A	Ty element	0.230962
YOR382W	FIT2	0.281714				YGR161C-C	Ty element	0.234551
YMR046W-A		0.28255	0.327971			YLR227W-A	Ty element	0.236464
YML039W	Ty element	0.28786	0.265095			YPR137C-A	Ty element	0.239378
YBR012W-B	Ty element	0.288675	0.264219			YJR027W	Ty element	0.239861
YBL005W-B	Ty element	0.289108	0.288373			YOR343C-A	Ty element	0.240952
YDR316W-B	Ty element	0.297763	0.267913			YPL257W-A	Ty element	0.248068
YJR029W	Ty element	0.300083	0.254379			YMR051C	Ty element	0.250988
YMR173W	DDR48	0.303743	0.341357			YJR029W	Ty element	0.254379
YBL107W-A		0.305024	0.304322			YDR316W-A	Ty element	0.254662
YDR261C-D	Ty element	0.305274	0.335901			YFL002W-B	Ty element	0.25534
YBL101W-B	Ty element	0.320447				YHR214C-C	Ty element	0.256296
YLR157C-B	Ty element	0.330919	0.351894			YNL284C-A	Ty element	0.258607
YGR027W-B	Ty element	0.335313	0.322131			YLR410W-A	Ty element	0.258926
YGR122C-A		0.340798	0.332907			YDR034C-A		0.262951
YOR192C-B	Ty element	0.347859	0.320168			YML039W	Ty element	0.265095
YOR247W	SRL1	0.349023				YDR316W-B	Ty element	0.267913
YMR050C	Ty element	0.352808	0.273553			YMR050C	Ty element	0.273553
YER138W-A		0.353609	0.361004			YLR157C-A	Ty element	0.273775
YGR038C-B	Ty element	0.355321	0.324909			YLR256W-A	Ty element	0.273918
YLR035C-A	Ty element	0.358181	0.202313			YGR027W-A	Ty element	0.274762
YOR248W		0.358613				YPR002C-A		0.275791
YOR212W	STE4	0.364545				YMR045C	Ty element	0.281094
YOR142W-B	Ty element	0.366314	0.323341			YML045W-A	Ty element	0.282901
YKL209C	STE6	0.371018				YBR012W-A	Ty element	0.2835
YGR161C-D	Ty element	0.375851				YBR012W-B	Ty element	0.291042
YJR104C	SOD1	0.383391				YER137C-A	Ty element	0.296639
YIL051C	MMF1	0.385981				YHR214C-B	Ty element	0.297519
YDR098C-B	Ty element	0.395986				YBL005W-B	Ty element	0.299744
YAR009C	Ty element	0.398571	0.227287			YNL054W-A	Ty element	0.300691
YNL066W	SUN4	0.426232				YCR018C-A		0.301402
YKL043W	PHD1	0.4363	0.406095			YBL107W-A		0.304322
YBR052C		0.44026				YOR207C	RET1	0.306168
YGR259C		2.44854				YAR015W	ADE1	0.308508
YAL044C	GCV3	2.49087				YPR158C-C	Ty element	0.310977
YMR189W	GCV2	2.52962				YPR158W-A	Ty element	0.311991
YAR071W	PHO11	2.62253				YOL103W-A	Ty element	0.312946
YLR162W		3.20414				YOR192C-B	Ty element	0.320168
YML123C	PHO84	3.63584				YGR027W-B	Ty element	0.322131
YEL021W	URA3	4.64589	4.20856			YOR142W-B	Ty element	0.323341
YPL080C		4.83148	3.40712			YBL016W	FUS3	0.324865
YCL018W	LEU2	9.50219				YGR038C-B	Ty element	0.324909
						YDR261C-C	Ty element	0.327279
						YMR046W-A		0.327971
						YCL019W	Ty element	0.328357
						YAR010C	Ty element	0.33064
						YGR122C-A		0.332907
						YDR261C-D	Ty element	0.335901
						YMR173W-A		0.337161
						YMR173W	DDR48	0.341357
						YML040W	Ty element	0.342871
						YOL052C-A	DDR2	0.350685
						YLR157C-B	Ty element	0.351894
						YDR170W-A	Ty element	0.352608
						YBL005W-A	Ty element	0.35751
						YER138W-A		0.361004
						YMR120C	ADE17	0.36294
						YML045W	Ty element	0.36697
						YDR034C-C	Ty element	0.370946
						YBR158W	AMN1	0.371759
						YLR286C	CTS1	0.373741
						YLR359W	ADE13	0.374558
						YER138C	Ty element	0.381785
						YAR073W	IMD1	0.387773
						YOR128C	ADE2	0.388087
						YBL112C		0.395001
						YOR383C	FIT3	0.402075
						YKL043W	PHD1	0.406095
						YKL060C	FBA1	0.406708
						YIL060W		0.408745
						YER150W	SPI1	0.411678
						YNL054W-B	Ty element	0.420815
						YFL026W	STE2	0.429408
						YDR210W-D	Ty element	0.429667
						YBL109W		0.43221
						YNR050C	LYS9	0.432534
						YHR128W	FUR1	0.434925
						YIL076W	SEC28	0.438297
						YNL161W	CBK1	0.442723
						YFR025C	HIS2	2.4559
						YHR214W-A		2.56269
						YPL080C		3.40712
						YIL169C		3.52873
						YOL155C		3.66995
						YEL021W	URA3	4.20856
						YPR200C	ARR2	4.28798
						YAR068W		6.32526
