# Supplementary material for: Genome-wide polysomal analysis of a yeast strain with mutated ribosomal protein S9
Source: BMC Genomics. 2007 Aug 21;8:285. doi: 10.1186/1471-2164-8-285 (PMC2020489; doi:10.1186/1471-2164-8-285)
Supplement: Additional file 2 — All microarray results of polysomal fractions. Excel file with the results of the microarray analysis of all polysomal fractions, from the three experimental repeats. [file 1471-2164-8-285-S2.xls]

## Sheet: first repeat
	Fraction	1-6	7-8	9	10	11	12	13	14
	Ribosome	Free	1	1	2	3-4	4-6	7-9	10 (average from extrapolation)
id	Gene
YAL001C	TFC3		1.517
YAL002W	VPS8		1.705			0.353	1.321
YAL003W	EFB1		1.149	1.254		2.243		11.174	3.942
YAL004W			0.136	0.139		0.386	0.324	0.403
YAL005C	SSA1		0.135	0.114		0.353	0.399	0.714	0.638
YAL009W	SPO7
YAL010C	MDM1								1.951
YAL011W			1.722				1.499
YAL012W	CYS3	0.991	0.848	0.784			1.856	3.569	3.554
YAL013W	DEP1	3.912	0.704				0.868	0.555
YAL014C	UIP2						2.318
YAL015C	NTG1		1.55	1.183		0.46	1.523	1.246
YAL016W	TPD3					0.597	1.041	1.421	3.959
YAL018C			1.564
YAL019W	FUN3						1.02
YAL020C	ATS1			0.883			4.949
YAL021C	CCR4		0.159			0.516		0.789	0.436
YAL022C	FUN26		0.946			0.457	1.228	1.688
YAL023C	PMT2						1.15	2.04
YAL026C	DRS2			0.694
YAL027W			1.939	1.61		0.535	1.803	1.139	1.009
YAL028W			0.909				1.523		1.818
YAL029C	MYO4			1.078				2.716	2.537
YAL030W	SNC1	2.946		2.877		1.811	3.378	3.138	2.264
YAL031C	FUN21		1.255				1.315
YAL032C	PRP45							2.294
YAL033W	POP5		1.721			0.922	2.076	2.451
YAL034C	FUN19		2.185	1.778			1.339	0.903
YAL034W-A	MTW1		1.992	1.491		0.452	1.981	0.694	2.289
YAL035C-A			1.728	1.183		0.3	1.402	1.146	1.36
YAL035W	FUN12		0.696	0.542		0.265	1.047	1.493	2.328
YAL036C	FUN11		1.293			0.819	2.226	4.006	5.16
YAL037W			1.715	1.331		0.31	1.199
YAL038W	CDC19		0.203	0.191		0.588	0.807	1.515	2.819
YAL039C	CYC3		1.893	1.354			2.011	3.2
YAL040C	CLN3		2.377	2.143			2.345	1.498	1.173
YAL041W	CDC24		1.284			0.756	1.506	1.301
YAL042W	ERV46		0.662	0.893		0.764			3.189
YAL043C	PTA1		1.772	1.201			1.692	1.691
YAL043C-A	KRE23
YAL044C	GCV3		3.572	4.003		6.003	18.023	22.072	6.236
YAL046C			2.385	2.339		0.873	1.986	2.109	1.22
YAL047C	SPC72		2.248	1.672		0.433	1.657
YAL048C			1.652	1.437			1.37
YAL049C			0.905	0.788		0.958	3.793	3.695	3.684
YAL051W	OAF1
YAL053W			1.492			0.331	1.344	1.215	0.958
YAL054C	ACS1			1.172		0.26	1.256
YAL055W	PEX22		0.638	0.369		0.348			3.104
YAL056W	KRH1		1.514					1.099
YAL058C-A	KRE2		1.887	1.302		0.404	1.673	1.133
YAL058W	CNE1						1.102
YAL059W	ECM1		1.626	1.731		1.653	5.232	2.998	2.936
YAL060W	BDH1		1.667	1.275		0.647	1.868	2.571	2.459
YAL061W			1.271	1.394			1.387
YAL062W	GDH3		1.595	1.421		1.105	2.961	2.909	1.727
YAL063C	FLO9		1.201				1.269
YAL064C-A
YAL064W			1.9	1.332			1.393		0.889
YAL064W-B
YAL065C			1.355	1.206		0.361	1.608	1.331	1.669
YAL066W			1.566	1.339			1.255
YAL067C	SEO1		1.347				1.224	0.898
YAL068C				1.73			1.743
YAL069W			1.391	0.781		0.354	1.053	0.658
YAR002C-A	ERP1		1.186	0.805			1.206	0.913
YAR002W	NUP6		1.527	1.268		0.648	2.094	2	1.586
YAR003W	SWD1		1.574	1.186		0.849	1.816	1.287
YAR007C	RFA1		1.56	1.304			1.691	1.2	1.183
YAR008W	SEN34		1.548	1.262		0.527	1.959	1.386	1.25
YAR009C			0.233	0.243			0.256	0.157	0.134
YAR010C			0.472	0.444		0.242	0.481	0.408	0.338
YAR014C	BUD14		0.872	0.893				2.31
YAR015W	ADE1		1.359	1.124		1.067	4.743	9.485	4.708
YAR018C	KIN3		1.984			1.115			1.742
YAR019C	CDC15		1.484	1.098		0.278	1.384		1.515
YAR020C	PAU7		1.844	1.475		0.376	1.626	1.16	1.068
YAR023C			1.432	1.158		0.216	1.099	0.549
YAR027W	UIP3		1.308	1.15		0.793	1.923	1.791	1.339
YAR028W			1.177	1.066		1.055	2.053	1.848	1.389
YAR029W
YAR030C								1.098
YAR031W	PRM9					0.732	1.516	1.294	1.261
YAR033W
YAR035W	YAT1		1.175				1.789	1.655
YAR044W	OSH1		1.337			0.367	1.36
YAR047C
YAR053W			1.406				1.461
YAR062W			1.086	1.157		1.221	3.396	4.229	3.219
YAR064W			1.944	1.533		0.816	2.5		1.901
YAR066W			1.372
YAR068W			2.003	1.964		1.201		3.861	2.364
YAR071W	PHO11		1.303				1.57
YAR073W	IMD1					1.024	0.891	1.528	0.945
YAR075W
YBL001C	ECM15			3.571		1.351	3.523	3.379	2.248
YBL002W	HTB2		2.803	3.246		2.444	7.957	7.756	4.757
YBL003C	HTA2		2.433	3.047		2.705	8.946	8.252	6.246
YBL004W
YBL005W-A			0.853	0.757		0.287	0.829	0.855	0.979
YBL005W-B			0.564	0.464		0.219	0.717	0.934	0.619
YBL006C			1.654	1.686		1.117	3.844	3.47	2.481
YBL007C	SLA1
YBL008W	HIR1
YBL009W						0.728
YBL010C			2.353				2.003	2.672
YBL011W	SCT1							1.625
YBL012C
YBL013W	FMT1		1.361
YBL014C	RRN6							1.211
YBL015W	ACH1			1.266		0.279	1.361	0.818
YBL016W	FUS3		1.296	1.028				1.033
YBL017C	PEP1
YBL018C	POP8		3.141			1.06	2.999
YBL019W	APN2		2.091			0.395	1.543	1.253
YBL020W	RFT1
YBL021C	HAP3			1.623		0.774	2.666		2.289
YBL022C	PIM1		1.267	0.99		0.318	1.341	1.344
YBL023C	MCM2		1.269	1.08			1.626	1.341	1.647
YBL024W	NCL1		1.06	0.763		0.471	1.212	1.845	3.424
YBL025W	RRN1		2.196	1.696		0.593	2.041	1.582
YBL026W	LSM2		2.324	3.594		1.119	3.351	3.652
YBL027W	RPL19B		2.082	3.95		2.59	13.87	15.424	9.029
YBL028C				4.252		2.257			5.702
YBL029W
YBL030C	PET9		0.744	0.569		1.214	1.762	2.938	2.529
YBL031W	SHE1			1.511		0.393	1.472	0.908	0.942
YBL032W	HEK2		1.289			0.859	3.627	5.036	2.87
YBL033C	RIB1		1.914			0.57	2.027		1.688
YBL034C	STU1						1.182
YBL035C	POL12		1.818			0.38	1.667	1.246
YBL036C
YBL037W	APL3
YBL038W	MRPL16		2.133	1.804		0.694	3.175	2.088
YBL039C	URA7		1.16	0.986		0.762	1.494	1.601	1.322
YBL040C	ERD2		1.57	1.301		1.679	3.112	3.046	2.452
YBL041W	PRE7		2.032	1.687		1.215	5.506		6.406
YBL042C	FUI1		2.061	1.268		0.862	1.645		1.685
YBL043W	ECM13			1.309		0.254	1.358	1.157
YBL045C	COR1					0.632
YBL046W
YBL047C	EDE1
YBL048W
YBL049W						0.364	1.491
YBL050W	SEC17		1.159			1.104		7.319	6.089
YBL051C	PIN4
YBL052C	SAS3
YBL053W			2.008	1.294		0.409	1.656	0.833
YBL054W
YBL055C
YBL056W	PTC3			0.607		1.068	1.544	2.079	1.88
YBL057C			2.932	2.483		1.424	3.414		2.032
YBL058W	SHP1		1.721				3.11	7.537
YBL059W
YBL061C	SKT5
YBL062W
YBL064C									4.958
YBL067C	UBP13						1.729
YBL068W	PRS4								2.927
YBL069W	AST1
YBL070C			1.751	1.395			1.423
YBL071C			2.067	1.908		0.561	1.677		1.265
YBL072C	RPS8A		1.296	2.377		1.134			5.17
YBL073W
YBL074C	AAR2		1.945
YBL075C	SSA3							0.779
YBL078C	AUT7		2.401	1.815		0.576		1.348
YBL079W	NUP17
YBL080C	PET112		1.57
YBL081W
YBL082C	RHK1		1.624			0.582	1.387	1.596
YBL086C			1.679	1.327		0.722		1.408
YBL087C	RPL23A		2.393	3.648		4.467	12.054	9.673	5.198
YBL088C	TEL1
YBL089W			1.4	1.193			1.472
YBL090W	MRP21		0.953			1.121	2.806	1.386	0.928
YBL091C	MAP2			0.564		1.145	4.08	6.408
YBL091C-A			1.503	1.146		0.54	2.067	0.933
YBL092W	RPL32		3.011	5.804				12.604	7.838
YBL093C	ROX3	1.053	0.953	1.433		0.713	2.091	0.945	1.297
YBL094C			1.265	1.021			1.128	0.926	1.301
YBL095W			1.25	1.044		0.538	1.326	1.137	1.111
YBL096C			1.51	1.051		0.366	1.148	0.82
YBL097W	BRN1		1.382	1.11			1.392	0.929
YBL098W	BNA4		0.822	0.66		0.268	1.19	1.705
YBL099W	ATP1		0.796	0.677		0.736	1.116	1.587	1.313
YBL100C			1.222			0.456		0.633
YBL101C	ECM21		1.587	1.207		0.347	1.4	1.05
YBL101W-A			0.892	0.825		0.381	0.793	1.167	0.562
YBL101W-B			1.097	0.887		0.292	0.988	0.983	0.883
YBL102W	SFT2		1.101	1.168		2.094	2.643	1.709	1.419
YBL103C	RTG3		1.561	0.962		0.675		1.301
YBL104C			1.311	1.213			1.792	1.573
YBL105C	PKC1		1.443			0.548	1.681	1.087	1.778
YBL106C	SRO77		2.437	3.559		2.483	9.096	6.812	5.006
YBL107C				1.454		0.6	1.914	1.094	1.59
YBL107W-A			1.045	0.945		0.175	0.902	1.12	0.919
YBL108W			1.359	1.128			1.144	0.782
YBL109W			1.681	1.54		0.47	1.351	1.103	1.171
YBL111C		1.299	1.734	1.435		0.619	0.919	0.797	0.745
YBL112C			1.344	1.106		0.488	0.939
YBL113C			2.787	1.959		2.024
YBR001C	NTH2		1.54			0.449	1.276	0.711
YBR002C	RER2		1.773	1.592		0.819	2.548	1.638	1.562
YBR003W	COQ1			1.11			1.806
YBR004C			1.328	1.05		0.466	1.179	1.065
YBR005W			1.661	1.578		0.476	1.624	0.945	0.912
YBR006W	UGA2						1.059	0.769
YBR007C
YBR008C	FLR1		2.113			0.743	1.529	0.949
YBR009C	HHF1		5.124	6.889				10.475	8.812
YBR010W	HHT1	0.558	3.404	3.88		2.446	12.225	9.452	5.899
YBR011C	IPP1		0.505	0.489		0.828	4.509	10.708	9.309
YBR012C		2.063	1.363	1.193		0.324	1.159	0.709
YBR012W-A			0.506	0.494		0.224	0.518	0.499	0.387
YBR012W-B			0.616	0.592		0.199	0.858	0.987	0.754
YBR013C			1.085	0.922		0.432	1.06	0.935
YBR014C			1.856	1.797		0.882	3.085
YBR015C	MNN2		1.246	1.01		0.569	1.284	1.031	1.213
YBR016W							2.098
YBR017C	KAP14		1.364			0.572	1.688
YBR018C	GAL7		1.497	0.951		0.222	0.976	0.607	0.676
YBR019C	GAL1		1.569	1.274			1.281	1.089
YBR020W	GAL1		1.362	0.749			1.094	0.674
YBR021W	FUR4		1.263	1.021		0.446		0.937
YBR022W			1.922	1.652		0.684	2.54	1.861	2.081
YBR023C	CHS3		2.898	3.97		1.766	5.405	5.103	4.427
YBR024W	SCO2		2.689	2.987		1.828	8.86	7.067	4.935
YBR025C				0.316		0.732	1.756	4.377	4.315
YBR026C	MRF1'	1.652	1.077	0.91		0.41	1.429	2.153	2.043
YBR027C			1.261	1.002		0.317	1.385	1.701	1.476
YBR028C			1.099	0.901		0.776	1.441	1.387	1.068
YBR029C	CDS1		1.133	0.762			1.504	1.579	1.573
YBR030W			1.766	1.574		0.678		1.316
YBR031W	RPL4A		0.41	0.411		1.93	3.554	7.162	1.154
YBR032W			1.01	0.886		0.259	1.072	0.803	1.363
YBR033W	EDS1
YBR034C	HMT1		1.187	0.876		0.773	1.428	2.175	2.884
YBR035C	PDX3		1.227	1.103		1.135	5.797	6.823	4.544
YBR036C	CSG2		0.956	0.556		0.935	1.333	1.443	1.307
YBR037C	SCO1		1.253	1.18		1.091	2.196	2.363
YBR038W	CHS2					0.476		1.47
YBR039W	ATP3		1.185	1.145		1.582	4.548	5.752	3.933
YBR040W	FIG1		1.624	1.331		0.583	3.206	2.052	1.776
YBR041W	FAT1						1.762	3.142
YBR042C			0.93	1.095		1.271	2.297	2.772	2.5
YBR043C	AQR2		1.627	1.167		0.525	1.344	0.809
YBR044C	TCM62		1.413	1.212		0.574	1.795	1.017
YBR045C	GIP1		1.012	0.842		0.238	1.007	0.93
YBR046C	ZTA1		1.113			0.493		1.557
YBR047W			0.804	0.821			2.347	3.548	2.211
YBR048W	RPS11B		1.365	2.318		5.678	8.173	5.902	1.586
YBR049C	REB1		1.403				1.315	1.375
YBR050C	REG2			0.761				0.741	1.024
YBR051W			1.394	1.059		0.355	1.56	1.526	1.324
YBR052C			1.178	0.907		1.863	6.313	6.014	2.824
YBR053C						0.549	1.719	2.771
YBR054W	YRO2					1.372	1.424	2.019	0.972
YBR055C	PRP6					0.566
YBR056W
YBR057C	MUM2
YBR059C	AKL1
YBR060C	ORC2		1.417					1.604
YBR061C	TRM7
YBR062C						1.011
YBR063C			1.028	0.888		1.153	3.376	3.474	2.863
YBR064W			1.145	1.548			3.07	2.375	2.019
YBR065C	ECM2			1.05
YBR066C	NRG2		1.806					1.018
YBR067C	TIP1		0.835	0.815		1.828	3.859	7.194	6.881
YBR068C	BAP2		1.407	1.199		2.02	1.882	2.375	1.768
YBR069C	TAT1		0.932	0.869				2.684	3.192
YBR070C			1.329			1.015	1.921	1.045	1.465
YBR071W			1.856	1.69		0.938	2.142	2.073	1.949
YBR072W	HSP26			1.354			3.318
YBR073W	RDH54			0.69			1.056	1.086
YBR074W							1.08
YBR075W			0.998	0.855		0.552	1.168	1.45	1.946
YBR076W	ECM8		1.282	1.096
YBR077C
YBR078W	ECM33		0.435	0.36		1.011	0.96	1.914	1.638
YBR079C	RPG1		1.285	0.954			1.198	1.011	1.407
YBR080C	SEC18		0.677				1.223	1.334	2.155
YBR081C	SPT7		1.672	1.126			1.218	1.142
YBR082C	UBC4		1.436	1.432		1.268	7.391	6.976	4.734
YBR083W	TEC1		1.065	1.013			1.558	1.435
YBR084C-A	RPL19A		2.309	3.916		2.551	13.96	13.941	7.565
YBR084W	MIS1		2.46	3.999		2.441	14.706	14.509	8.648
YBR085W	AAC3		0.924			1.009	1.552	2.523	1.723
YBR086C	IST2		1.093			0.487	1.178	0.896
YBR087W	RFC5		1.414	1.302		0.968	3.18	3.456
YBR088C	POL3		1.238	0.949			2.299	4.818
YBR089C-A	NHP6B	2.33	2.351	2.532		1.916	5.259	4.417	3.965
YBR089W			1.245	0.869
YBR090C				1.98			3.091	2.723
YBR091C	MRS5					0.894
YBR092C	PHO3		0.504			0.954	1.083		2.292
YBR093C	PHO5		1.578	1.259		0.752	1.653	1.398	1.601
YBR094W				1.072		0.602	1.336	1.709
YBR095C			1.776	1.314			1.684
YBR096W			0.811				3.403		3.312
YBR098W	MMS4		1.779				6.931	7.883	5.308
YBR099C			0.946			0.345		1.284	1.345
YBR100W			1.48	1.367			1.287	1.053
YBR101C		4.198	1.596	1.274			2.265	2.175	2.959
YBR102C	EXO84		1.808	1.34		0.546		1.861	1.62
YBR103W	SIF2		1.701	1.241			1.484	1.698	2.12
YBR104W	YMC2			1.117		1.07	3.028	3.078
YBR105C	VID24		1.524	1.261				1.511
YBR106W	PHO88		1.101	1.302		2.063	5.504	4.431	4.137
YBR107C	IML3		1.484			0.61	1.898	1.764
YBR108W			1.602				1.233	1.53	1.745
YBR109C	CMD1		1.428	1.817		2.984	11.766		9.257
YBR110W	ALG1		1.275	1.162		0.559	1.799
YBR111C	YSA1		1.927			0.881	3.816	3.129	2.622
YBR112C	CYC8		0.941				1.361
YBR113W				0.901			1.323
YBR114W	RAD16		1.805	1.49		0.475	1.56
YBR115C	LYS2		1.546	1.434			1.284	1.023
YBR116C				1.521		0.3	1.536	0.842	0.954
YBR117C	TKL2		1.242	1.198		0.32	1.201	0.728	1.233
YBR118W	TEF2		0.221	0.204		0.821	1.577	4.357	3.587
YBR119W	MUD1		1.661	1.265			1.304
YBR120C	CBP6		1.906	1.627		0.583	1.543	1.183
YBR121C	GRS1		0.478	0.419		0.378	1.104	2.289	4.221
YBR122C	MRPL36		1.629	1.645		1.707	4.751	4.53	2.563
YBR123C	TFC1						1.387
YBR124W			1.956	1.505		0.261		0.924	1.23
YBR125C	PTC4		1.54	1.428		0.998	3.042		3.006
YBR126C	TPS1		0.908	0.768			1.031	1.389
YBR127C	VMA2		0.757	0.61		0.483	0.929	1.941	2.589
YBR128C	APG14		1.335	1.117		0.278	1.158	0.637	0.901
YBR129C	OPY1
YBR130C	SHE3						2.862
YBR131W	CCZ1		1.019				1.269	0.857
YBR132C	AGP2						1.356	1.198
YBR133C	HSL7		1.39	1.216
YBR134W			0.749	0.667		0.742		2.476	2.207
YBR135W	CKS1		1.446	1.131		1.288	2.035	2.618	1.994
YBR137W			1.41	1.181				3.507	4.187
YBR138C	HDR1		1.628				1.9
YBR139W						0.402		1.164
YBR140C	IRA1
YBR141C			1.988	1.524		0.711	2.565	1.534	2.681
YBR142W	MAK5		1.654	1.151		0.435	1.46	1.205	1.496
YBR143C	SUP45		1.621			0.309
YBR144C			1.847	1.46			1.376
YBR145W	ADH5
YBR146W	MRPS9		1.466			1.772	2.816	2.316	1.477
YBR147W
YBR148W	YSW1
YBR149W	ARA1					0.81	2.29
YBR150C	TBS1								3.441
YBR151W	APD1		1.64					4.621
YBR152W	SPP381
YBR153W	RIB7
YBR154C	RPB5	1.616				1.524	7.952		8.167
YBR156C	SLI15			1.027		0.416	1.51	1.295
YBR157C	ICS2		1.519	1.074		0.318	1.234
YBR158W	CST13			0.552			0.758
YBR160W	CDC28						2.343	3.661
YBR161W							0.952
YBR162C	TOS1		0.294	0.246				1.664	1.861
YBR162W-A	YSY6
YBR163W	DEM1			1.712				2.316
YBR164C	ARL1					1.528	3.064	6.885	5.029
YBR165W	UBS1						2.954
YBR166C	TYR1						1.802
YBR167C	POP7
YBR169C	SSE2
YBR170C	NPL4
YBR171W	SEC66						7.23
YBR172C	SMY2					0.59	1.747
YBR173C	UMP1
YBR174C			1.106	1.227		1.602	3.694		5.475
YBR175W	SWD3		1.389					2.452
YBR177C	EHT1			0.363			1.336	2.252	2.643
YBR178W							1.072	0.842
YBR179C	FZO1		1.329
YBR180W	DTR1
YBR181C	RPS6B			0.905			7.371	8.496	6.795
YBR182C	SMP1					0.523		3.654	4.2
YBR183W	YPC1							2.001
YBR184W
YBR185C	MBA1			1.196			2.276
YBR186W	PCH2					0.54	0.731
YBR187W							2.784	2.439
YBR189W	RPS9B		1.039	1.234		1.988	8.442	12.315	5.704
YBR190W								4.978
YBR191W	RPL21A		1.91	2.285			9.87	6.461	4.762
YBR192W	RIM2		1.63	2.268			3.406
YBR193C	MED8						2.792
YBR194W			1.852	1.158		0.793	1.807	1.895
YBR195C	MSI1						1.678
YBR196C	PGI1		0.335	0.268			0.644	1.507
YBR197C				0.922			3.997		4.397
YBR198C	TAF5		1.373	1.113		0.833		2.542
YBR199W	KTR4		0.655	0.864			1.928
YBR201W	DER1						2.194
YBR202W	CDC47		1.617			0.441	1.161	1.423
YBR204C
YBR205W	KTR3		0.828	0.867			2.866		3.515
YBR207W	FTH1		1.629			2.436	4.231	4.754	3.567
YBR208C	DUR1,2							2.339
YBR209W
YBR210W				2.346			3.051
YBR211C	AME1
YBR212W	NGR1						0.967	1.363
YBR213W	MET8			1.002			4.219	5.622	4.144
YBR214W	SDS24							1.802
YBR215W	HPC2
YBR216C
YBR217W	APG12		1.788	1.696			1.799
YBR218C	PYC2						1.336	1.347
YBR219C			0.619			0.708	2.069		3.242
YBR220C							1.665
YBR221C	PDB1		0.246	0.304		0.995	1.904	5.391	4.45
YBR222C	FAT2		0.688				2.278	3.795	2.907
YBR223C	TDP1						2.77	4.959	4.154
YBR224W
YBR225W
YBR226C				1.056			2.004	1.901
YBR227C	MCX1		1.086					3.006
YBR228W	SLX1							2.211
YBR229C	ROT2			0.855		1.071	2.336	3.586	2.733
YBR230C			1.795	1.409		1.865	5.506	6.5	5.271
YBR231C	AOR1
YBR232C						0.615	2.063
YBR233W	PBP2					0.904
YBR234C	ARC4		0.859			0.929	2.168	3.612
YBR235W						0.425
YBR236C	ABD1						1.975	2.53	3.355
YBR237W	PRP5
YBR238C									1.79
YBR239C								1.481
YBR240C	THI2
YBR241C
YBR242W			1.686	1.628		0.998	4.19		3.108
YBR243C	ALG7						1.859	2.44	2.453
YBR244W	GPX2
YBR245C	ISW1		0.78	1.114		0.988	2.671	4.204	3.407
YBR246W
YBR247C	ENP1						1.625		4.028
YBR249C	ARO4		0.586	0.467		0.604	2.303	4.927	5.466
YBR251W	MRPS5		1.851	1.285			2.209		6.809
YBR252W	DUT1		2.741	2.731			11.776
YBR253W	SRB6		1.343	1.333			2.486	2.109	2.509
YBR254C	TRS2		1.728				4.133
YBR256C	RIB5		4.493	4.884		4.647	18.95	21.534	14.6
YBR257W	POP4		2.879			1.336	4.665	7.376
YBR258C	SHG1		2.089	1.131			2.641	3.56	2.47
YBR259W
YBR260C	RGD1							1.487
YBR261C			0.834	1.029			4.774	6.992	4.612
YBR262C				1.919		0.915	2.069	1.892	2.462
YBR263W	SHM1		0.523			0.548	1.287	1.87	1.762
YBR264C	YPT1					0.938		3.877
YBR265W	TSC1		0.825	0.682		0.921	2.846	4.176	3.852
YBR266C			1.623			0.484		4.152
YBR268W	MRPL37			4.01			5.823
YBR269C			2.967	2.537			8.905		3.528
YBR270C
YBR271W							4.611	5.657
YBR272C	HSM3		2.11	1.253				10.355	5.691
YBR273C				1.583		0.741
YBR274W	CHK1		1.134	0.851			2.54
YBR275C	RIF1							2.147
YBR276C	PPS1
YBR277C							2.693		2.458
YBR278W	DPB3					0.874		2.951
YBR279W	PAF1						2.466
YBR280C
YBR281C							1.976	3.159	3.551
YBR282W	MRPL27		1.265			0.757		2.974
YBR283C	SSH1			0.329			1.286
YBR284W				2.326			2.563
YBR285W			1.768	1.327				1.956
YBR286W	APE3						0.918
YBR287W			0.957			1.316	1.523	2.424
YBR288C	APM3		1.21	0.959		1.483	3.259		3.507
YBR289W	SNF5			0.702			1.256		2.116
YBR290W	BSD2		2.785	1.567					2.818
YBR291C	CTP1		2.094				2.098	3.481
YBR292C							1.836
YBR293W			1				1.878	3.382	2.364
YBR294W	SUL1
YBR295W	PCA1
YBR296C	PHO89
YBR297W	MAL33						2.126	3.442
YBR298C	MAL31
YBR299W	MAL32								2.641
YBR300C				0.695			1.681
YBR301W	DAN3		1.227	1.283		0.951	1.817
YBR302C	COS2		0.986
YCL001W	RER1					0.766	1.785	2.112
YCL001W-A
YCL002C			0.911			0.606		1.124
YCL004W	PGS1		1.26					0.961
YCL005W							1.818		1.173
YCL006C							1.587
YCL007C	CWH36			6.418			5.808
YCL008C	STP22		0.904	0.778				1.834	1.755
YCL009C	ILV6			1.472			10.089
YCL010C	SGF29
YCL011C	GBP2
YCL012W							1.434
YCL014W	BUD3
YCL016C	DCC1					0.697		1.102
YCL017C	NFS1			0.49		0.955	1.664		2.201
YCL018W	LEU2					3.253	8.446
YCL019W				0.558		0.228	0.676
YCL020W			1.111	0.737		0.284		1.026	0.598
YCL022C			1.005				1.229
YCL023C				1.084
YCL024W	KCC4						1.774
YCL025C	AGP1							1.954
YCL026C-A	FRM2	0.884	2.266	2.426		1.675	4.34	5.478	3.578
YCL027W	FUS1			0.596				1.783
YCL028W	RNQ1
YCL029C	BIK1						1.578
YCL030C	HIS4						1.886	2.894
YCL031C	RRP7					1.076	5.65	10.59
YCL032W	STE5		1.482	1.091		0.798
YCL033C			1.558					3.553	0.579
YCL034W	LSB5			0.865		0.929	2.349		4.412
YCL035C	GRX1		1.395				4.634
YCL036W	GFD2		1.717					2.382
YCL037C	SRO9		0.856	0.73		0.476		1.073
YCL038C	AUT4		1.049					1.005
YCL039W
YCL040W	GLK1					1.032	1.251		2.089
YCL041C
YCL042W			1.232	1.61			3.412	5.851	3.619
YCL043C	PDI1						0.733	1.127
YCL044C
YCL045C			0.434	0.395		0.42		1.429
YCL046W							1.433	1.731
YCL047C						0.502	1.806	2.228
YCL048W
YCL049C			1.149	1.659
YCL050C	APA1		0.453			0.501	1.362	4.99	5.777
YCL054W	SPB1			0.59		0.319	1.234
YCL055W	KAR4		1.542			0.265	1.352
YCL056C			1.288				1.842	1.935
YCL057W	PRD1			0.875			1.698
YCL058C	FYV5						3.983		3.818
YCL059C	KRR1					0.907	6.503
YCL061C	MRC1		1.605					3.542	2.136
YCL064C	CHA1						1.633
YCL065W				0.608		0.712	1.763		10.144
YCL066W	HMLALPHA1					0.307	1.061
YCL067C	HMLALPHA2			1.79
YCL068C
YCL069W
YCL073C						0.656		2.801
YCL074W								1.333
YCL075W							1.253
YCL076W				0.566			0.946	0.591
YCR001W								0.775
YCR002C	CDC1						2.621
YCR003W	MRPL32		2.373	1.468			2.144
YCR004C	YCP4
YCR005C	CIT2							3.467	3.275
YCR006C
YCR008W	SAT4			1.32		2.142	2.504	2.508	1.15
YCR009C	RVS161		0.691	0.753		0.6	2.036	3.473	3.954
YCR010C	ADY2		1.255			0.306	0.904	0.916
YCR012W	PGK1		0.167	0.136		0.596	1.034	3.013	1.611
YCR013C			0.128	0.125		0.537	1.078	4.261	4.331
YCR014C	POL4		0.885	0.541		0.414	0.967	1.367
YCR015C			1.103	0.871			1.239
YCR016W						0.972	4.501
YCR018C	SRD1						1.918		3.848
YCR018C-A			0.969	1.008		0.234	1.341	1.464	1.405
YCR019W	MAK32		1.452	1.059		0.417	1.887	1.565	1.655
YCR020C	PET18			1.301			1.676
YCR020C-A	MAK31		2.74	2.92		1.164	2.629	1.919	1.769
YCR020W-B	HTL1		2.675	2.293		1.003
YCR021C	HSP3	1.279	1.176	0.87		0.317	0.778
YCR022C			0.939				0.759
YCR023C							1.303
YCR024C			1.373			0.724	1.523
YCR024C-A	PMP1		0.358	0.331			0.679	1.223	0.999
YCR025C			0.297	0.19		0.459	1.059	3.336	4.576
YCR026C
YCR027C	RHB1		1.408	1.203			2.089	1.239	1.065
YCR028C	FEN2			0.797			1.108	1.572
YCR028C-A	RIM1		0.966	1.274		1.762	6.324	6.677	4.698
YCR030C			1.032	0.849
YCR031C	RPS14A		1.473	2.208		1.326	6.619	5.244	2.642
YCR032W	BPH1			1.464			3.691	5.261	3.818
YCR033W	SNT1							3.376
YCR034W	FEN1						1.452
YCR035C	RRP43			1.514		0.604	1.726		2.209
YCR036W	RBK1	2.007	1.373	0.897		1.235	1.938	2.856	1.882
YCR037C	PHO87		1.089	0.773		0.469	1.178	1.847
YCR038C	BUD5
YCR039C	MATALPHA2		1.892	1.889		0.676	1.497	0.751
YCR040W	MATALPHA1		1.14	0.929			1.061	0.928	1.158
YCR041W			0.877	0.828		0.596	1.938	3.176	4.808
YCR042C	TAF2							1.545
YCR043C			1.548	2.027		2.676	3.727	2.332	2.063
YCR044C	PER1			0.546			1.418		1.519
YCR045C			1.279	1.122			3.715	4.746	3.06
YCR046C	IMG1		1.859	2.221		1.881	4.168	1.621	1.428
YCR047C	BUD23	1.947		1.519		1.567	4.013	4.313	2.634
YCR048W	ARE1			1.103			2.588	3.923	3.105
YCR049C							1.375	1.32
YCR050C			1.154	0.861			1.771	2.338	2.636
YCR051W		1.617	1.655	1.574		2.632	5.304	3.282	1.333
YCR052W	RSC6		1.527	1.165		0.816	2.381	3.026	1.993
YCR053W	THR4		0.344	0.347		0.497	1.339	2.183	4.68
YCR054C	CTR86			1.495		1.659
YCR057C	PWP2			0.89
YCR059C	YIH1		1.683	1.97		2.658	4.754		0.909
YCR060W			1.623	1.181		1.152	2.759	2.74	3.795
YCR061W			1.023				0.748	0.657
YCR062W			0.729	0.721			1.319	0.888
YCR063W	BUD31			0.945		0.929	1.761	0.844
YCR064C			1.236	0.902			1.216	1.097
YCR065W	HCM1		1.174	1.461		1.379	1.908	1.22
YCR066W	RAD18					0.862	4.296	3.694	2.737
YCR067C	SED4						1.774	1.534
YCR068W	CVT17
YCR069W	CPR4		0.73	0.679			1.648	2.326	2.379
YCR071C	IMG2
YCR072C		1.141	1.426	1.263		0.7	1.617	1.802
YCR073W-A	SOL2		1.693	1.226		1	3.612	2.797	1.687
YCR075C	ERS1		1.505	1.379		0.709	1.896	1.073	1.839
YCR076C							2.135	1.845
YCR077C	PAT1		1.061	0.742			1.341	1.308	2.072
YCR081W	SRB8		1.352	1.019		0.39	1.444	1.187
YCR082W			2.556			0.794	1.762	1.343
YCR083W	TRX3		1.29	2.145		1.746	3.771	2.619
YCR084C	TUP1			0.656		1.184	1.442	2.25	1.884
YCR085W			1.418	1.349		0.423	1.941	1.961	1.727
YCR086W	CSM1						2.053		2.174
YCR087C-A		0.834	2.885	3.672			9.183	7.524	6.826
YCR087W			2.085	2.94		2.161	5.74	5.384	4.382
YCR088W	ABP1		0.957	0.8				1.993	2.086
YCR089W	FIG2		1.379	1.234			2.164	3.01
YCR090C			1.886	1.909		1.483	5.139
YCR091W	KIN82
YCR092C	MSH3			1.135		0.944	1.932
YCR093W	CDC39		1.403					1.357
YCR094W	CDC5		1.495	1.024		0.793	2.618	1.493	1.638
YCR096C	HMRA2		1.291	1.149			1.151	1	1.19
YCR097W	HMRA1		1.413	1.287		0.624	1.577	1.289
YCR098C	GIT1
YCR099C			1.369	1.34		0.457	1.494	1.162	1.303
YCR100C		3.333	1.242			0.36	1.406	0.549
YCR101C								3.332
YCR102C						1.887	4.713
YCR102W-A			1.488	1.484		0.787	1.962	1.713	1.723
YCR103C				0.836				1.919
YCR104W	PAU3			1.417			2.029	2.11	1.45
YCR105W				1.106		0.56	1.456
YCR106W	RDS1		1.28			0.34
YCR107W	AAD3		1.515			0.971	1.482		1.242
YDL001W			1.981	1.557		0.523	2.661	2.017	1.895
YDL002C	NHP1		1.899	1.459		0.915	3.41	1.865	2.468
YDL004W	ATP16		1.229	1.651		2.803	7.549	5.399	4.812
YDL005C	MED2		1.731				2.533	2.68
YDL006W	PTC1		1.065			1.119	2.297	2.254
YDL007W	RPT2		1.033	0.849		0.709	2.249	4.044	3.818
YDL008W	APC11					1.104	3.007	2.313	2.182
YDL009C				1.37		0.467	2.884	1.76	3.802
YDL010W				1.463		0.784	2.837	2.808
YDL011C							1.798
YDL012C				1.688		1.498	2.863	2.649	1.407
YDL013W	HEX3		1.272	1.311			2.131	2.446
YDL014W	NOP1		0.561	0.586		1.393	2.882	8.18	9.925
YDL015C	TSC13		0.743	0.496		1.483	2.775	2.944	1.22
YDL016C			0.818	0.614		0.864	2.208		4.121
YDL017W	CDC7		1.354	1.203			1.447
YDL018C	ERP3		1.299	1.067		0.625	1.818	1.737	2.087
YDL020C	RPN4		1.488	1.569		1.752	4.125	4	3.133
YDL021W	GPM2		0.869				0.914	0.733
YDL022W	GPD1		0.731	0.695		0.651	1.163	2.091	2.463
YDL023C		1.26		1.033		0.419	0.982	1.031	0.812
YDL024C	DIA3	5.896	1.215	1		0.338	1.224
YDL025C		1.423				0.401		0.894	1.172
YDL026W			1.321	1.095			1.326	0.971
YDL027C			1.351	1.237			1.707	1.235
YDL028C	MPS1		1.345	1.415		1.001		2.17	1.675
YDL029W	ARP2		0.688	0.588		0.737	1.69	2.98	2.56
YDL030W	PRP9		0.749			1.13	2.55	5.526	5.7
YDL031W	DBP1		1.388	1.057		0.583	1.242	1.693	1.439
YDL032W			1.531	1.126			1.431	1.04	1.672
YDL033C			1.623	1.344		0.406	1.519	0.824	1.063
YDL034W			1.591	1.286		0.361	1.519
YDL035C	GPR1		1.575	1.121			1.804
YDL036C				1.094			2.884		2.227
YDL037C			1.701				1.486
YDL038C			1.029	1.077		0.348	1.012	0.745
YDL039C	PRM7	1.421	1.556	1.243		0.29	1.27	0.776
YDL040C	NAT1		0.662			0.427	1.06	1.538	1.916
YDL041W	KRE26		1.447			0.395	1.629	0.97
YDL042C	SIR2	2.003	1.227	1.267			1.725	1.518
YDL043C	PRP11	1.948	1.654	1.318		0.761	3.175	3.001
YDL044C	MTF2		1.48	1.126		0.473		0.958	1.234
YDL045C	FAD1
YDL045W-A	MRP1	4.187		1.378		0.585	0.918	0.863	1.093
YDL046W			1.156	0.965		2.052		1.694	1.163
YDL047W	SIT4			1.058			2.271		2.488
YDL048C	STP4		2.197	1.519		0.704	1.601	0.895
YDL049C	KNH1		1.298	1.087		0.308	1.199	0.592
YDL050C			1.596	1.65			4.811	4.942	4.119
YDL051W	LHP1			1.12			5.414	4.735
YDL052C	SLC1		0.845	0.654		1.494	1.766	1.558	1.01
YDL053C			1.172	1.196		1.792	3.432	4.177	2.154
YDL054C	MCH1		1.405	1.022			1.087	1.076
YDL055C	PSA1	0.528	0.554	0.485		0.903	2.884	5.448	6.969
YDL056W	MBP1						2.743
YDL057W
YDL058W	USO1			1.361			1.518
YDL060W	TSR1						1.948	3.599
YDL061C	RPS29B		6.987	8.091		2.229	6.536	4.428	4.72
YDL062W			1.349	0.977		0.421	1.196	0.71	0.634
YDL063C			1.809	1.324		0.712	1.982	1.454	1.489
YDL064W	UBC9		1.88	1.963		1.658	6.048	3.055	2.212
YDL065C	PEX19			1.295		0.417	2.019	2.079	2.5
YDL066W	IDP1		0.984	0.801		0.886	1.95	2.476	1.708
YDL067C	COX9		2.355	2.714		2.243	3.734	2.336	1.939
YDL068W		0.875	0.885	0.699			0.804
YDL069C	CBS1		1.785	1.085		0.27	1.138	0.881	0.84
YDL070W	BDF2			1.187		0.55	1.862	1.479	1.876
YDL071C		1.547	1.694	1.112		0.322	1.389	1.077	1.306
YDL072C			1.187	1.153		1.645	3.166	3.519	3.096
YDL073W				1.296			1.962		1.814
YDL074C	BRE1		1.801	1.739		0.633	2.724	3.609	3.131
YDL075W	RPL31A	0.195	5.144	7.917			10.023	10.492	6.641
YDL076C		1.73	1.471	1.055		0.576	1.467	1.381	1.141
YDL077C	VAM6		1.783			0.319	1.433	1.273	1.257
YDL078C	MDH3		1.229	0.844		0.917	3.212	4.189	3.115
YDL079C	MRK1		2.261			0.36	1.521	1.311
YDL080C	THI3		2.017	1.523		0.474	1.793	1.133	0.947
YDL081C	RPP1A		2.766	3.63				6.274	3.837
YDL082W	RPL13A		1.103	1.455		2.813	9.972	11.925	7.826
YDL083C	RPS16B		2.019	3.199				7.309	4.817
YDL084W	SUB2	0.231	0.451	0.458		0.793	2.426	6.142	7.279
YDL085W	NDE2		1.093	0.559		0.178	0.837	0.438	0.552
YDL086W			1.484	1.131		1.15	3.97	3.101	2.298
YDL087C	LUC7	2	1.82	1.148		0.35	1.415	1.056	1.234
YDL088C	ASM4		1.557	1.571			1.923	1.975	1.729
YDL089W			1.799	1.359		0.419	1.469	0.94	0.933
YDL090C	RAM1		1.623	1.219		0.581	1.829		1.44
YDL091C				1.3		0.595	1.625	1.447	1.348
YDL092W	SRP14		1.592	1.599		1.336	3.252	4.592	2.301
YDL093W	PMT5					0.541
YDL094C			1.417	0.868		0.37	1.185	1.388	1.749
YDL095W	PMT1		1.056	0.769		0.595	0.941	1.104	1.337
YDL096C			1.852	1.558		0.285	1.493	0.695	0.937
YDL097C	RPN6		2.087	2.472		1.919	4.834	3.943	2.92
YDL098C	SNU23		1.657	1.38		1.043		2.818	2.496
YDL099W			1.572	1.46				1.893	1.714
YDL100C	ARR4	0.382	0.593			0.887	2.703	5.371	4.117
YDL101C	DUN1		1.569	0.917		0.338	1.465	1.498	1.221
YDL102W	CDC2			1.267		1.247	3.485	4.517	2.697
YDL103C	QRI1		1.387	0.966		0.468	1.294	1.538	1.922
YDL104C	QRI7		1.88	1.476			1.623	1.304	1.486
YDL105W	QRI2		1.938			0.32		1.091	1.218
YDL106C	PHO2		1.271	1.242		0.631	1.415	1.732	1.579
YDL107W	MSS2		1.67	1.29		0.295	1.202	1.009	0.905
YDL108W	KIN28	1.178	1.456	1.002		0.348	1.511	1.314	1.254
YDL109C			1.818			0.247	1.276
YDL110C			1.988	1.517		0.416	2.052	0.977	1.774
YDL111C	RRP42		1.893	2.034		2.093	5.182	2.707	2.431
YDL112W	TRM3		1.796	1.39		0.282	1.383		1.011
YDL113C			1.771	1.659		1.113	2.531	2.123	1.702
YDL114W			1.836	1.337		0.464	2.101	1.6	1.56
YDL115C	IWR1		1.825	1.625		0.359	1.549	1.392	1.37
YDL116W	NUP84		1.168	0.846		0.402	1.195	0.966	1.26
YDL117W	CYK3		1.326	1.136			1.426	1.103	1.053
YDL118W		1.858		1.704		0.377	1.545	0.839	1.132
YDL119C			1.776	1.221		0.486	1.701	1.274	1.356
YDL120W	YFH1			1.934		1.354	3.137	2.056	1.802
YDL121C			2.084	1.741		0.855	2.184	1.808	1.71
YDL122W	UBP1		1.838	1.441		0.259	1.278	0.828	0.811
YDL123W	SNA4		1.28			0.561	1.319		0.764
YDL124W		0.483	1.012	0.836		0.685	2.653	4.698	4.958
YDL125C	HNT1	0.697	1.518			1.713	5.767	7.612
YDL126C	CDC48		0.84	0.612		0.364	0.863	1.2	1.183
YDL127W	PCL2		2.265	1.742		0.633	2.122		1.327
YDL128W	VCX1		1.162	0.928		0.59	1.113	1.701	1.516
YDL129W			1.656	1.252		0.608	1.745	1.128	1.103
YDL130W	RPP1B		3.205	4.592				7.418	4.377
YDL130W-A	STF1		1.851	1.489		0.518	1.429	0.885	0.947
YDL131W	LYS21		1.126	0.938		0.836	2.358	5.31	4.757
YDL132W	CDC53		1.324	0.917			1.428	1.148	1.183
YDL133C-A	RPL41B		21.756	20.655		0.541	2.611	1.866	3.046
YDL133W		1.752	1.766			1.206	1.847	1.245	1.137
YDL134C	PPH21			1.127			3.185		3.592
YDL135C	RDI1		1.83	1.626		0.904	3.549	3.352	2.194
YDL136W	RPL35B		4.222	5.23		1.591	5.72	5.428	3.96
YDL137W	ARF2	0.29	0.811	0.87		1.793	4.371	5.551	4.274
YDL138W	RGT2		1.76	1.318		0.261	1.447	1.065	0.971
YDL139C	SCM3		1.204			0.264	0.908	0.72
YDL140C	RPO21		1.618	1.359		0.4	1.536	1.055
YDL141W	BPL1		1.525	0.877		0.766	2.005	1.738	2.554
YDL142C	CRD1		1.799				2.175		2.121
YDL143W	CCT4		1.711	1.343		0.502	1.426	1.004	1.129
YDL145C	COP1		1.378	1.133		0.401	1.313	1.17	1.365
YDL146W			1.648	1.088		0.328	1.334	1.1	0.949
YDL147W	RPN5		1.291	0.967		0.705	3.247	6.791	5.005
YDL148C	NOP14		2.52	2.224		0.553	1.949	2.465	2.346
YDL149W	APG9
YDL150W	RPC53		1.652	1.458		0.684		2.48	2.117
YDL152W		1.147	1.812	1.545		0.333	1.276		0.873
YDL153C	SAS1			0.866		1.868	5.699	6.882	5.099
YDL154W	MSH5		1.805	1.25		0.207	1.391	0.859
YDL155W	CLB3
YDL156W				0.831					2.369
YDL157C			2.165	2.228		1.442	4.554	1.871	2.301
YDL158C			2.123	2.099		1.026	3.452	2.172	2.174
YDL159W	STE7		1.656	1.494		1.084	2.74	2.928	2.755
YDL161W	ENT1		1.359	1.014			1.557	2.16
YDL162C			0.864				0.816
YDL163W			1.77			0.202	0.994	0.495
YDL164C	CDC9		2.004	1.562			1.415	1.332	1.58
YDL165W	CDC36	1.134	1.923	1.676		1.206	5.134	3.015	2.609
YDL166C	FAP7	1.179	1.708	1.462		0.634	2.693	2.118	2.376
YDL167C	NRP1							3.092
YDL168W	SFA1	0.965	0.986	0.813		0.708	2.018		5.65
YDL169C	UGX2	1.259	1.149	0.95		0.387	1.154	0.973	1.02
YDL170W	UGA3		1.738	1.244		0.466	1.566	1.302	1.168
YDL171C	GLT1						1.207
YDL172C			1.536	1.367		0.887		1.721	1.57
YDL173W			1.579			0.96	2.554	1.049	1.111
YDL174C	DLD1		1.812	1.444		0.695	2.343	1.732
YDL175C	AIR2		2.133	1.444		0.499	1.921	1.528	1.495
YDL176W			1.4				1.836	1.249	1.049
YDL177C			1.053	0.838		0.343	0.822	0.724	0.702
YDL178W	DLD2	0.453	0.952	0.694		0.368	1.243	1.228	1.287
YDL179W	PCL9		1.566	0.859		0.398	1.248	0.862	0.61
YDL180W		1.277	1.779	1.61			1.579	0.957	1.265
YDL181W	INH1	1.442	1.851			1.379	2.585	1.57	1.791
YDL182W	LYS2		1.876	1.128		0.977	3.371	4.111	2.96
YDL183C			1.789	1.255		0.286	1.383	0.792	0.85
YDL184C	RPL41A		22.216	22.939			2.783	2.399	3.368
YDL185W	TFP1		1.366	1.271		0.422	0.812	0.964	1.525
YDL186W		1.807	1.273	0.927		0.193	0.96	0.552	0.685
YDL187C			0.985			0.19	0.816	0.544
YDL188C	PPH22		0.891	0.768		0.869	1.801	1.724	2.077
YDL189W			1.847			1.308	2.919	1.806	1.341
YDL190C	UFD2		1.556	1.345		0.442	1.334	1.444	1.25
YDL191W	RPL35A		4.821	6.489		1.893	7.126	7.328	5.197
YDL192W	ARF1		0.806			2.165	6.424	5.802	5.597
YDL193W			1.11			0.73	1.797	1.918	1.881
YDL194W	SNF3		0.971	0.536		0.358	1.064	0.563	0.63
YDL195W	SEC31		1.044			0.502	1.355	1.569	1.908
YDL196W		1.715	1.285	1.036			0.994	0.664
YDL197C	ASF2	1.475	1.641	1.414		0.456	1.386	0.716	0.777
YDL198C	YHM1	1.076	1.027	1.037		0.685	1.999	1.977	3.117
YDL199C			1.612	1.204		0.305	1.151	0.735	0.941
YDL200C	MGT1	0.973	1.572	1.498		0.488	1.384	1.08	0.829
YDL201W	TRM8		1.242	1.126		0.673	2.614	5.249	2.994
YDL202W	MRPL11						1.688
YDL203C		2.303	0.95			0.546	1.879	1.822
YDL204W			1.729	1.29		0.573	1.51		1.215
YDL205C	HEM3		1.541	0.982		0.514	1.727	0.663	1.102
YDL206W			1.708	1.285		0.362	1.373	0.747	0.888
YDL207W	GLE1		2.245	2.375		0.929	2.641	2.187	2.026
YDL208W	NHP2		2.744			2.247	9.954	8.313	8.074
YDL209C	CWC2		1.204	0.893		0.402	1.175		0.989
YDL210W	UGA4		1.074	0.616		0.283	0.851		0.675
YDL211C			1.371	0.932			1.633	1.684
YDL212W	SHR3	0.555	0.809	0.801		1.906	2.744	2.412	2.052
YDL213C	FYV14		1.445	1.013		1.31	2.834	2.367	2.02
YDL214C	PRR2		1.498	1.197		0.494	2.007	1.979	2.091
YDL215C	GDH2			1.286			1.667	1.25	1.287
YDL216C	RRI1	1.365	1.675	1.217			0.889	0.774	0.753
YDL217C	TIM22	0.929	1.092	1.012		0.543	1.511	1.832	1.225
YDL218W			1.052	0.576		0.184	0.654	0.363	0.54
YDL219W	DTD1	1.641	1.723	1.318		0.911	3.146	3.443	1.395
YDL220C	CDC13		1.756				1.602	1.579
YDL221W			2.125	1.452		0.365	1.956	0.897	1.157
YDL222C			1.382	1.002		0.233	1.172	0.621	0.831
YDL223C	HBT1		2.3	2.029		0.779	1.866	1.709	1.815
YDL224C	WHI4		1.014	0.808		0.564			1.003
YDL225W	SHS1		0.913	0.751		0.248	0.984		1.475
YDL226C	GCS1		0.722	0.489		0.607	1.209		1.37
YDL227C	HO			0.907		0.774	2.984	5.768	3.934
YDL228C		0.07	0.3	0.307		0.615	1.444	5.753	12.558
YDL229W	SSB1		1.649	1.47		0.407	1.703	1.046
YDL230W	PTP1		0.982	1.117		0.408	1.313	0.991	1.127
YDL231C	BRE4		1.966	1.313			1.334	0.925	0.888
YDL232W	OST4		3.876	2.965			1.799	1.441	1.388
YDL233W		1.429	1.095	0.856		0.316	1.003	0.856	0.975
YDL234C	GYP7	1.154	1.455	0.942		0.232	1.015	0.685	0.882
YDL235C	YPD1		1.718	1.637		0.965	3.112	4.069	2.414
YDL236W	PHO13		1.045	0.766		0.626	1.861	3.78	4.507
YDL237W			1.058	0.875		0.677	1.482	1.015
YDL238C			1.324	1.104		0.24	1.166	0.608	0.921
YDL239C	ADY3		2.05	1.632		0.506	1.582	1.308	1.711
YDL240W	LRG1		1.112	0.813		0.512	1.078	0.83	0.894
YDL241W			2.198	1.941		1.055	3.093	1.828	1.308
YDL242W			1.373	0.824		0.267	1.256		0.691
YDL243C	AAD4		2.011	1.412			1.758	1.317
YDL244W	THI13	0.455	1.132	0.798		0.478	1.423	2.904	5.871
YDL246C			1.665					1.54
YDL248W	COS7	0.567	1.088	0.798		1.22	1.752	1.938	1.576
YDR001C	NTH1		1.192	1.257		1.479	9.378	14.129	10.717
YDR002W	YRB1	0.317	1.188	1.158		1.879	8.866	13.728	9.403
YDR004W	RAD57		1.302	0.931		0.449
YDR005C	MAF1		0.799			0.43	0.96	0.56
YDR006C	SOK1		1.832	1.285		0.36	1.501	1.164	1.112
YDR007W	TRP1		1.575	1.368		0.986	2.006	1.4	1.692
YDR008C			1.094	0.938		0.575	1.591	1.251	1.279
YDR009W	GAL3		1.105	0.929		0.249	0.973	0.538	0.712
YDR010C			0.926	0.788		0.242	0.995	0.507	0.713
YDR011W	SNQ2						1.207
YDR012W	RPL4B		0.449	0.442				7.197	4.158
YDR013W		1.044	0.879	0.904		0.694	1.487	1.143	1.839
YDR014W	RAD61		1.746	1.314		0.575	2.128	1.839	2.126
YDR015C			1.496	1.016		0.295	1.016	0.776	0.884
YDR016C	DAD1	1.383	1.82	1.393		0.521	1.054		0.808
YDR017C	KCS1		1.59	1.432		0.421	1.918	2.013
YDR018C		1.687	1.176	0.665		0.204
YDR019C	GCV1		1.646	1.345		0.459	1.659	2.84
YDR020C			0.801	0.562		0.386		0.526
YDR021W	FAL1		1.621	1.382		0.575	2.076	1.898	3.707
YDR022C	CIS1		1.87	1.289		0.395	1.382	1.051	1.354
YDR023W	SES1		0.749	0.627		0.578	1.411	3.75	6.524
YDR024W	FYV1		1.457	1.177		1.082	2.872	3.885	4.159
YDR025W	RPS11A		1.747	2.643				7.963	3.985
YDR026C			1.139	0.866		0.521	1.808	1.005	0.949
YDR027C	LUV1		1.404	1.201			1.685	1.459	1.356
YDR028C	REG1		0.612	0.499		1.25	3.064	7.517	6.13
YDR029W		1.906	1.11	0.911		0.681	1.612	1.505	2.305
YDR030C	RAD28		1.756	1.358		0.501	1.697	1.311	1.452
YDR031W			2.004	1.42		0.563	1.928	1.325	1.871
YDR032C	PST2		0.549			1.314	3.178	5.514	4.827
YDR033W	MRH1		0.437	0.339		1.194	0.959	1.588	1.039
YDR034C	LYS14		1.178			0.7	1.616	1.806	1.647
YDR034C-A			0.948	0.965		0.181	0.978	1.157	1.264
YDR034C-C			0.952	0.847		0.368		1.028	0.682
YDR034C-D			1.5	1.191		0.64	1.712	1.577	2.724
YDR034W-B			1.636	1.298		0.34		0.984	1.22
YDR035W	ARO3		1.145	1.082		0.964		4.088	4.503
YDR036C			1.258	1.157		1.709	4.266	5.036	4.257
YDR037W	KRS1		0.571	0.494		0.513	1.083	2.329	4.021
YDR038C	ENA5		1.317	0.855		0.758	1.935	1.82	1.582
YDR039C	ENA2		1.247	0.778			1.841	1.562	2.299
YDR040C	ENA1					0.759			3.066
YDR041W	RSM1	2.307	1.785	1.579		1.309	3.258	2.435	2.77
YDR042C		1.486	1.57	1.16		0.281	1.263	0.788	1.005
YDR043C	NRG1		1.254	1.049		0.371	0.903	0.58	0.856
YDR044W	HEM13	1.085	1.099	1.067		0.697	1.656	2.894	2.665
YDR045C	RPC11	0.587	1.032	1.609		1.63	2.771	2.819	2.183
YDR046C	BAP3	1.195	0.838	0.753		1.162	1.154	1.498	1.485
YDR047W	HEM12		0.689	0.574		0.363	1.004	1.27	1.213
YDR048C			1.262	0.991		0.273		0.55
YDR049W			1.507	1.166		0.509	1.417	1.12	1.54
YDR050C	TPI1		0.314	0.336		1.304			5.121
YDR051C				1.041		1.035	2.91		4.602
YDR052C	DBF4		2.014	1.376		0.813	2.298	2.507	2.017
YDR053W			1.346	1.086		0.429	1.303	1.011	1.011
YDR054C	CDC34		1.916	0.957			1.291	0.94
YDR055W	PST1		1.026	0.642		0.594	1.116	1.023	0.98
YDR056C			1.181	1.212		1.068	3.144	3.217	4.547
YDR057W				2.124		1.184	3.377		5.286
YDR058C	TGL2	1.21	1.515	1.198		0.354	1.465	1.01	1.202
YDR059C	UBC5		1.49	1.085		0.712	2.441	1.678	1.936
YDR060W	MAK21			1.505		0.552	2.21	3.532	3.022
YDR061W		0.701	1.105	0.921		0.397	1.127	1.022	1.008
YDR062W	LCB2	0.585	0.829	0.644		0.747	1.291	1.635	1.589
YDR063W			1.542	1.209		0.612	2.175	2.639	1.9
YDR064W	RPS13		1.423	2.131				7.383	2.723
YDR065W			1.625	1.526		0.44	1.376	0.937	1.147
YDR066C			0.645	0.509		1.01	2.887	5.913	5.44
YDR067C			1.667	1.612		0.467	1.89	1.055	1.609
YDR068W	DOS2		1.295	1.116		0.37	1.181	1.02	1.08
YDR069C	DOA4		1.741	1.502		0.381	1.564	1.523
YDR070C			1.776	0.961		0.234	1.107	0.63	0.715
YDR071C			1.634	1.414		0.846	4.809	8.651	4.318
YDR072C	IPT1	0.727	1.379	1.168		1.061	1.865	2.543	2.342
YDR073W	SNF11	1.704	1.906	2.035		0.744	1.633	0.927	1.29
YDR074W	TPS2		1.458	1.117		0.446	1.454	1.261	1.471
YDR075W	PPH3		1.233	1.059		0.399	1.239	0.821	1.258
YDR076W	RAD55		1.34	1.013		0.275	0.953	0.503	0.625
YDR077W	SED1		1.377	1.043		2.604	4.056	5.6	2.307
YDR078C	SHU2	0.935	1.702	1.037		0.556	1.306	1.28	1.039
YDR079W	PET1	1.603	1.393	1.111		0.947	1.416	1.568	1.219
YDR080W	VPS41		1.675	1.786				2.332	2.125
YDR081C	PDC2
YDR082W	STN1		1.273	1.058		0.45	1.441	1.214	1.743
YDR083W	RRP8		1.827	1.369		0.842	3.51	4.079	4.59
YDR084C			1.204	0.928		0.796	1.757	1.121	1.132
YDR085C	AFR1		1.519	1.362		0.5	1.273	0.836
YDR086C	SSS1		3.266	3.268		1.661	6.438	5.529	2.837
YDR087C	RRP1		0.881	0.68		0.674	2.157	3.519	2.285
YDR088C	SLU7		1.533	1.263		0.537	1.707	1.746	2.262
YDR089W
YDR090C			1.151	1.041		0.416	1.211	1.271	2.096
YDR091C	RLI1
YDR092W	UBC13		1.715	1.253		0.805	2.193	2.486	1.536
YDR093W	DNF2			0.866			2.672	3.271	1.926
YDR094W			1.317	0.862			1.143	1.534	1.237
YDR095C
YDR096W	GIS1		1.504	1.378		1.001		2.057	1.521
YDR097C	MSH6		1.762	1.128		0.468	1.43	1.104	1.572
YDR098C	GRX3		0.371	0.327		0.402	1.673	1.259	2.426
YDR098C-B			0.684	0.625		0.22	0.802	0.962	0.742
YDR099W	BMH2		0.601	0.602		0.672	2.212	4.921	4.855
YDR100W				0.824		0.971	1.744	1.406	1.239
YDR101C	ARX1					0.48	1.149	1.099	1.707
YDR102C				0.841		0.316	0.978	0.841	1.437
YDR103W	STE5	3.114	1.597	1.423		0.336	1.33	0.861	1.306
YDR105C			0.997			0.318	1.015
YDR106W	ARP1		1.166	0.962		0.285	0.876	0.611
YDR107C			1.701	1.308		0.931	2.402	2.223	1.786
YDR108W	GSG1		0.759			0.229	0.525	0.433	0.566
YDR109C		1.158	1.418	0.944		0.268	1.171	0.644
YDR110W	FOB1		1.82	1.368			1.369	0.792	0.592
YDR111C			1.598	1.331		0.772	2.199	1.725	1.866
YDR112W			1.266	0.928		0.291	1.079	0.749	0.958
YDR113C	PDS1					0.328		0.742	1.454
YDR115W			1.293	1.536		0.773	2.141		1.261
YDR116C			1.474	0.959		0.602		1.209	1.036
YDR117C								1.047	1.03
YDR118W	APC4		1.623	1.25		0.338	1.549	0.967	1.274
YDR119W						0.552	1.711
YDR121W	DPB4		1.38	1.161		0.71	2.103	1.661
YDR122W	KIN1		1.568	1.266		0.627	1.592	1.616	1.665
YDR123C	INO2		1.03	0.808		0.3	0.966	0.523	0.721
YDR124W		0.879	1.193	0.873		0.272	0.809	0.598	0.618
YDR125C	ECM18	1.449		1.013		0.217	1.278
YDR126W	PSL1		1.713	1.378		0.444	1.253		0.691
YDR127W	ARO1		1.639			0.579	1.359
YDR128W			1.504	1.172		0.458	1.864	1.457	1.679
YDR129C	SAC6		1.465	0.948		0.4	1.104	1.068	1.741
YDR130C	FIN1		1.349	1.123		0.312	1.313		0.989
YDR131C			1.173	0.986		0.256	0.835	0.631	0.793
YDR132C			1.058			0.324	1.312	0.589	0.741
YDR133C			1.305	1.582					3.548
YDR134C			1.383	1.724				4.186	2.086
YDR135C	YCF1		1.779	1.612		1.141	2.544	2.41	1.702
YDR137W	RGP1		1.108	1.036		0.326	1.045	0.613	1.136
YDR138W	HPR1		1.452	1.35			1.34	0.85	0.931
YDR139C	RUB1	1.6	1.74	1.773		0.687		0.832	0.93
YDR140W	FYV9	1.102	1.744	1.312		0.905	2.099	2.033	1.415
YDR142C	PEX7		1.983	1.49		0.427	1.508		1.003
YDR143C	SAN1		1.689	1.427		0.668	1.571	0.998	1.625
YDR144C	MKC7		1.417	1.116		0.69	1.617	1.348	1.195
YDR145W	TAF12		1.081	0.862		0.779	1.449	2.232	1.808
YDR147W	EKI1			1.41			1.523
YDR148C	KGD2		0.744			0.366		0.804	1.354
YDR149C			1.422	1.102		0.179			0.704
YDR150W	NUM1		1.4	1.534		2.295	3.429	3.529	1.925
YDR151C	CTH1	2.148	1.33	1.079		0.659	2.304	1.659	1.634
YDR152W			1.945			0.716	2.68	1.783	2.173
YDR153C			1.666	1.347		0.502	1.487	1.321	2.442
YDR154C			0.705	0.956		1.589	7.331	8.083	4.899
YDR155C	CPR1		0.688	0.965		2.134	7.704	7.215	3.859
YDR156W	RPA14	1.215	1.764	1.484		1.582	2.811	2.594	1.767
YDR157W		1.792	1.873	1.399		0.821	1.576	1.318	0.951
YDR158W	HOM2		1.66	1.917		1.024	3.404		4.556
YDR159W	SAC3		1.917	1.626				1.34	1.479
YDR160W	SSY1		1.715	1.363		0.362	1.461	0.799	0.944
YDR161W	TCI1			1.347		0.954	4.377	4.009	4.442
YDR162C	NBP2		1.526				1.85	2.642
YDR163W	CWC15		1.582	1.272		0.622	1.599	1.565	2.027
YDR164C	SEC1		1.167	0.724		0.279	1.189	0.681	0.807
YDR165W	TRM82		1.316	1.46			3.574	3.872	3.472
YDR166C	SEC5		1.289	1.552		2.626	4.076	4.029	2.872
YDR167W	TAF1	4.234	2.083	1.64		0.983	3.12	3.03	2.514
YDR168W	CDC37		1.559	1.017		0.346	1.864	2.243	4.51
YDR169C	STB3	1.624	1.334	1.125			1.594	1.151	1.418
YDR170C	SEC7		0.953	0.95		1.234	5.236	6.882	3.487
YDR170W-A			0.868	0.694		0.318	1.227	0.861	0.826
YDR171W	HSP42		1.621	1.217		0.221	1.132
YDR172W	SUP35		1.598	1.283			1.671	1.593
YDR173C	ARG82		2.015	1.572		0.401	1.534	1.025
YDR174W	HMO1		1.949	1.453		0.883	3.902	3.235	2.713
YDR175C	RSM24		1.734	1.256		0.489	2.348	1.89	2.769
YDR176W	NGG1					0.643	2.574
YDR177W	UBC1		1.306	1.129			2.524	3.496	6.967
YDR178W	SDH4		1.018	0.889		0.765	2.393	2.534	2.683
YDR179C			1.567	1.099		0.331	1.069	0.689	0.615
YDR179W-A			1.223	1.081		0.627	1.62	1.42	1.123
YDR180W	SCC2		1.19	1.334		2.272	2.601	2.92	2.367
YDR181C	SAS4
YDR182W	CDC1		1.085	0.723		0.394	1.321	1.203	1.991
YDR183W	PLP1
YDR184C	ATC1	1.625	1.045	0.876		0.647	1.919	1.905	1.944
YDR185C			1.089	0.89		1.97		6.465	3.313
YDR186C							1.567
YDR187C
YDR188W	CCT6		0.982	0.857		1.467	1.961	2.899	1.299
YDR189W	SLY1		1.923	1.694		0.403	2.025	1.788	1.66
YDR190C	RVB1		1.225	1.11		0.884	1.798		2.319
YDR191W	HST4			1.481		0.337	1.616	1.224	1.593
YDR192C	NUP42		1.38	0.946		0.331	1.324	0.987	1.209
YDR193W			1.565	1.047			1.702	1.423
YDR194C	MSS116		0.852	0.803		0.889	1.702	1.8	1.121
YDR195W	REF2		1.842	1.516		0.383	1.597	1.577	0.994
YDR196C				1.779		1.451	3.306	2.991	2.773
YDR197W	CBS2		1.863				1.946	2.416	3.16
YDR198C
YDR199W			1.875	1.452		0.474	1.847	1.352	1.416
YDR200C	VPS64		1.768	1.485		0.461	1.636		1.133
YDR201W	SPC19		1.759	1.557		0.507	1.73	1.398	1.148
YDR202C	RAV2	0.695	1.558	1.114		0.398	1.697	1.425	1.039
YDR203W			1.949			0.274	1.306	1.064
YDR204W	COQ4		1.789	1.624		0.516	1.872	1.132	1.15
YDR205W	MSC2		2.005	2.027		0.519	1.655	1.337	1.327
YDR206W	EBS1		1.94			0.349	1.491
YDR207C	UME6			1.289		0.479	1.647	1.455	1.742
YDR208W	MSS4		1.87	1.492		0.502
YDR209C			3.259	3.925		1.404	3.362	2.109	1.807
YDR210W			2.112	2.257		1.166	2.191	1.857	1.086
YDR210W-A			0.981	0.851		0.292	0.752	0.76	0.533
YDR210W-B			1.428	1.16		0.469	1.681	1.634	1.26
YDR210W-C			0.887	0.671		0.266	0.671	1.026	0.713
YDR210W-D			0.876				0.881	1.179	1.072
YDR211W	GCD6		1.278	0.968		0.535	1.746	2.503	2.617
YDR212W	TCP1					0.597
YDR213W	UPC2		1.27			0.633	1.964
YDR214W	AHA1	1.177	0.94	0.618		0.463	1.491	2.672	2.191
YDR215C			1.875			0.266	1.525	1.215
YDR216W	ADR1		1.936	1.728		1.442	2.365	1.928	1.92
YDR217C	RAD9		2.071	1.618		0.374	1.709	0.961
YDR218C	SPR28		1.805	1.245		0.292	1.481		1.224
YDR219C				1.433		0.569	1.927	2.93	2.384
YDR220C			1.785	1.109		0.245		0.676	0.845
YDR221W			2.506	2.701			3.001
YDR222W		0.519	1.075	0.784		0.28	0.909	0.478	0.602
YDR223W			1.933	1.451		0.305	1.309	0.967
YDR224C	HTB1		3.274	3.41		2.07	9.213	5.692	4.562
YDR225W	HTA1		2.396	2.724		2.645	7.791	7.977	6.14
YDR226W	ADK1		1.11	1.218		1.768	7.004	8.661	5.003
YDR227W	SIR4		1.355	1.386		1.415		6.022	4.576
YDR228C	PCF11	0.802	1.276	1.051		0.644	1.612	2.097	1.571
YDR229W			1.836	1.551		0.456	1.873	2.116	1.312
YDR230W		2.31	0.888	0.81		0.496	1.461	1.594	1.024
YDR231C	COX2	1.585	1.638			0.539	1.819	2.044	1.374
YDR232W	HEM1		1.597	1.428		1.018	1.994	2.319	1.223
YDR233C			0.949	0.749		1.333	2.263	3.24	1.467
YDR234W	LYS4		1.391	1.184		0.562	1.368	1.528	1.738
YDR235W	PRP42					1.102	1.899	3.511	2.405
YDR236C	FMN1		1.667	1.097		0.634	1.675		1.17
YDR237W	MRPL7		1.546	1.382		0.538	2.316	2.004	1.319
YDR238C	SEC26		1.003	0.669		0.327	0.948	0.988	1.297
YDR239C			2.105	1.5		0.585	1.66	1.734	1.354
YDR240C	SNU56		2.887	2.75		1.852	5.978	5.544	3.876
YDR241W	BUD26		2.169	2.087		1.872	4.193	4.155	3.938
YDR242W	AMD2			1.308		1.178	4.349	5.282	3.671
YDR243C	PRP28		1.919	1.502		0.402		1.361	1.486
YDR244W	PEX5		1.849	1.348		0.359	1.534	1.588	1.479
YDR245W	MNN1		1.135	1.063			2.104	2.441	1.992
YDR246W	TRS23		1.661	1.357			1.37	0.978	1.042
YDR247W		2.128	1.182			0.203	1.011	0.551
YDR248C			1.989	1.749		0.672		1.107	1.102
YDR249C			1.445	1.041		0.98	2.043	1.644	1.72
YDR250C			1.429				1.331
YDR251W	PAM1		1.626	1.456		0.545	1.586	1.67	1.789
YDR252W	BTT1		1.941	1.13
YDR253C	MET32		1.884	1.417			1.603	1.13
YDR254W	CHL4	0.613	1.098	0.768		0.449	1.074	0.813	0.713
YDR255C			2.258					1.593	1.417
YDR256C	CTA1					0.964	2.628	2.176	1.961
YDR257C	RMS1		2.046	2.03		1.172	2.955	2.776	2.447
YDR258C	HSP78		1.527	1.349		0.582	3.027	3.611	2.249
YDR259C	YAP6		1.905	1.5		0.291		0.812	0.861
YDR260C	SWM1			1.641		0.37	1.263		0.935
YDR261C	EXG2		1.387	1.266		0.757	1.701	1.815	1.517
YDR261C-C			0.815	0.707		0.249	0.766	0.921	0.907
YDR261C-D			0.757	0.637		0.192	0.849	1.014	0.818
YDR261W-A			1.021	0.794		0.307		0.732	0.686
YDR261W-B			1.589	1.124		0.363	1.435	1.08
YDR262W			1.452	1.182		0.603	1.441	1.235	1.362
YDR263C	DIN7		1.537	1.234		0.248	1.13	0.914	1.118
YDR264C	AKR1			1.016			1.305	1.009	0.858
YDR265W	PEX1		1.405				1.786	1.435
YDR266C		0.623	1.205	0.871		0.473	1.201	1.076	0.815
YDR267C			1.203	0.7		0.583	1.493	1.664	1.219
YDR268W	MSW1		2.254	1.677		0.777	2.364	1.89	1.771
YDR269C
YDR270W	CCC2
YDR272W	GLO2	1.25	1.511	1.519		0.55	2.523	5.308	3.451
YDR274C		1.273	1.771	1.091		0.308	1.138	0.677	0.6
YDR275W
YDR276C	PMP3		1.615	1.424		1.121	1.62	1.33	1.782
YDR277C	MTH1		1.42	0.905		0.583		1.58	1.391
YDR279W			1.418	1.245		0.763	2.855	1.829	2.438
YDR280W	RRP45		0.889			0.878	2.394	2.776	2.861
YDR281C	PHM6		1.287	1.168			1.087	0.635
YDR282C			1.137	0.78			1.186	0.915
YDR283C	GCN2		1.959				1.298	1.014
YDR284C	DPP1	1.049	1.044			0.774	1.423	1.465	1.658
YDR285W	ZIP1		1.675	1.613		0.969	2.441	1.828	1.766
YDR286C		1.424	1.544	1.264		0.453	1.445	1.02	1.159
YDR287W			1.068	1.125		0.528	1.272	0.818	0.949
YDR288W			2.295	1.708		1.059	3.016	3.064
YDR289C	RTT13		1.031	1.01		0.344	1.241	1.421	1.393
YDR290W		1.51	1.488	0.824		0.185	1.034	0.591
YDR291W			1.598			0.37	1.388	1.512
YDR292C	SRP11		1.28	0.955		0.398		1.333	1.771
YDR293C	SSD1					0.667	2.149	1.663	1.809
YDR294C	DPL1		1.386	1.05		0.46	1.332	1.172	1.39
YDR295C	PLO2		1.459	1.211		0.404	1.149	1.131	1.439
YDR296W	MHR1		1.675			0.883	2.546	1.877	1.656
YDR297W	SUR2		0.964	0.873		0.922	1.674	2.208	1.908
YDR298C	ATP5		1.044	1.023		1.802	5.048	6.094	3.611
YDR299W	BFR2		1.28	0.961		0.836	3.205	5.581	4.779
YDR300C	PRO1		1.029	0.765		0.59	1.316	1.553	1.713
YDR301W	CFT1		1.68			1.093	3.219	3.017	3.383
YDR302W	GPI11	1.352	1.109	0.969		0.674	1.997	1.396	1.773
YDR303C	RSC3		1.008	0.807		0.618		1.993	1.933
YDR304C	CPR5		1.079	1.621		0.884	3.539	4.769	3.873
YDR305C	HNT2	1.352	1.242	1.099		0.44	1.484	2.175	1.196
YDR306C			2.152	1.575		0.546	1.982	2.841	1.551
YDR307W			1.594			0.396	1.435	1.488	1.39
YDR308C	SRB7		1.664	1.403		0.61	1.558		1.592
YDR309C	GIC2		1.644	1.098		0.544	1.634	1.347	1.672
YDR310C	SUM1		1.781	1.416		0.516	1.701	1.362
YDR311W	TFB1		1.869	1.354		0.763	1.877	2.059	2.037
YDR312W	SSF2		1.695					3.286	2.576
YDR313C	PIB1		1.193	0.925		0.561	1.095	1.105
YDR314C				1.338				4.866	3.174
YDR315C	IPK1		1.867	1.325		0.569	1.446		0.797
YDR316W		1.389	1.763	1.579		0.757	2.262	2.07
YDR316W-A			0.822	0.675		0.274	0.748	0.984	0.65
YDR316W-B			0.751	0.672		0.207	0.944	1.158	0.878
YDR317W			0.902	0.79		0.353	1.003	0.585	0.873
YDR318W	MCM21	2.856	1.367	1.279		0.46	1.54	1.336	1.368
YDR319C		1.365	1.443	1.07		0.509	1.296	1.108	1.005
YDR320C	SWA2		1.487	0.782		0.363	1.26	1.48	1.596
YDR321W	ASP1		0.881			1.159	3.055	4.941	3.266
YDR322C-A	TIM11		2.448	2.252		1.269	4.281	1.277	2.041
YDR322W	MRPL35		1.043	0.885		0.498	1.227	0.729	1.232
YDR323C	PEP7		1.853	1.362		0.6	1.771	1.782	1.842
YDR324C	UTP4		1.524	1.147		0.581	1.369	1.73	2.164
YDR325W	YCG1		1.922			0.506			1.753
YDR326C							1.164
YDR327W			1.811	1.693		1.659	3.976	3.789
YDR328C	SKP1		1.451	0.99		1.846	4.159	5.193	1.48
YDR329C	PEX3		1.688	1.505		0.793	2.061	2.356	1.974
YDR330W		1.923	1.513	1.152		0.416	1.441	1.13	1.307
YDR331W	GPI8	0.987	1.158	1.114		0.397	1.556	1.269	1.233
YDR332W			1.322	1.099		0.333	1.415	0.716	0.85
YDR333C			1.783	1.534		0.524	1.674	1.679	1.556
YDR334W	SWR1		1.5	1.267			1.821	2.093	1.783
YDR335W	MSN5			0.98			1.398	2.046	2.239
YDR336W			1.764			0.471	1.773	2.328	1.888
YDR337W	MRPS28		2.188	1.681		0.685		1.409	1.955
YDR338C			2.133	1.603		0.544	1.659	1.363	1.527
YDR339C			2.693	2.341		1.194	5.646	2.833	3.955
YDR340W			1.256	0.863		0.361	0.975	0.713	0.986
YDR341C			1.496			0.488	2.112	3.011	3.58
YDR342C	HXT7		0.799	0.635		1.188	1.129	2.646	4.017
YDR343C	HXT6		0.933	0.605		1.171	1.277	2.528	3.805
YDR344C			1.989	1.34				0.794
YDR345C	HXT3	0.357	1.293	0.939		1.436	1.367	2.517	2.567
YDR346C			0.936	0.816		0.778	1.712	2.627	2.488
YDR347W	MRP1	1.888	1.298	1.18		0.7	2.017	1.578	1.711
YDR348C		1.446	1.099	0.931		0.453	1.199	0.909	0.957
YDR349C	YPS7		1.513	1.353			1.388	1.193	1.18
YDR350C	TCM1	1.456	1.454	1.261		0.376	1.166	0.725	0.796
YDR351W	SBE2	0.956	1.089	0.693		0.312	0.952	0.795	0.759
YDR352W			1.869			0.384	1.541	1.252
YDR353W	TRR1		1.186	0.853		0.83	2.809	5.001	3.324
YDR354W	TRP4		1.269	1.002		0.888	2.838	2.173	1.955
YDR355C			1.701	1.263		0.544	1.835	1.383	1.441
YDR356W	SPC11		1.504	1.197		0.533	1.761	2.781	2.153
YDR357C			1.394	0.98		0.666		0.89	1.431
YDR358W	GGA1		1.219	0.789		0.334	1.219	1.196
YDR359C	VID21
YDR360W			1.318	0.973		0.253	1.149	0.573	0.724
YDR361C	BCP1		1.215	1.153		1.13	1.717	2.684	2.642
YDR362C	TFC6
YDR363W	ESC2		1.316	1.222		0.609	2.236	2.446	2.276
YDR363W-A	SEM1
YDR364C	CDC4
YDR365W-A			1.722	0.581				0.817	1.028
YDR365W-B			1.11			0.274	0.762
YDR366C			1.41	1.061		0.65		3.609	3.688
YDR367W			1.827	1.496		1.469	2.652	1.937	1.879
YDR368W	YPR1		2.052	1.502		0.673		1.664
YDR369C	XRS2		1.603	1.294		0.559	1.679		2.502
YDR370C			1.808	1.347			1.952	1.284	1.447
YDR371W	CTS2							2.554
YDR372C	VPS74
YDR373W	FRQ1		1.232	2			4.026	1.998
YDR374C			1.552			0.819	1.8	1.938	2.036
YDR375C	BCS1		2.057	1.704		0.679	1.926	1.525	1.315
YDR376W	ARH1		1.061	0.978		0.634	2.585	3.279	3.021
YDR377W	ATP17	1.487	1.758	1.803		1.481	3.344	2.062	1.444
YDR378C	LSM6	1.229	2.655	2.738		0.848	2.189	1.582	1.318
YDR379W	RGA2			2.972		1.265	3.101	3.023	2.87
YDR380W	ARO1		1.852	1.392		0.354	1.291		0.918
YDR381W	YRA1		1.283	1.033		0.479	2.745	7.166	6.032
YDR382W	RPP2B		2.317	3.074		2.959	8.377
YDR383C			2.178			0.708			2.598
YDR384C			1.411	1.072		0.644	1.516	1.615	1.119
YDR385W	EFT2		1.684	1.227		0.481	1.803	1.647	1.825
YDR386W	MUS81		2.139	1.36				1.272	1.813
YDR387C			1.959	1.428		0.489	1.569	1.048
YDR388W	RVS167		1.677	1.206		0.642	1.89	1.522	1.314
YDR389W	SAC7						1.879
YDR390C	UBA2		1.702	1.449		0.577	1.733	1.435	1.53
YDR391C		1.183	1.855	1.463			2.002	1.643	2.153
YDR392W	SPT3	1.501	1.808	1.441		0.388	1.774	1.343	1.578
YDR393W	SHE9			2.167		1.962	4.853	4.143	3.794
YDR394W	RPT3		1.35	1.189		0.574	1.654	2.62	2.665
YDR395W	SXM1						1.661	1.912	2.094
YDR396W			2.037	1.555		0.785	1.712	1.507	1.314
YDR397C	NCB2	0.846	2.166	1.65		0.681	1.57	2.012	1.511
YDR398W	UTP5		1.961	1.658		0.486	1.668	1.669	1.752
YDR399W	HPT1		2.492	2.297		1.93	7.642	8.772	6.599
YDR400W	URH1		1.756	1.364		0.687	2.116	2.264	1.575
YDR401W			1.763	1.681		0.787	2.652	3.596	3.401
YDR402C	DIT2		1.814	1.395		0.718		3.173	2.528
YDR403W	DIT1		1.942	1.434		0.467	1.702	1.561	1.427
YDR404C	RPB7		1.615	1.562		0.728	2.664		1.993
YDR405W	MRP2		2.357	1.338		0.499	1.523	1.141	0.859
YDR406W	PDR15		1.43	1.356		1.073	2.618	3.115	2.282
YDR407C	TRS12		1.547	1.303		0.482	1.861	1.916	2.17
YDR408C	ADE8			1.398		0.849	3.2	3.237	3.294
YDR409W	SIZ1			1.639		1.593	3.8	4.148	4.462
YDR410C	STE14		1.233	1.021		0.602	1.279	1.091	1.137
YDR411C			1.594			0.678		2.077
YDR412W			2.027	1.866		1.115	4.071	6.418	2.515
YDR413C			2.074	1.632		0.886	2.846	5.019	2.539
YDR414C	ERD1		1.951	1.486		0.692	1.908	1.615	1.127
YDR415C			2.019	1.742		0.764	3.274	3.591	3.363
YDR416W	SYF1		1.01			1.403	2.5		3.121
YDR417C			1.636	2.964			13.291	8.416	5.429
YDR418W	RPL12B		1.667	2.227		3.894	7.656		4.386
YDR419W	RAD3			1.796				2.171	2.543
YDR420W	HKR1
YDR421W	ARO8			1.251			1.449	1.29
YDR422C	SIP1			1.467		2.336	3.863	4.527	3.024
YDR423C	CAD1	1.576	2.027	1.621		0.513	2.066	1.506	1.359
YDR424C	DYN2		1.15			0.817	2.671	4.53	3.781
YDR425W			2.109	1.392		0.811	2.297	2.205	2.591
YDR426C				1.468			1.698	2.023
YDR427W	RPN9		1.724	1.125		0.897	2.096	3.261	2.773
YDR428C		0.726	1.468	1.109		0.908	2.002	2.338	1.727
YDR429C	TIF35		1.717	1.428		1.341	6.439	12.135	5.933
YDR430C	CYM1		1.826	1.663		0.853			2.149
YDR431W			2.065	1.621		0.51	2.318	2.175
YDR432W	NPL3		0.9	0.723		0.518	1.036	2.207	1.214
YDR433W	KRE22		1.24	1.525		1.762	3.987	5.748	5.262
YDR434W	GPI17		0.922	0.774		0.777	1.898	3.763	3.764
YDR435C	PPM1								3.483
YDR436W	PPZ2		1.746				2.328		2.789
YDR437W			1.829	1.302		0.273	1.313	0.876	0.935
YDR438W			1.755	1.575		0.722	2.027	1.925	2.005
YDR439W	LRS4					0.767	2.012	3.242	2.667
YDR440W	DOT1			1.116		0.805	2.953	2.999	3.171
YDR441C	APT2
YDR442W		2.646	1.618	1.296		0.296	1.345	0.759	0.845
YDR443C	SSN2		1.66	1.271			1.917		1.538
YDR444W
YDR445C			1.631	1.498		1.609	7.313	15.013	10.357
YDR446W	ECM11		2.005	1.422		0.34	1.442	1.25	1.273
YDR447C	RPS17B		3.23	4.466		3.209	10.693	8.884	5.146
YDR449C	UTP6		1.405	1.592		1.42	3.658	5.801	5.234
YDR450W	RPS18A		1.937	3.016				9.757	6.513
YDR451C	YHP1		2.633	1.715		0.578	2.313	2.237	2.053
YDR452W	PPN1		2.154	1.443		0.24		1.136	1.088
YDR453C	TSA2		1.529	0.949		1.289	3.25	5.045	2.793
YDR454C	GUK1		1.523	2.056		2.857	10.864	5.789	4.323
YDR455C
YDR456W	NHX1		1.836	1.256		0.362	1.609	1.29
YDR457W	TOM1
YDR458C			1.718	1.354		0.306	1.546	1.081	1.248
YDR459C
YDR460W	TFB3		2.1	1.472		0.384	1.889	1.771	1.019
YDR462W	MRPL28		1.896	1.616		0.716	1.91		1.348
YDR463W	STP1		2.958	3.888		2.166	6.859	5.741	4.12
YDR464W	SPP41		1.689	1.441		0.378	1.676	1.336	1.579
YDR465C	RMT2		1.447	1.845		2.266	4.678	5.696	4.59
YDR467C			1.88	1.252		0.32	1.954	1.389	1.669
YDR468C	TLG1		1.461	1.048		0.905	4.231	3.253	2.1
YDR469W	SDC1		1.034	0.782		0.801	0.824	0.733
YDR470C	UGO1	1.223	1.462	1.323		0.711	1.977	1.608	1.638
YDR471W	RPL27B	0.387	3.48	5.424		3.355	15.621	14.103	8.45
YDR472W	TRS31	1.534	1.155	1.328		0.723	2.427	1.469	2.412
YDR473C	PRP3	1.562	1.724	1.455		0.409	1.867	1.401
YDR474C							2.231
YDR475C				1.07		0.329	1.25	1.322
YDR476C		1.604	1.102	0.87		1.718	3.169	2.712	1.286
YDR477W	SNF1		1.17			0.435	0.793		1.902
YDR478W	SNM1		1.967	1.864			1.759	1.123	1.448
YDR479C			2.039	2.35		1.525	3.164	2.4	2.913
YDR480W	DIG2		1.975	1.554			2.367	1.328	1.492
YDR481C	PHO8		1.559	2.271		3.011	7.457	6.024	4.966
YDR482C	CWC21		1.981	2.017		1.142		3.343	3.089
YDR483W	KRE2		0.526	0.493		1.064	1.657	2.277	2.735
YDR484W	SAC2		1.99	1.238		0.454	1.735	1.573
YDR485C	VPS72					0.496	1.866	1.858
YDR486C	VPS6		1.878	1.449		1.004	3.761	3.009	2.712
YDR487C	RIB3		3.192	4.385		2.929	10.853	9.206	7.462
YDR488C	PAC11					0.633
YDR489W								5.98
YDR490C	PKH1						2.652	3.261
YDR491C			1.758	1.514		0.651	1.683	1.437
YDR492W			1.749	1.511		1.293	2.578	4.305	3.528
YDR493W				1.182		0.644
YDR494W	RSM28		1.489	1.715		0.49	1.691	1.142	1.707
YDR495C	VPS3		2.284	2.49		0.979	3.051
YDR496C	PUF6		1.473	1.171		0.416	1.536	2.094	2.951
YDR497C	ITR1		1.171	1.397			3.535		4.375
YDR498C	SEC2		1.876	1.429			2.658	1.517
YDR499W	LCD1			1.617		0.611	1.799	1.404	1.892
YDR500C	RPL37B		8.567	10.92		1.745	9.203	7.327	5.677
YDR501W	PLM2		1.575				1.472	0.878
YDR502C	SAM2	0.368	0.861	0.661		0.655	1.474	3.267	4.399
YDR503C	LPP1	2.281	1.62	1.577		1.054	2.524	2.261	2.411
YDR504C			1.268	0.864		0.502	1.386	1.62	2.808
YDR505C	PSP1		1.978	1.347		1.029	2.544	2.719	3.192
YDR506C
YDR507C	GIN4		2.046	1.448					2.346
YDR508C	GNP1		1.203	0.823		0.938	1.698	3.469	5.545
YDR510W	SMT3		2.416	2.687		0.934	1.774	0.998	1.256
YDR511W	ACN9		1.846	1.341		0.532	1.297	0.877	1.254
YDR512C						0.73	2.078
YDR513W	TTR1		1.924	2.143		1.795	7.493	4.313	3.749
YDR514C			1.813			0.613	2.008	1.758	2.387
YDR515W	SLF1		1.561	1.502		0.31	1.727	1.308	1.486
YDR516C			2.075			0.896		1.791	2.898
YDR517W	GRH1		1.272	0.85				3.211	3.819
YDR518W	EUG1	0.462	1.203	0.965		0.39	1.219	1.307	1.539
YDR519W	FPR2	1.464	1.551	1.527		1.038	2.626	2.166	2.117
YDR520C			1.781	1.245			2.219
YDR521W			2.147	1.39		0.327	1.48	0.918	1.077
YDR522C	SPS2
YDR523C	SPS1		1.982	1.388		0.33	1.457	1.109
YDR524C	AGE1	1.745	1.137	0.815		0.481	1.101	0.876	0.787
YDR525W	API2		1.426	0.869		0.183	1.284	0.601
YDR525W-A	SNA2		1.769	1.64		1.304	3.184	1.021	1.031
YDR526C			2.03	1.57					1.909
YDR527W						0.808	3.81		2.33
YDR528W	HLR1		1.87	1.859			4.088	4.348	3.42
YDR529C	QCR7		2.305	2.101		1.68	4.977	2.031	2.497
YDR530C	APA2		1.987	1.662		0.603	1.818	1.464	1.225
YDR532C	KRE28
YDR533C		1.226	1.271	1.073		0.984	3.746	2.687	2.64
YDR534C	FIT1	2.22	1.874	1.571		0.741	2.313	1.719	1.28
YDR535C			1.639	1.211		0.473	1.561		1.427
YDR536W	STL1		2.333	1.449			1.369	0.844	1.088
YDR537C			1.467	0.923			1.65	1.446
YDR538W	PAD1		1.539	1.214		0.547		1.068
YDR540C			1.606	1.23		0.242	1.48	0.756
YDR541C			1.563	1.323		0.518		0.719
YDR542W						1.254	1.921
YDR544C			1.881	1.603		0.816	2.113		1.568
YDR545W	YRF1-1		3.436	2.192					2.12
YEL001C			0.893				3.219		2.843
YEL004W	YEA4		1.376	1.091		0.772	2.265	2.257	1.979
YEL005C	VAB2	7.245	1.478	1.398		0.598	1.81	1.078	1.417
YEL006W			2.076	1.473		0.761	1.884	1.363	1.568
YEL007W	TOS9
YEL008W		3.236	1.85	1.078			1.349	0.984
YEL009C	GCN4		2.688	2.526		1.839	1.905	1.578	1.557
YEL012W	UBC8		2.405	1.505		0.422	1.938	1.093
YEL013W	VAC8		1.768	1.26		0.633	1.697	1.244	1.021
YEL014C			1.673	1.374		0.483	2.015		4.032
YEL015W				1.445		0.461	2.006	1.569	1.305
YEL016C			1.833			0.424	1.599	0.941	0.944
YEL017C-A	PMP2		0.578	0.622		0.766	1.003	1.297	1.372
YEL017W
YEL018W	EAF5		1.777	1.107		0.455	1.404	1.396	1.106
YEL019C	MMS21
YEL020C							1.674	1.388
YEL020W-A	TIM9		1.932	1.668		0.763	1.846	1.536	1.582
YEL021W	URA3		2.61	1.819		1.273	4.249	7.113	5.617
YEL022W	GEA2		2.047	1.772		0.315	1.466	1.308	1.015
YEL023C							1.345
YEL024W	RIP1		1.268			0.868	1.794	2.675
YEL025C	SRI1
YEL026W	SNU13		3.404	5.061		4.448	12.795	10.197	5.025
YEL027W	CUP5		0.556	0.712		3.844	3.327	3.313	1.753
YEL028W			1.757				1.324
YEL029C	BUD16		1.273	1.353		1.5	3.331	3.206	2.209
YEL030W	ECM1		1.255	0.701		0.398	1.006	0.814	0.609
YEL031W	SPF1		1.302	1.183		1.082	2.326		1.922
YEL032W	MCM3		1.519	1.301			1.476		0.872
YEL033W			1.179	1.745				4.916	7.577
YEL034W	HYP2		1.097	1.309		2.87	6.064	8.365	4.483
YEL035C	UTR5		1.727	1.232			1.819	1.291
YEL036C	ANP1		1.34					1.946
YEL037C	RAD23		1.468	1.248		0.51	1.89	1.734	1.573
YEL038W	UTR4		1.237	1.445		1.628	2.913	2.615	1.513
YEL039C	CYC7		1.318	1.284		0.447	1.455	1.144
YEL040W	UTR2		1.047	0.798		1.191	1.202	1.097	0.81
YEL041W			1.82			0.282	1.457	1.051	0.819
YEL042W	GDA1		1.514	1.143		1.027	2.042	1.437	1.283
YEL043W			1.437	1.234		0.59	1.549	1.323
YEL044W	IES6		2.513			1.723	5.068	2.061	1.786
YEL045C			1.885	1.381		0.374	1.647	1.158	1.19
YEL046C	GLY1		1.379	1.04		1.666	1.682	1.599	0.929
YEL047C			1.006	0.833		0.557	1.252	1.313	1.608
YEL048C			1.893	1.505		1.495	1.766	1.267	0.802
YEL049W	PAU2		1.81	1.636				1.589
YEL050C	RML2		1.916			0.962	3.317	2.191	1.459
YEL051W	VMA8		1.253	1.392		2.08	10.763	9.745	6.968
YEL052W	AFG1		1.244
YEL053C	MAK1		1.611	1.219		0.398		1.116	1.337
YEL054C	RPL12A		1.331	2.539				3.252	4.403
YEL055C	POL5		1.046						1.422
YEL056W	HAT2		1.414	1.25		0.565	1.758	2.07	1.735
YEL057C			1.757			0.278	1.308	1.148	1.244
YEL058W	PCM1		1.416			0.77	1.922	1.538	1.424
YEL059C-A	SOM1		2.254			0.435	1.702	1.063
YEL059W
YEL060C	PRB1			1.314		0.327	1.345	1.099	1.324
YEL061C	CIN8		1.661	1.358			1.371	0.859	0.833
YEL062W	NPR2						1.259
YEL063C	CAN1		1.879				1.565
YEL064C			1.717				1.618	1.211
YEL065W	SIT1		1.462	1.197		0.875	1.365	1.373	0.94
YEL066W	HPA3		1.689			1.957	5.181	3.593	3.907
YEL067C
YEL068C			1.883	1.616		0.519	1.602	1.123	1.21
YEL069C	HXT13							0.902
YEL070W								1.307
YEL071W	DLD3		1.033			0.959	1.201	1.443
YEL072W			2.287			0.291	1.378	0.887
YEL073C			2.168	1.628		0.422	1.596	0.951
YEL074W			2.567	2.022		0.733	1.751	1.059	1.75
YEL075C
YEL076C			1.402	0.953		0.814	2.236	2.162	1.795
YEL076C-A			1.952	1.322		0.494	1.38	0.9	0.939
YEL076W-C			1.514				1.239
YEL077C			2.083	1.565		0.976	1.406	1.051	0.986
YER001W	MNN1		1.578	1.12		0.444	1.498	1.421
YER002W	NOP16		1.938	1.558		0.557	2.064	2.238	1.854
YER003C	PMI4		0.605			0.527	1.044	1.501	0.966
YER004W			1.049	0.969		1.649	3.164	2.235
YER005W	YND1		1.552	1.366			1.433	1.292
YER006W	NUG1			0.857		0.701	1.621	1.883	1.6
YER007C-A							5.516	8.047
YER007W	PAC2		1.592	1.141		0.696	1.928	2.04	1.481
YER008C	SEC3		1.647			0.243	1.159	0.931
YER009W	NTF2		1.48			3.592	8.432	6.433	4.525
YER010C			1.827	1.608		1.599	5.122		1.899
YER011W	TIR1		1.031	0.832		0.631	1.409	1.649	1.395
YER012W	PRE1
YER013W	PRP22		1.664	1.095		0.251	1.409	0.954
YER014W	HEM14
YER015W	FAA2		1.825	1.415		0.299
YER016W	BIM1		1.462	1.132		0.792	2.589	2.972	1.051
YER017C	AFG3		1.931	1.301			1.641	1.25	1.085
YER018C	SPC25					0.675		0.974
YER019C-A	SBH2		4.271	5.279		1.33	3.373	2.794	3.219
YER019W	ISC1		1.521	1.196		0.66	1.851
YER020W	GPA2		1.931	1.559		0.533	1.683	1.076	0.888
YER021W	RPN3
YER022W	SRB4		1.729	1.308		0.328	1.503	1.252	1.074
YER023W	PRO3					1.088	3.067	3.505
YER024W	YAT2		2.153	1.599		0.493	1.741	1.234	1.451
YER025W	GCD11		0.743	0.577		0.639	1.244	2.146	2.018
YER026C	CHO1		1.178	0.941		0.795	2.347	2.123	1.55
YER027C	GAL83		1.618	1.413		0.498	2.007	2.225	2.899
YER028C			1.45	0.929		0.328	1.333	0.568	0.618
YER029C	SMB1		2.024	1.588		0.465	1.748	1.323	1.197
YER030W			1.895	1.44		0.971	1.984	1.215	1.128
YER031C	YPT31		1.733	1.5		1.634	4.324	4.602	2.089
YER032W	FIR1		2.183	1.896		0.507	1.734	1.227	1.401
YER033C	ZRG8		2.107	1.676		0.532	1.709	1.389
YER034W			2.032			0.397	1.804	1.303	1.126
YER035W	EDC2		2.189	1.583		0.353	1.734	1.251	1.227
YER036C	KRE3	0.706	0.833	0.639		0.659	1.384	2.482	2.77
YER037W	PHM8		1.871	1.479		0.395	1.436	1.114	1.065
YER038C	KRE29	1.216	1.55	1.223		0.21	1.246	0.653	0.925
YER039C	HVG1	2.37	1.294			0.23	1.208	0.705
YER039C-A			2.084	1.658		0.363	1.836	1.173	1.434
YER040W	GLN3		1.69	1.122		0.464	1.717	1.581	1.704
YER041W	YEN1		0.51	0.482		1.04	2.236	3.718	3.277
YER042W	MXR1		1.553	1.295		0.543	3.181	2.527	3.796
YER043C	SAH1		0.412	0.318		0.529	0.858	2.373	3.091
YER044C	ERG28		1.276	1.096		0.663	2.07	1.741	1.66
YER044C-A	MEI4		1.588	0.97		0.218	1.252	0.606	0.853
YER045C	ACA1		1.31	0.973		0.281	1.141	0.691	0.843
YER046W	SPO73	1.903	1.816	1.462		0.445	1.492	0.939	1.015
YER047C	SAP1		2.022	1.57			1.618	1.291	1.359
YER048C	CAJ1	1.251	1.322	1.234		0.366	1.939	2.968	4.188
YER048W-A			1.988	1.608			2.133		1.606
YER049W							1.887		1.989
YER050C	RSM18		1.427	1.429		0.386	1.342	0.899	1.062
YER051W		1.741	1.256			0.302	1.148	0.661	0.796
YER052C	HOM3	1.544	1.454				1.379	1.537	2.087
YER053C			1.58	1.227		0.538	1.763	1.271	1.286
YER054C	GIP2		1.518	0.918		0.251	1.092	0.789	0.87
YER055C	HIS1		1.048	0.972		1.718	5.436	5.377	3.109
YER056C	FCY2		1.502	1.321		1.124	1.737	2.167	2.207
YER056C-A	RPL34A		4.454	6.694			8.525	7.48	4.511
YER057C	HMF1		2.026	2.175		1.751	4.728	4.896	2.671
YER058W	PET117		2.046	1.467		0.351	1.329		0.941
YER059W	PCL6		1.421	0.818		0.329	1.231	0.978	1.04
YER060W	FCY21		1.965	1.552		0.628	1.74	1.308	1.173
YER060W-A	FCY22		1.718	1.198		0.654	1.458	0.979	1.176
YER061C	CEM1		1.542	1.395		0.259	1.6	0.996	1.163
YER062C	HOR2		1.12	0.933		0.75	2.371	4.621	2.908
YER063W	THO1	1.181	1.679	1.497		1.173	3.844	4.309	2.888
YER064C		1.198	1.881	1.602		0.548	1.666	1.957	1.492
YER065C	ICL1		1.811				1.317	1.089	0.993
YER066C-A			2.056			0.234	1.426	0.9	1.063
YER066W			2.058	1.479		0.377	1.634	0.987	1.606
YER067W			1.964	1.35		0.327	1.563	0.998	1.133
YER068W	MOT2		1.877	1.378		0.496	1.907	1.948	1.887
YER069W	ARG5,6		1.995	1.557		0.381	1.731	1.28	1.896
YER070W	RNR1		1.143					0.948	1.084
YER071C			1.536	1.402		0.412	1.467	0.975	0.897
YER072W	VTC1		1.88			0.673	1.918	1.575	1.552
YER073W	ALD5		1.651	1.17		0.691	1.565	1.129	1.505
YER074W	RPS24A		2.428	3.376		2.869	8.164	7.532	4.149
YER075C	PTP3		2.275			1.134	2.848	2.202	2.624
YER076C		2.218	1.346	1.368		0.304	1.256	0.7	1.013
YER077C			1.855	1.262		0.482		2.198	1.695
YER078C			1.668	1.315			1.8	1.791	1.167
YER079W			1.918	1.486			1.369	0.962	0.924
YER080W			1.504	0.989		0.259	1.476	1.296
YER081W	SER3	0.809	1.477			0.231	1.075	0.93	1.101
YER082C	KRE31		1.722	1.296		0.875	2.329		1.538
YER083C			1.505			0.653	2.171	1.62	1.59
YER084W			1.78	1.369		0.307	1.638	1.338	1.254
YER085C			1.727	1.31		0.239	1.33	0.814	1.019
YER086W	ILV1		1.231	0.877		0.668	1.62	2.343	2.101
YER087C-A			2.805	2.769		1.52	2.932	1.825	1.794
YER087W			1.84	1.238		0.392	1.331	0.791	0.945
YER088C	DOT6		1.62	1.32		0.567	1.606		1.531
YER089C	PTC2			1.647		0.876	2.309	2.083	2.035
YER090W	TRP2		0.897	0.835		0.604	1.599	2.81	2.211
YER091C	MET6		1.213	0.963		0.316	0.971	0.855	0.842
YER091C-A			1.88	1.386		0.267	1.607	1.048	1.138
YER092W	IES5		2.521	1.971		1.055	3.099	2.658	1.949
YER093C			2.152	1.716		0.525	1.698	2.088
YER093C-A		2.363	1.68	1.279		0.262	1.301	0.882	0.977
YER094C	PUP3	1.161	1.329			0.812	2.619	3.75	1.925
YER095W	RAD51		2.194	1.427		0.562	1.774	1.368	1.459
YER096W	SHC1		1.665			0.811			3.495
YER097W			2	1.462		0.277	1.589	0.952	1.017
YER098W	UBP9		2.116	1.445		0.314	1.591	0.942	1.205
YER099C	PRS2		1.327	1.019		0.483	1.631	2.159	2.62
YER100W	UBC6		1.542	1.359		0.381	2.071	3.363	3.453
YER101C	AST2		1.536	1.094		0.289	1.219		0.973
YER102W	RPS8B		1.203	2.317				3.946	3.775
YER103W	SSA4		1.093	0.688		0.501	0.932	0.871	0.788
YER104W	RTT15		0.954
YER105C	NUP157		1.667	1.196		0.258	1.364	0.873
YER106W	MAM1		1.535
YER107C	GLE2		1.589	1.502		0.431	1.869	2.154	2.047
YER109C	FLO8		1.491	1.156		0.395	1.231	1.512	1.121
YER110C	KAP123		0.988	0.719		0.341	1.002	0.882	1.051
YER111C	SWI4		1.987	1.383		0.35	1.709	1.593	1.007
YER112W	LSM4		1.892	1.463		0.751		1.464	1.875
YER113C			1.419	1.046		0.632	1.266	0.982	0.93
YER114C	BOI2		1.909	1.391		0.306	1.54	1.036	1.077
YER115C	SPR6		2.083	1.73		0.443	1.759	1.007	1.026
YER116C	SLX8		1.683	1.425		0.381	1.367	0.88	0.92
YER117W	RPL23B		2.307	3.522				10.73	5.464
YER118C	SHO1		1.004	1.076		0.939	1.622		1.353
YER119C			1.134			0.808		1.423	1.299
YER119C-A		0.84	1.437	1.137		0.763	2.534	1.841	1.232
YER120W	SCS2		0.86	0.857		1.836	5.438	6.273	3.162
YER121W		1.476	1.576	1.403		0.309	1.598	1.061	1.137
YER122C	GLO3	0.617	1.349	1.202		0.519	1.731	2.492	1.761
YER123W	YCK3		1.508	1.052			1.298	1.012	1.1
YER124C	DSE1			1.064		0.534	1.426	1.629	1.216
YER125W	RSP5		1.716	1.301		0.332	1.316		0.982
YER126C	NSA2	0.974	1.159	0.957		0.713	2.231	5.655	2.991
YER127W	LCP5		2.206	1.507		0.537	1.717	1.29	2.263
YER128W			1.662	1.124		0.36	1.262	0.72	1.223
YER129W	PAK1		1.545	1.217		0.37		0.951	1.074
YER130C			2.036	1.429		0.516	1.651	1.276	1.289
YER131W	RPS26B		4.88	7.206		2.014	6.944	5.409	4.305
YER132C	PMD1		1.78	1.335		0.342	1.488	0.938
YER133W	GLC7		1.213	0.831		0.919	2.142	2.658	1.721
YER134C			1.811			0.897	2.721	2.271	1.464
YER135C			1.503	1.271		0.499	1.898	1.291	1.216
YER136W	GDI1	1.004	1.076	0.936		0.58	1.653	1.781	1.792
YER137C			1.771	1.343		0.347	1.599	1.082	0.975
YER137C-A			0.805	0.639		0.251	0.741	0.883	0.675
YER138C			0.656	0.5		0.247	0.626	0.615	0.575
YER138W-A			1.051	0.904		0.188	0.9	0.934	0.882
YER139C		1.644	1.433	0.924		0.298	1.194	0.846	0.782
YER140W			1.163	0.835		0.312	1.14	1.194	1.141
YER141W	COX15		1.489	1.059		0.531		0.973	1.261
YER142C	MAG1		1.853			0.409	1.832	0.945	1.745
YER143W	DDI1		1.336	1.202		0.298	1.261	0.879	0.949
YER144C	UBP5		1.7	1.625		1.047	2.555	2.327	2.087
YER145C	FTR1		1.276	0.973		0.653	1.184	1.151	0.924
YER146W	LSM5		2.672	2.358		0.956	2.744	1.509	1.707
YER147C	SCC4		1.506	1.183		0.34	1.171	0.717	0.894
YER148W	SPT15		1.007	1.067		1.514	2.445	2.733	2.378
YER149C	PEA2		1.462	1.25		0.469	1.476	1.169	1.018
YER150W	SPI1		1.552	1.373		0.318	1.506	1.117	1.103
YER151C	UBP3			1.344		0.343	1.429	1.098	1.13
YER152C		1.822	1.666	1.26		0.384	1.354	0.945	1.064
YER153C	PET122	2.131	1.433	1.126		0.245	1.141	0.617	0.914
YER154W	OXA1	1.488	1.653	1.147		0.57	1.404		1.043
YER155C	BEM2		1.593	1.268		0.311	1.388	0.996	0.948
YER156C		1.423	0.941	0.594		0.674	1.521	4.145	3.115
YER157W	SEC34		2.128	1.528		0.384	1.464	1.186	1.02
YER158C			2.013	1.534		0.29	1.415	0.683	0.98
YER159C	BUR6		1.824	1.627		0.587	1.842	0.963	1.133
YER159C-A			0.898			0.252	0.719	0.969	0.733
YER160C			0.949	0.732		0.256	0.857	0.653	0.682
YER161C	SPT2		2.084	1.671		0.532	1.914	1.252	1.289
YER162C	RAD4		1.548	1.293		0.354	1.506	1.041	0.9
YER163C				1.198		0.759	1.596	1.23	0.871
YER164W	CHD1		1.576	1.284		0.581	1.832	1.46	1.455
YER165W	PAB1		0.489	0.419		0.655	1.112	1.703	1.234
YER166W	DNF1		1.566	1.317		0.323	1.496	1.06	0.981
YER167W	BCK2		1.899	1.284		0.411	1.613	1.165	1.155
YER168C	CCA1		1.317	1.132		0.395	1.353	1.585
YER169W	RPH1		1.734	1.499		0.352	1.235	0.893	1.123
YER170W	ADK2	1.87	1.461	0.936		0.352	1.208	0.912	0.84
YER171W	RAD3		1.784	1.142		0.521	1.655	1.877	1.969
YER172C	BRR2					0.451
YER173W	RAD24		2.567	2.184		0.489	1.651	0.989	1.129
YER174C	GRX4		1.752	1.479		0.622	2.674	1.623	2.025
YER175C	TMT1		1.53	1.24			1.368	0.817
YER176W	ECM32		1.906	1.41		0.321	1.316	0.953	0.906
YER177W	BMH1		0.763	0.663		0.862	3.161	6.776	5.11
YER178W	PDA1		0.462	0.493		0.901	2.155	3.924	2.416
YER179W	DMC1		1.633	1.04		0.319	1.665	1.619	1.32
YER180C	ISC1	1.444	1.89	1.618		0.47	1.307	0.961	1.153
YER181C			1.492	1.309		0.256	1.231	0.989	0.765
YER182W		0.945	1.886	1.5		0.302	1.739	1.112	1.515
YER183C	FAU1		1.974	1.864		0.924	2.74	1.659	1.887
YER184C			1.631	1.576			1.42	0.832	0.96
YER185W			1.917	1.454		0.228	1.37	0.718	0.913
YER186C		1.858	1.166	0.93		0.268	1.043		0.711
YER187W			1.833	1.242		0.223	1.324	0.814	0.812
YER187W-A	KHS1		1.678	1.805		1.122	3.622	3.328	1.991
YER188W			1.55	1.542		0.447	1.611	1.203	1.222
YER189W			1.755	1.571		0.461	1.809	1.216	0.998
YER190W	YRF1-2		2.305	1.829		0.987	2.078	1.814
YFL001W	DEG1		1.844	1.336				1.227
YFL002C	SPB4		1.705	1.306		0.364	1.387	1.169	1.317
YFL002W-A			1.92	1.237		0.274	1.264	0.761	0.765
YFL002W-B			0.988	0.746		0.274	0.755	0.559	0.48
YFL003C	MSH4		1.991	1.734			1.421	0.851	1.313
YFL004W	VTC2						1.41
YFL005W	SEC4		1.225	1.023		1.001	2.862	2.658	2.265
YFL006W
YFL007W	BLM3		1.197	1.079		0.259	0.966	0.782	0.669
YFL008W	SMC1
YFL009W	CDC4		1.724	1.254		0.313	1.291	0.865	1.026
YFL010C	WWM1		1.393	0.957		0.646	3.368		4.069
YFL010W-A	AUA1		1.874	1.354		0.685	3.296	3.312	4.844
YFL011W	HXT1		1.741	1.297		0.22	1.102	0.667	0.864
YFL012W			1.991	1.589		0.254	1.584	0.933	0.946
YFL013C	IES1		1.973	1.559		0.313	1.569	1.035	1.162
YFL013W-A			1.948	1.468		0.219		0.763	0.893
YFL014W	HSP12		1.902	1.74		0.505	2.193	1.415	1.312
YFL015C			1.902	1.4		0.219	1.285	0.822	0.839
YFL016C	MDJ1			1.317		0.354	1.421	0.985	1.027
YFL017C	GNA1	1.115	2.161	2.262		0.993	2.787	1.343
YFL017W-A	SMX2		2.319	2.056		0.715	1.908	1.165	1.283
YFL018C	LPD1	1.356	1.432	1.117		0.392	1.524	1.548	1.506
YFL019C			1.917	1.293		0.369	1.441	1.191
YFL020C	PAU5		1.776	1.494		0.691	1.831	1.439	1.094
YFL021W	GAT1	1.386	1.833	1.235		0.296	1.383	0.781	0.912
YFL022C	FRS2		0.828	0.705		0.464	1.333	2.257	2.96
YFL023W	FYV11		1.813	1.231		0.311	1.64	1.49	1.335
YFL024C	EPL1		1.596	1.448		0.507	1.672
YFL025C	BST1		2.015	1.912			1.574	0.957	1.383
YFL026W	STE2		0.686	0.579		0.121	0.452	0.312	0.275
YFL027C	GYP8		1.841	1.156		0.266	1.232	0.664	0.924
YFL028C	CAF16		1.337	1.191		0.392	2.059	1.446	2.159
YFL029C	CAK1		1.581	1.331		0.316	1.387	0.964	0.902
YFL030W			1.244	0.796		0.203	0.938	0.503	0.812
YFL031W	HAC1		1.73	1.25		0.411	1.134	0.643	0.795
YFL032W		1.002	1.795	1.571		0.449	1.761	1.29	1.587
YFL033C	RIM15		1.846	1.282		0.423	1.538	1.071	1.585
YFL034C-A	RPL22B		4.082	3.673		1.714	5.294	5.165	3.312
YFL034C-B	MOB2			1.585			1.788	1.474	1.635
YFL034W			1.413	1.189		0.374	1.248	1.268	1.417
YFL036W	RPO41		1.949	1.481		0.349	1.46	0.95	1.141
YFL037W	TUB2	0.656	0.679	0.604		0.51	1.334	2.319	3.48
YFL038C	YPT1		1.605	1.362		1.229	6.883	12.763	5.131
YFL039C	ACT1		0.377	0.4		0.79		3.808	3.684
YFL040W			1.959	1.324		0.337	1.406	1.009	1.355
YFL041W	FET5		1.364	1.067		0.318	1.181	0.924	1.017
YFL042C			1.683	0.956		0.283	1.138	0.688
YFL043C			1.588	1.452		0.263	1.372	0.885	1.043
YFL044C			1.349	1.174		0.284	1.388	1.022	1.051
YFL045C	SEC53		0.611	0.469		0.981	1.949	3.707	3.361
YFL046W			1.992	1.672			1.846	1.556	1.196
YFL047W	RGD2	0.724	1.901	1.506		0.419	1.506	1.18	1.219
YFL048C	EMP47	1.471	1.375	1.235		0.336	1.227	1.143	1.353
YFL049W			2.002	1.392		0.328	1.595	0.932	1.007
YFL050C	ALR2		2.043	1.405			1.476	0.894	1.149
YFL051C		1.575	1.604	1.44		0.227	1.231	0.636	0.906
YFL052W			1.383	1.176		0.2	1.142	0.581	0.837
YFL053W	DAK2		0.976	0.889		0.223	0.949	0.586	0.74
YFL054C			1.535	1.326		0.305	1.376	1.3	0.906
YFL055W	AGP3		1.651	1.33		0.385		1.027
YFL056C	AAD6		1.588	1.191		0.295	1.066	0.611
YFL057C			1.97	1.76		0.698	2.066	1.287	2.368
YFL058W	THI5		1.852	1.186			1.143	0.686	1.014
YFL059W	SNZ3		1.381	1.194		0.263	1.163	0.569	0.881
YFL060C	SNO3		1.66	1.203		0.223	1.15	0.629	0.766
YFL061W			1.262	0.811		0.285	1.236	1.269	1.634
YFL062W	COS4			1.042		1.1	1.966	2.546	1.987
YFL063W			1.964	1.621		0.359	1.456	0.889	1.049
YFL064C		2.271	1.653			0.388	1.332	0.66	0.763
YFL065C		2.027	1.706	1.296		0.265	1.319	0.791	0.91
YFL066C		1.208	1.437	1.262		0.42	0.997	0.512	0.696
YFL067W			2.373	1.833		1.158	1.669	0.698	0.623
YFL068W		0.855	2.105	1.702		0.953	1.961	1.722	1.253
YFR001W	LOC1		1.901	1.594		0.991	2.063	2.451	1.539
YFR002W	NIC96		1.936	1.312		0.403	1.553	1.193	1.207
YFR003C			2.002	1.743		0.576	1.907	1.108
YFR004W	RPN11		1.211	1.032		0.5	1.699	2.829	3.033
YFR005C	SAD1		1.924	1.573		0.504	1.691	1.178	1.131
YFR006W			1.758	1.274		0.384	1.534	1.678	1.876
YFR007W			1.916	1.483		0.283	1.516	0.922	1.07
YFR008W			1.341	1.054		0.765	1.664	2.178	1.253
YFR009W	GCN2		1.223	0.828		0.415	1.329	1.482	1.298
YFR010W	UBP6		1.074	0.974		0.312	1.493	1.943	2.573
YFR011C			2.087	1.785		0.624	2.241	1.085	1.442
YFR012W		0.835	1.879	1.531		0.253	1.448	0.823	0.972
YFR013W	IOC3		1.888	1.504		0.309	1.573	0.975	1.043
YFR014C	CMK1	2.81	1.803	1.213			1.278	0.937	1.204
YFR015C	GSY1		1.805	1.397		0.271	1.355	0.898	1.006
YFR016C			1.847	1.593		0.46	1.529	1.407	1.31
YFR017C		2.532	1.278	0.89		0.283	1.086	0.637	0.741
YFR018C		1.88	1.323	1.117		0.306	1.082		0.781
YFR019W	FAB1		1.64	1.249		0.329	1.199	0.906
YFR020W			1.445	1.134		0.259	1.085	0.724	1.033
YFR021W	AUT1		1.794	1.386		0.272	1.487	0.873	0.959
YFR022W			1.751	1.31		0.275	1.338	0.626	0.932
YFR023W	PES4			1.521		0.254	1.357	0.849	1.018
YFR024C			1.129	1.085		0.361	1.326	1.484	1.595
YFR024C-A	LSB3		1.594	0.96		0.297	1.303	1.579	1.633
YFR025C	HIS2		1.207	1.186		0.517	1.621	0.903	0.815
YFR026C			2.161	1.887			1.47	0.962	1.178
YFR027W	ECO1
YFR028C	CDC14		1.529	1.146			1.604
YFR030W	MET1		1.392	1.317				0.909
YFR031C	SMC2
YFR031C-A	RPL2A	0.136	0.418	0.607			5.796	4.296	3.662
YFR032C-A	RPL29		8.283	11.837		1.181	6.371	2.326	4.271
YFR033C	QCR6					0.594	1.522
YFR034C	PHO4		1.854	1.169		0.31	1.245	0.972	1.466
YFR035C			2.219	1.934		0.409	1.636	1.088	1.135
YFR036W	CDC26		1.908	1.369		0.391	1.446	0.818	0.946
YFR037C	RSC8
YFR038W			1.725	1.219			1.546		1.066
YFR039C			1.497	1.106		0.701	1.87	2.862	1.798
YFR040W	SAP155		1.844	1.395		0.993	1.883	2.132	2.194
YFR041C		0.835		1.318		0.521	2.438	2.399	2.866
YFR042W			1.707	1.407		0.716	1.911	1.544	1.788
YFR043C			1.9	1.445		0.425	1.725	1.52	1.454
YFR044C			0.454	0.384		0.472	0.786	1.524	2.488
YFR045W			1.695	1.417		0.427	1.482	1.625	1.272
YFR046C			1.34	1.098		0.704	1.834	1.639	1.399
YFR047C	BNA6	0.868	1.34			0.57	2.29	3.478	2.093
YFR048W			2.769	3.142		0.97	2.462	1.341
YFR049W	YMR31		1.913	1.588		0.959	5.068	2.6	3.623
YFR050C	PRE4		1.43	1.319		1.025	4.653	4.37	3.614
YFR051C	RET2		0.978	0.989		1.205	2.379	4.606	3.767
YFR052W	RPN12		2.148	1.548		0.955	4.941	5.86	3.89
YFR053C	HXK1		0.842	0.645		0.84	1.189	1.887	2.366
YFR054C			1.753	1.351		0.267	1.318	0.736	0.844
YFR055W			1.552	1.123		1.039	1.813	3.028	1.479
YFR056C			1.913	1.545		0.345	1.564	0.883	0.91
YFR057W		1.337	1.894	1.304		0.245	1.411	0.756	0.873
YGL001C	ERG26	0.554	1.573	1.186		0.446	1.614	1.703	2.047
YGL002W	ERP6		1.919	1.47		0.581	1.861	1.462	1.519
YGL003C	CDH1		1.878	1.509		0.821	1.764		1.525
YGL004C			1.844	1.584		0.471	1.649	1.521	1.239
YGL005C	COD5		1.737	1.114		0.555	2.028	2.607	1.427
YGL006W	PMC1		1.431			0.777	2.789	5.254	2.966
YGL007W			2.312	1.616		0.31	1.559	0.792	0.977
YGL008C	PMA1		0.307	0.272		0.855	0.573	0.774	0.758
YGL009C	LEU1		1.073	0.843		0.489	1.294	1.733	2.231
YGL010W			1.763	1.45		0.616	1.732	1.267	1.402
YGL011C	SCL1		1.565	1.367		1.284	4.784	5.128	3.674
YGL012W	ERG4		0.496	0.46		0.793	1.158	2.333	2.666
YGL013C	PDR1		0.987	0.694		0.627	1.626		2.081
YGL014W	PUF4		1.554	1.253				2.26
YGL015C		0.466	1.708	1.332		0.458	1.519	1.263	1.957
YGL016W	KAP122		2.023	1.487		0.367	1.531	1.079	1.163
YGL017W	ATE1		1.824				1.947	2.011	2.078
YGL018C	JAC1	0.97	1.877	1.367		0.321	1.385	0.858	0.949
YGL019W	CKB1		0.989	1.067		1.51	3.862	4.294	2.473
YGL020C			1.358	1.185		0.744	2.193	2.456	1.547
YGL021W	ALK1		1.679	1.22		0.665	1.888	1.716	1.455
YGL022W	STT3		1.076			0.796	1.869	2.742	1.714
YGL023C	PIB2		1.963	1.587			2.263	1.608	1.734
YGL024W			1.519	1.177		0.52	1.351	0.976	1.173
YGL025C	PGD1		1.451	1.379		0.419	1.544	1.138	1.229
YGL026C	TRP5		0.531	0.482		0.688	1.088	2.113	2.702
YGL027C	CWH41		1.126	0.864		0.683		2.6	2.301
YGL028C	SCW11
YGL029W	CGR1		1.798	1.368		0.654	1.599		0.861
YGL030W	RPL3		3.508	4.708		2.837	8.226	5.471	3.483
YGL031C	RPL24A		3.24	6.014		1.58		13.437	8.233
YGL032C	AGA2	0.762	1.743	1.635		0.546	1.69	1.359	1.696
YGL033W	HOP2		1.861	1.457		0.323	1.614	1.28	1.341
YGL034C			1.856	1.598		0.641	1.929	1.455	2.101
YGL035C	MIG1		1.82	1.499		0.477	1.676	1.453	1.016
YGL036W			1.632	1.423		0.679	1.852	2.243	1.496
YGL037C	PNC1		1.627	1.181		0.496	2.289	3.636	1.969
YGL038C	OCH1		1.503			0.541	1.447	1.649	1.533
YGL039W			1.74	1.198		0.745	2.411	1.817	2.237
YGL040C	HEM2		1.426	0.986		0.639	1.727	2.226	2.376
YGL041C			2.012	1.614		0.403	1.5	0.909	1.007
YGL042C			1.849	1.495		0.408	1.671	1.519	1.501
YGL043W	DST1		2.185	1.422		0.737	2.479	2.64	1.868
YGL044C	RNA15		1.728	1.267		0.492	1.971	2.675	2.142
YGL045W			1.89	1.207		0.366	1.457	0.977	0.919
YGL046W			1.873	1.568		0.683	1.594	1.414
YGL047W		0.346	2.586	3.63		2.288	7.842	6.551	4.467
YGL048C	RPT6	1.121	0.843	0.675		0.716	2.415	4.751	6.146
YGL049C	TIF4632		1.353	1.132			1.571	1.839
YGL050W		0.658	1.822	1.394		0.541	1.93	1.61	1.449
YGL051W		1.264	1.553	1.158		0.711	1.597	1.465	1.132
YGL052W			1.675	1.379		0.377	1.28	1.111	0.996
YGL053W	PRM8		1.547	1.31		0.574	1.753	1.496	1
YGL054C	ERV14	0.317	1.145	1.083		1.331	2.575	2.12	1.644
YGL055W	OLE1		1.387	1.074		1.857	2.312	4.914	4.053
YGL056C	SDS23		2.152	1.741		0.753	1.853	1.321	1.335
YGL057C			1.917	1.352		0.419	1.612	1.162	1.173
YGL058W	RAD6		1.811	1.399		0.646	3.186	1.861	2.053
YGL059W			1.884			0.316	1.338	0.767	0.946
YGL060W			1.582	1.037		0.372	1.493	1.842	1.627
YGL061C	DUO1		1.883	1.277				1.455	1.061
YGL062W	PYC1		2.127	1.712		0.322	1.549	1.146	1.064
YGL063W	PUS2		1.933	3.191			6.623	6.557	4.789
YGL064C	MRH4						2.588	5.49	6.539
YGL065C	ALG2		1.754	1.445		0.398	1.605	1.475
YGL066W	SGF73
YGL067W	NPY1
YGL068W
YGL069C			1.623	1.444		1.407	4.211	5.33	1.829
YGL070C	RPB9		1.009			2.236	4.011	3.205	3.394
YGL071W	RCS1		2.069	1.688		0.614	1.787	1.388	1.571
YGL072C			2.235	1.633		0.353	1.633	0.797	1.015
YGL073W	HSF1		2.047	1.458		0.563	1.645	1.002	1.119
YGL074C			1.888	1.656		0.655	2.51	2.256	2.176
YGL075C	MPS2		1.526			0.354	1.457	0.823	0.868
YGL076C	RPL7A		0.851	0.889		2.02	9.085	10.212	9.713
YGL077C	HNM1		1.007	0.786		1.15	1.956	2.654	3.531
YGL078C	DBP3		1.164	0.89		0.589	1.536	2.546	3.731
YGL079W		0.792	2.118	2.132		0.929	2.779	1.909	1.63
YGL080W		0.793	2.179	1.875		0.919	3.058	1.715	2.12
YGL081W			1.92	1.554		0.528	1.884	1.335	1.473
YGL082W			1.168	1.01		0.355	1.181	1.232	1.409
YGL083W	SCY1		1.925	1.518		0.347	1.551	1.128	1.152
YGL084C	GUP1		1.168	0.956		0.418	1.319	1.321	1.345
YGL085W		1.224	1.401	1.084		0.415	1.417	0.931	1.019
YGL086W	MAD1		1.789				1.456	1.444	1.067
YGL087C	MMS2		2.195	1.573		0.427	1.572	0.972	1.036
YGL088W			2.028	1.479		0.639	1.85	1.439	1.345
YGL089C	MF(ALPHA)2		1.979	1.289		0.309	1.556	0.665	1.062
YGL090W	LIF1		1.952	1.832		0.498	1.643	1.243	1.117
YGL091C	NBP35		1.397			0.472		1.54	1.918
YGL092W	NUP145		1.667	1.149			2.185	1.953	2.271
YGL093W	SPC15		1.864				1.529	1.182	1.061
YGL094C	PAN2		1.845	1.275		0.476	1.538	1.089
YGL095C	VPS45	0.751	1.972	1.832		0.843	2.196	2.218	1.691
YGL096W	TOS8	0.904	2.103	1.524		0.449	1.594	1.14	1.323
YGL097W	SRM1		1.345	1.096		0.425	1.434	2.1	2.757
YGL098W			1.169	1.157		0.365	1.295	0.874	0.96
YGL099W	LSG1		1.266	1.025		0.496	1.291	1.767	1.856
YGL100W	SEH1	1.141	1.003	1.021		0.768	2.487	4.1	2.142
YGL101W		1.126	1.315	1.101			1.808	1.854	1.348
YGL102C			2.818	4.285				6.283	7.856
YGL103W	RPL28		3.146	4.981				10.974	4.374
YGL104C	VPS73		2.141	2.029		1.617	3.089	3.339	2.239
YGL105W	ARC1		0.932	0.963		0.821	3.033	7.928	9.632
YGL106W	MLC1		1.846	1.772		1.205	4.731	3.975	3.664
YGL107C			2.105					1.565	1.299
YGL108C			1.773	1.375		0.457	1.553	1.025	1.032
YGL109W			1.813	1.158		0.491	1.341	0.954	0.995
YGL110C			1.642	1.163		0.433	1.687	1.308	1.183
YGL111W	NSA1	0.762	1.949	1.776		0.739	2.833	3.133	2.456
YGL112C	TAF6	1.656	1.64	1.267		0.744	2.233	2.494	2.537
YGL113W	SLD3		1.926	1.536			1.799	1.125	1.214
YGL114W			1.737	1.172		0.582		1.384	1.339
YGL115W	SNF4	1.325	1.399	1.167		0.547	1.842	2.233	1.61
YGL116W	CDC2		1.538	1.174			1.909	2.095
YGL117W		0.961	1.934	1.474		0.605	1.985	2.056	1.175
YGL118C		0.295	2.324	3.237		2.115	7.066	7.95	5.165
YGL119W	ABC1		2.15	1.794		1.096	2.782	2.361	1.655
YGL120C	PRP43		1.724	1.077		0.597	1.54	1.555	2.092
YGL121C			1.835	1.342		0.331	1.736	1.814	2.184
YGL122C	NAB2		1.335	1.062		0.754	1.36	2.243	1.913
YGL123W	RPS2		0.875	0.923				5.985	6.408
YGL124C	MON1		1.295	1.091		0.992	2.604	3.47	2.758
YGL125W	MET13		1.58	1.134		0.4	1.494	1.233	1.398
YGL126W	SCS3		1.124	0.843		0.471	1.329	0.752	1.02
YGL127C	SOH1		2.137	1.843		0.679	2.264	1.541	1.358
YGL128C	CWC23		1.611	1.558		0.532	1.558	1.141	1.111
YGL129C	RSM23		1.949			0.476	1.501	1.208
YGL130W	CEG1	1.825	1.542	1.258		0.367	1.556	1.527	1.47
YGL131C			1.809	1.518		0.38	1.446	1.539	1.299
[truncated: 4,122 more rows]

## Sheet: second repeat
	Fraction	1-5	6	7	8	9	10	11	12	13
	Ribosome	Free	1	1	2	3	4-5	6-7	8-11	14 average from extrapolation
id	Gene
YAL001C	TFC3
YAL002W	VPS8					2.108
YAL003W	EFB1	1.314	1.245	0.947	3.608	3.34	6.633	6.542	6.231	2.686
YAL004W				0.107	0.068	0.202		2.2	3.705	2.343
YAL005C	SSA1					0.186				2.793
YAL009W	SPO7
YAL010C	MDM1
YAL011W
YAL012W	CYS3	1.736	0.543	0.509	0.628	0.647	1.506	3.521	6.145	3.169
YAL013W	DEP1					1.159	3.016	2.581
YAL014C	UIP2	23.345	3.477	5.412	5.854	4.496	3.216	2.09	2.651	1.143
YAL015C	NTG1					2.132
YAL016W	TPD3	7.314					2.509		13.916	4.419
YAL018C
YAL019W	FUN3
YAL020C	ATS1	5.838						3.003		1.178
YAL021C	CCR4
YAL022C	FUN26	7.309	0.814			0.808	3.039	2.708		1.895
YAL023C	PMT2	2.632		0.472		0.514	0.873		2.757	2.674
YAL026C	DRS2					1.851
YAL027W
YAL028W							11.716
YAL029C	MYO4			2.154	2.753
YAL030W	SNC1	6.109	1.48	1.906	8.705	2.889	2.08	1.881	2.589
YAL031C	FUN21	4.414				0.86
YAL032C	PRP45					1.626		2.434
YAL033W	POP5				4.458	3.2
YAL034C	FUN19
YAL034W-A	MTW1
YAL035C-A			1.407		3.029	2.505	3.967	6.613	8.487	2.367
YAL035W	FUN12	2.282		0.694	0.526	0.635	1.259	3.277	7.4	5.278
YAL036C	FUN11		3.541	4.453	4.025	5.42				10.366
YAL037W		12.859		1.929	3.835	1.822
YAL038W	CDC19	0.395	0.242	0.167	0.119	0.238	0.723	2.442	3.667	1.798
YAL039C	CYC3				3.244	2.158	3.616	6.451	4.376	2.241
YAL040C	CLN3	10.536	2.459	2.113	3.377		5.349			2.182
YAL041W	CDC24					2.168	2.497			2.578
YAL042W	ERV46			0.55		0.525	1.503	3.677	6.843	3.483
YAL043C	PTA1					1.667	1.56		2.189	1.84
YAL043C-A	KRE23			0.574		1.014		1.401		0.8
YAL044C	GCV3	1.559	0.445	0.401	2.139	1.621	3.561	2.153	1.66	0.634
YAL046C		12.65	2.786	3.049	9.263		2.134	1.191	1.797	0.684
YAL047C	SPC72
YAL048C
YAL049C		6.882	1.177	1.384	2.343	3.527	7.247	8.17	7.47	3.104
YAL051W	OAF1								6.459
YAL053W						0.97	1.651		3.365	2.614
YAL054C	ACS1
YAL055W	PEX22
YAL056W	KRH1
YAL058C-A	KRE2
YAL058W	CNE1
YAL059W	ECM1	52.973		12.046	24.762	29.43	28.141	13.932	16.03	7.827
YAL060W	BDH1				0.528	0.732	1.576	2.235	1.741	0.69
YAL061W								1.003
YAL062W	GDH3					0.756	1.309	2.807	3.895
YAL063C	FLO9
YAL064C-A
YAL064W
YAL064W-B
YAL065C		15.214	1.323	1.993	3.393	1.846	2.438		2.819	1.353
YAL066W						0.381	0.906		4.322	2.35
YAL067C	SEO1
YAL068C		13.568			3.061	1.707	2.519
YAL069W		6.664				0.657	0.863
YAR002C-A	ERP1						2.086
YAR002W	NUP6		2.154	1.397	1.698		3.479	6.87	5.943	3.672
YAR003W	SWD1	14.732	1.961	1.897		2.72	4.9		2.98
YAR007C	RFA1					1.068	1.384		4.689	2.516
YAR008W	SEN34		5.259	6.337	9.351	9.965	8.419	6.999	8.457	3.314
YAR009C		0.577	0.151	0.123	0.193	0.228	0.149	0.215	0.176	0.119
YAR010C		0.596	0.085	0.081	0.1	0.086	0.088	0.066	0.073	0.041
YAR014C	BUD14	5.214		1.778		2.567	2.579			1.993
YAR015W	ADE1	0.627	0.318	0.194	0.435	0.332	0.681	1.28	1.097	0.441
YAR018C	KIN3			0.451
YAR019C	CDC15
YAR020C	PAU7			1.909	3.391		1.767		3.196
YAR023C
YAR027W	UIP3	3.709	1.178	1.795	1.946	2.255	2.786	2.406	4.365	1.815
YAR028W		8	1.647	1.945	2.484	2.417	3.39	2.87	4.282	2.138
YAR029W						3.009
YAR030C
YAR031W	PRM9	13.736	1.836	2.547	3.782	1.853	3.003		3.497	1.16
YAR033W
YAR035W	YAT1
YAR044W	OSH1
YAR047C
YAR053W
YAR062W
YAR064W
YAR066W
YAR068W		6.96	1.452	1.863	4.009	3.604	3.015	2.058	3.9	2.07
YAR071W	PHO11		1.409	1.239	0.809		1.517	2.292	4.354	3.808
YAR073W	IMD1	3.182	0.614	0.691		0.722	2.039	3.659	5.788	2.754
YAR075W		11.968		1.201			1.921	4.037	10.454	3.8
YBL001C	ECM15	6.745	1.914	2.856	8.047	4.445	2.893	1.594	1.924	0.702
YBL002W	HTB2	9.209	2.257	2.522	5.804	4.098	4.639	2.152	2.905	1.284
YBL003C	HTA2	19.512	2.875	3.096	9.326	5.557	5.095	2.579	3.02	1.383
YBL004W				2.588
YBL005W-A		1.5	0.184	0.224	0.189	0.209		0.174		0.124
YBL005W-B		1.105	0.27	0.188	0.265	0.315	0.287	0.314	0.324
YBL006C		7.732		1.357	4.149	2.023	2.159	1.698
YBL007C	SLA1
YBL008W	HIR1
YBL009W			3.123			3.471	5.776	7.017	5.603	3.431
YBL010C		13.924	2.73			2.179
YBL011W	SCT1	3.186	1.077	0.994	1.328	1.483	2.422	2.625	2.602	1.568
YBL012C
YBL013W	FMT1
YBL014C	RRN6					4.542
YBL015W	ACH1									3.222
YBL016W	FUS3
YBL017C	PEP1
YBL018C	POP8	26.905	3.855	3.266	12.5	3.686	3.626		3.532
YBL019W	APN2					3.729
YBL020W	RFT1						4.571
YBL021C	HAP3	28.723
YBL022C	PIM1					1.125		2.276		3.748
YBL023C	MCM2			2.001		2.148	3.117		8.419	3.597
YBL024W	NCL1	8.959	3.385	2.822	2.34	2.526	5.328	10.968	36.591	18.793
YBL025W	RRN1					3.531
YBL026W	LSM2	20.39		2.251	7.635	3.196	2.121
YBL027W	RPL19B	10.85	1.236	1.49	8.268	4.242	6.401	3.535	3.514	1.445
YBL028C		58.271	7.272	9.075	35.509	14.266			8.213	3.968
YBL029W
YBL030C	PET9		0.307	0.387	0.361	0.595	3.46	3.612	4.992	2.66
YBL031W	SHE1					2.388
YBL032W	HEK2					2.564	4.525	4.147	2.749
YBL033C	RIB1	11.123		1.863		1.763	2.523	3.753
YBL034C	STU1
YBL035C	POL12					2.137	3.064	4.845	6.073	3.279
YBL036C
YBL037W	APL3
YBL038W	MRPL16					1.399		2.816	3.116
YBL039C	URA7	8.159	2.775	3.024	2.37	3.563	8.239	14.488	30.486	12.755
YBL040C	ERD2	12.364		2.149		4.578	5.602	3.451	5.697	2.528
YBL041W	PRE7	6.1	1.47	1.458	3.729	3.326	6.061	8.259	4.773	2.169
YBL042C	FUI1	12.694			2.937	2.264	4.819	3.941	7.589	4.11
YBL043W	ECM13					1.862
YBL045C	COR1							3.019	4.308	4.338
YBL046W						2.749	2.94	5.581	6.521	3.571
YBL047C	EDE1
YBL048W						2.838
YBL049W
YBL050W	SEC17	5.764	1.292	1.259	2.721	2.465	4.7	6.372	6.074	2.486
YBL051C	PIN4						2.34	3.567	2.492	1.619
YBL052C	SAS3
YBL053W
YBL054W
YBL055C							4.479			3.879
YBL056W	PTC3	6.9	1.51	2.027	1.672	2.17	5.795	5.399	9.407	4.765
YBL057C		10.993	1.609	1.672	5.76	2.788	3.123			1.251
YBL058W	SHP1	3.786	1.18	0.684	2.031	1.531	2.903	7.63	6.18	2.631
YBL059W					4.379		3.724
YBL061C	SKT5
YBL062W							3.713		7.057	2.726
YBL064C					1.54
YBL067C	UBP13					4.995	6.083
YBL068W	PRS4					5.397
YBL069W	AST1
YBL070C						2.14			6.103
YBL071C						2.777
YBL072C	RPS8A	5.041	1.197	1.679	4.746	3.519	4.569		3.233	1.45
YBL073W
YBL074C	AAR2
YBL075C	SSA3					1.005	1.086	2.924	4.789
YBL078C	AUT7	10.811			4.205	2.354	3.371
YBL079W	NUP17
YBL080C	PET112
YBL081W						1.161
YBL082C	RHK1		1.543	1.806		1.772	4.903	2.842	3.73
YBL086C
YBL087C	RPL23A	9.018	1.857	2.491	10.812	7.12	5.261	2.883	2.911	1.26
YBL088C	TEL1
YBL089W						1.161
YBL090W	MRP21	11.334			4.569	2.003	2.523	1.577	1.778
YBL091C	MAP2
YBL091C-A		19.582	1.534		2.837	2.144	2.541
YBL092W	RPL32	13.868	1.859	3.269	12.06	7.682	7.632	3.417	3.503	1.553
YBL093C	ROX3	5.441	1.434	1.263	3.66	1.708	2.17	2.381	2.905	1.221
YBL094C		18.55					2.599	2.459	4.862
YBL095W			1.4	1.75		1.771	1.93		4.151	2.379
YBL096C		6.641	2.568	2.578	2.114	2.097	3.971	3.891	6.586	4.722
YBL097W	BRN1
YBL098W	BNA4						1.791	3.278	3.373	1.498
YBL099W	ATP1
YBL100C						0.232		1.108	0.824	0.638
YBL101C	ECM21					1.08
YBL101W-A		0.732	0.127	0.1	0.13	0.127	0.113	0.094	0.095	0.047
YBL101W-B		2.85		0.493	0.582	0.43	0.417	0.352	0.552	0.247
YBL102W	SFT2	3.663	1.376	2.44	3.562	4.123	5.858	2.276	3.269	1.252
YBL103C	RTG3					2.364	2.767	4.192	3.862
YBL104C
YBL105C	PKC1
YBL106C	SRO77
YBL107C		9.659		1.566	2.581	1.547		1.085		0.847
YBL107W-A		4.077	0.589	0.447	0.496	0.243	0.264	0.31	0.508	0.193
YBL108W
YBL109W		6.718				1.016
YBL111C		5.882	1.386	1.015		0.969
YBL112C			1.486					1.342
YBL113C		3.497	2.747	2.702	1.633	2.984	2.32	2.758	2.236	1.72
YBR001C	NTH2					0.985
YBR002C	RER2	15.091	5.382	4.765	9.878	6.747	4.649	6.001	6.857	3.655
YBR003W	COQ1		1.223	1.487	1.761	2.754	3.753	3.317	3.724	3.114
YBR004C			1.932				3.297	3.134
YBR005W		8.376	1.927	1.931	2.788	2.186	2.017	1.856	2.135
YBR006W	UGA2
YBR007C
YBR008C	FLR1		4.087	3.034			3.401			4.413
YBR009C	HHF1	29.523		4.591	15.428	6.857	5.245	2.283	3.203
YBR010W	HHT1	14.48	2.914	2.132	7.218	4.229	3.557	2.25	2.514	1.067
YBR011C	IPP1	0.6	0.252	0.36	0.739	0.936	2.56	4.427	3.684	1.39
YBR012C		7.073				0.75
YBR012W-A		0.723	0.106	0.097	0.104	0.101	0.097	0.067	0.078	0.046
YBR012W-B		1.241	0.234	0.206	0.293	0.213	0.203	0.265	0.351	0.145
YBR013C				1.607	2.837
YBR014C
YBR015C	MNN2			0.675	0.758	1.214	1.215	2.009		2.514
YBR016W						1.59
YBR017C	KAP14
YBR018C	GAL7
YBR019C	GAL1
YBR020W	GAL1		1.777			1.82
YBR021W	FUR4
YBR022W		13.959				1.912	3.717		3.051
YBR023C	CHS3
YBR024W	SCO2	16.418		2.209	3.433	3.16	4.013	3.947	5.005	2.688
YBR025C		2.236	0.845	0.996	0.889	1.815	7.081	13.877	15.092	8.041
YBR026C	MRF1'	1.855		0.633	1.063	1.425	3.094	5.914	7.458	3.097
YBR027C				2.415			4.527
YBR028C		7.673	2.336			4.297	7.654	5.594	5.324
YBR029C	CDS1		1.064	1.28	1.437	1.28	2.96	2.735	3.678	2.6
YBR030W			4.85	4.073		4.782	4.806		6.984
YBR031W	RPL4A	0.5	0.886	0.781	0.65	1.491	4.647	3.133	4.926	2.23
YBR032W		42.823				0.99
YBR033W	EDS1					0.991
YBR034C	HMT1				5.249		10.154
YBR035C	PDX3	2.208		0.344	1.328	1.299	3.56	4.194	2.645	1.144
YBR036C	CSG2	3.047	0.682	0.616		0.684	2.251	2.008	2.861	1.354
YBR037C	SCO1					1.998		2.322		1.298
YBR038W	CHS2
YBR039W	ATP3	7.5			4.482	3.363	4.536	5.462	4.741	2.302
YBR040W	FIG1	12.236		1.982	6.17	3.836	3.59	2.187	2.316	0.94
YBR041W	FAT1	0.682	0.259	0.282	0.704	0.846	2.159	4.101	3.115	1.572
YBR042C		7.768		2.639	3.616	4.179	7.914	5.062	7.427	3.879
YBR043C	AQR2		1.309	1.468		1.623	1.676	1.287		0.663
YBR044C	TCM62					2.217	1.436
YBR045C	GIP1
YBR046C	ZTA1					1.732
YBR047W
YBR048W	RPS11B	3.536	1.266	2.213	6.129	7.653	5.02	2.785	2.405	1.043
YBR049C	REB1	4.65			1.463	1.515		2.838	4.4	2.298
YBR050C	REG2
YBR051W
YBR052C		0.905	0.439	0.412	1.887	1.586	2.647	1.881	1.327	0.686
YBR053C						0.731	3.659	5.395	6.432	2.379
YBR054W	YRO2	0.968		0.243		0.369	1.281	1.564	2.195	1.126
YBR055C	PRP6
YBR056W
YBR057C	MUM2
YBR059C	AKL1						2.853
YBR060C	ORC2		3.695			5.537
YBR061C	TRM7				4.542		11.616			7.834
YBR062C						2.614
YBR063C		4.527	1.164	1.057	1.402	1.884	7.911		5.521	2.136
YBR064W
YBR065C	ECM2					4.591	5.129
YBR066C	NRG2
YBR067C	TIP1	21.15	1.851	2.298	2.053	2.528	10.345	6.67	9.028	4.152
YBR068C	BAP2	15.707	2.846	2.528	1.699	1.663	2.834	2.231	3.174	1.576
YBR069C	TAT1	18.159		2.303			4.196			3.397
YBR070C		15.334	3.442	5.075	7.32	5.333		2.43	4.282	1.9
YBR071W		19.3	3.754	4.522	7.409	4.099	4.606	3.614	4.311	1.851
YBR072W	HSP26	2.6		0.435	1.107	0.75		0.824	1.03
YBR073W	RDH54					0.843	1.748	3.93	3.353	1.679
YBR074W
YBR075W		6.595	1.153	1.541	2.212	1.493	2.147	2.519	8.97	5.538
YBR076W	ECM8	34.255	2.977
YBR077C		6.509	1.505	1.562	4.126	2.188		1.487
YBR078W	ECM33		0.311	0.554	0.449	0.517	1.693	1.866	4.559	2.126
YBR079C	RPG1					0.873		1.751		2.891
YBR080C	SEC18	5.777	1.041	1.2	3.325	3.548	2.917	2.981	6.938	3.809
YBR081C	SPT7
YBR082C	UBC4	2.63	0.489	0.415	2.01	1.627	3.968	3.379	2.677	0.947
YBR083W	TEC1
YBR084C-A	RPL19A	10.336	1.677	1.649	8.668	4.333	5.644	3.495	3.741	1.476
YBR084W	MIS1	10.659	1.409	1.525	8.54	4.433	5.92	3.329	3.686	1.476
YBR085W	AAC3	4.759		0.61	0.619	0.708	3.229	3.477	5.197	2.081
YBR086C	IST2					0.618		1.452
YBR087W	RFC5	19.655		2.163	3.859	3.401	5.014	8.097	7.975
YBR088C	POL3	11.577	1.975	1.4	2.447	1.948	3.063	6.917	7.611	2.886
YBR089C-A	NHP6B	14.824	1.609	1.7	6.957	3.359	2.387	1.209	1.665	0.727
YBR089W		10.286		1.181	2.609	1.697	3.227	6.164	6.911	2.664
YBR090C		11.014	1.668		5.646	2.979
YBR091C	MRS5
YBR092C	PHO3
YBR093C	PHO5	3.929	1.332	1.086	0.746	1.165	2.894	3.914	5.762	4.677
YBR094W
YBR095C				2.932					6.989	3.628
YBR096W		2.345	1.032	1.584	2.502	3.895	6.303	4.206	6.341	3.321
YBR098W	MMS4
YBR099C
YBR100W
YBR101C		21.391	2.686	2.394	6.873	2.837	3.383	4.094	4.138	1.677
YBR102C	EXO84	6.405				2.033	2.584	3.717	5.043	2.088
YBR103W	SIF2
YBR104W	YMC2	22.398	5.691	7.438	10.852	10.778	17.024	17.809	22.622	11.412
YBR105C	VID24	26.318	2.854	3.198	3.342	2.699	2.806	2.509	2.781	1.445
YBR106W	PHO88	9.222	1.255	1.96	6.274	5.288	5.619	3.649	5.065	2.401
YBR107C	IML3	8.723				1.889		1.027
YBR108W									4.603
YBR109C	CMD1	7.239	1.443	1.921	5.776	6.505	9.432	5.887	4.651
YBR110W	ALG1	9.059		2.092	3.525	3.81	3.839	2.922	5.17	2.24
YBR111C	YSA1	2.259			1.884	1.184	2.324	2.18	1.811	0.767
YBR112C	CYC8	3.432	0.484	0.571	0.806	0.891	0.982	2.168	2.625	0.809
YBR113W		6.112			1.419	0.865		2.427	3.154
YBR114W	RAD16					3.097
YBR115C	LYS2
YBR116C
YBR117C	TKL2					0.981
YBR118W	TEF2	2.424	0.589	0.64	0.46	0.865	3.667	5.536	7.85	4.052
YBR119W	MUD1					0.985			5.016
YBR120C	CBP6			1.466	4.335	2.215	1.979	1.649	2.143
YBR121C	GRS1	4.977	0.677	0.829	1.218	0.976	2.033	5.154	17.378	10.052
YBR122C	MRPL36	14.7	1.502	1.549	7.049	2.933	3.427	1.962	2.259
YBR123C	TFC1
YBR124W						1.727
YBR125C	PTC4	4.551	1.42	1.827	1.87	2.296	6.196		6.032	2.743
YBR126C	TPS1	1.509				0.593	1.016	1.798	4.243	2.759
YBR127C	VMA2	1.773	0.425	0.613	0.549	0.671	1.619	4.527	8.605	4.171
YBR128C	APG14					1.792
YBR129C	OPY1	32.655			5.932	4.322	2.463
YBR130C	SHE3				2.7	1.916	2.349
YBR131W	CCZ1
YBR132C	AGP2
YBR133C	HSL7	11.827	2.043	2.393	6.507	3.473	3.243	2.548	2.604	1.162
YBR134W		5.782								2.94
YBR135W	CKS1	4.027	0.75	0.838	1.267	1.245	1.2	3.097	3.517	0.957
YBR137W		6.459	1.4	1.115	4.061	3.388	5.327	4.721	4.524	1.855
YBR138C	HDR1
YBR139W						0.228	0.673	1.041	2.281	1.69
YBR140C	IRA1									2.784
YBR141C			3.474	2.534	5.489	3.966	6.043	6.209	5.5
YBR142W	MAK5		4.2	2.63	3.872	3.819		9.969	18.227	9.052
YBR143C	SUP45
YBR144C
YBR145W	ADH5		0.361	0.379			0.826	2.019	1.797	0.681
YBR146W	MRPS9	7.832	1.436	1.541	4.551	4.045		1.813	2.17	0.997
YBR147W
YBR148W	YSW1
YBR149W	ARA1	3.322				1.301	3.09	5.695	8.186
YBR150C	TBS1					0.926			12.3	4.579
YBR151W	APD1			3.446	4.78	8.657	9.431	6.052	5.422	2.871
YBR152W	SPP381					2.789
YBR153W	RIB7	10.984			3.264	2.867	3.043	7.433
YBR154C	RPB5		2.784	1.937			6.454	8.405	7.257
YBR156C	SLI15								6.068
YBR157C	ICS2
YBR158W	CST13	5.55	1.455	1.678	1.404	1.331	1.65		1.354	0.819
YBR160W	CDC28	12.218
YBR161W						2.396			3.789	1.803
YBR162C	TOS1	3.527		0.732	0.665	0.609	1.859	1.764		2.007
YBR162W-A	YSY6						4.701
YBR163W	DEM1		1.473	1.569			4.554	5.102	6.93
YBR164C	ARL1	22.675	3.3	3.416	11.111	5.943	5.326	3.052	3.322	1.894
YBR165W	UBS1
YBR166C	TYR1	3.882	0.595
YBR167C	POP7
YBR169C	SSE2
YBR170C	NPL4								9.097
YBR171W	SEC66							3.391
YBR172C	SMY2					1.472
YBR173C	UMP1			1.285	1.979	2.647	3.271	3.036	3.208
YBR174C
YBR175W	SWD3	13.209		3.728					3.686
YBR177C	EHT1			0.653	1.239	0.811	1.743	3.202	4.576
YBR178W							0.916	1.992
YBR179C	FZO1
YBR180W	DTR1
YBR181C	RPS6B	19.086	2.311	3.172	8.666	14.806	18.615	9.78	10.373	5.398
YBR182C	SMP1					7.345			6.381
YBR183W	YPC1	6.945				1.257	1.789		2.251
YBR184W		7.864							4.884	1.153
YBR185C	MBA1		2.059			2.827		3.312	3.924
YBR186W	PCH2	67.568	9.673	5.718
YBR187W						3.363
YBR189W	RPS9B	15.359	2.134	1.974	5.414	5.84	8.667	6.98	5.889
YBR190W		4.6	1.112	2.068	5.247	6.062	3.64		3.616	1.293
YBR191W	RPL21A		1.884	3.709	11.682		6.25			1.307
YBR192W	RIM2	9.982	1.598	3.09	5.498	4.321	4.708			2.54
YBR193C	MED8					1.621	2.116	1.723	3.846
YBR194W
YBR195C	MSI1			1.785					5.865
YBR196C	PGI1		0.252	0.268	0.402	0.32	0.596	1.092	2.762	1.983
YBR197C			4.152	3.106	5.933		4.003	2.391
YBR198C	TAF5						3.02	4.981	7.676	4.4
YBR199W	KTR4	4.186			1.786	1.596	2.221		7.284	3.872
YBR201W	DER1
YBR202W	CDC47					2.105				5.491
YBR204C						3.296
YBR205W	KTR3	3.532	1.189			2.342		3.98	5.392	4.152
YBR207W	FTH1	12.105			1.44	2.301	4.048	3.186	4.905	1.666
YBR208C	DUR1,2				3.532		3.694
YBR209W
YBR210W		14.064	2.136	3.047	9.384	4.969	1.864	1.206
YBR211C	AME1
YBR212W	NGR1					0.981
YBR213W	MET8	12.155		2.513	5.384		12.444	5.543		3.746
YBR214W	SDS24					0.463
YBR215W	HPC2
YBR216C		9.623
YBR217W	APG12
YBR218C	PYC2	4.541			1.154				3.263
YBR219C									3.746
YBR220C					1.367	1.998	4.574			2.116
YBR221C	PDB1	2.082		0.509	0.812	0.98	3.463	4.843	6.786	3.362
YBR222C	FAT2				1.253	1.465		2.05	2.027	1.128
YBR223C	TDP1	11.323	2.352				6.8	3.181	3.773	1.562
YBR224W
YBR225W			0.711			1.264
YBR226C
YBR227C	MCX1			1.91	2.612		4.064		9.223	7.045
YBR228W	SLX1	9.638	2.205	1.911	6.879	3.916	1.193	2.721	3.265
YBR229C	ROT2								3.035	3.024
YBR230C		5.921				1.459	1.571	1.251	1.165	0.594
YBR231C	AOR1	6.959	0.889		2.081	1.816	2.404	2.295	3.849
YBR232C						1.143		2.552		1.079
YBR233W	PBP2					1.509
YBR234C	ARC4	2.255	0.745	0.866	1.186	1.194	1.766	2.57	2.811	1.083
YBR235W					4.733
YBR236C	ABD1	18.541			3.253			8.285	10.084
YBR237W	PRP5	7.232			2.742	2.307	3.329	3.234	5.673	3.319
YBR238C		7.632				2.436			3.986	2.343
YBR239C						2.494
YBR240C	THI2
YBR241C						3.515
YBR242W						2.357	3.453
YBR243C	ALG7
YBR244W	GPX2	8.414			3.082			4.276
YBR245C	ISW1	9.109					6.22	6.842	7.432
YBR246W
YBR247C	ENP1	23.818	6.55		5.923	8.469	10.406	24.702		17.281
YBR249C	ARO4
YBR251W	MRPS5								3.524
YBR252W	DUT1	13.509	1.795	1.574	7.354	4.092	4.984	2.76	2.574
YBR253W	SRB6			1.399	2.819	1.758			2.724
YBR254C	TRS2	13.895			4.884	3.265	3.263
YBR256C	RIB5	18.086	1.855	1.591	6.175	2.907	3.907	3.829	3.123	1.477
YBR257W	POP4					2.093	2.207	3.455	3.576
YBR258C	SHG1						2.703
YBR259W		10.882			2.758
YBR260C	RGD1	9.291	1.975	1.604	6.825	3.266	2.789	2.809	3.693	2.198
YBR261C		8.377		1.19	3.207		4.023		2.946	1.879
YBR262C		14.964			4.654
YBR263W	SHM1	1.018		0.457	0.912	1.015	1.819
YBR264C	YPT1	8.555				1.737	2.616	4.037
YBR265W	TSC1	15.632		2.131	2.408	1.943	5.71	4.673	3.57	1.564
YBR266C		11.2				1.975
YBR268W	MRPL37	16.077				2.019	2.983		3.181
YBR269C		6.695			4.498	2.195	1.944	0.862	1.662	0.587
YBR270C					2.7				5.138
YBR271W		25.468			10.723	7.16			8.414	2.922
YBR272C	HSM3					3.537	4.59		6.516	3.822
YBR273C		9.009		1.579			3.303	7.179	4.989	2.381
YBR274W	CHK1		1.839				4.177			1.793
YBR275C	RIF1								3.141
YBR276C	PPS1	8.3					5.516	4.859	5.103
YBR277C							2.847		1.954
YBR278W	DPB3	15.618
YBR279W	PAF1	7.618				1.002	1.576	4.103	3.529
YBR280C							2.444	3.708
YBR281C			1.4				2.58	6.301	8.8	3.221
YBR282W	MRPL27	7.059				2.161
YBR283C	SSH1		0.532			0.989			10.424	4.703
YBR284W		10.232								2.427
YBR285W		10.259
YBR286W	APE3		0.277			0.582	1.024		3.541	3.55
YBR287W		8.073		1.506			2.621	1.462
YBR288C	APM3	11.737	1.548	2.244	4.947	3.592	5.667		11.462	2.688
YBR289W	SNF5	6.2	0.827			0.997				1.098
YBR290W	BSD2	21.691				1.441	2.73
YBR291C	CTP1	24.829	4.675		3.581		5.751			2.921
YBR292C			2.62	3.099	5.565	2.903	2.946		2.514	1.657
YBR293W
YBR294W	SUL1	15.432
YBR295W	PCA1		1.098		1.839	1.108	2.683	3.048		1.81
YBR296C	PHO89
YBR297W	MAL33	13.9						3.899
YBR298C	MAL31
YBR299W	MAL32	15.927				3.478
YBR300C
YBR301W	DAN3	14.052		2.403	3.219	1.887	2.486		2.3
YBR302C	COS2					1.192	3.474	3.059	3.8	1.972
YCL001W	RER1					1.235
YCL001W-A		9.018
YCL002C		20.779	2.325	2.463	2.514	1.108	2.138	1.819	2.551
YCL004W	PGS1
YCL005W						2.597	5.203	1.814
YCL006C
YCL007C	CWH36	20.481	2.823	3.844	11.482	4.146	2.56	1.386	2.065
YCL008C	STP22				1.879	1.756	3.276	4.672	5.7
YCL009C	ILV6		0.439	0.671	1.429	3.862	6.154	2.317	1.286	0.966
YCL010C	SGF29					2.342
YCL011C	GBP2
YCL012W		11.4						3.149	5.321
YCL014W	BUD3
YCL016C	DCC1
YCL017C	NFS1		0.9			1.069	3.741	6.666	8.614	3.579
YCL018W	LEU2					16.916
YCL019W
YCL020W		1.85		0.175		0.189	0.169		0.165	0.097
YCL022C
YCL023C						1.34
YCL024W	KCC4
YCL025C	AGP1	5.964		1.56	3.347					1.129
YCL026C-A	FRM2
YCL027W	FUS1
YCL028W	RNQ1		0.811	0.796	0.611	0.947	3.146	6.416	4.838
YCL029C	BIK1					1.462
YCL030C	HIS4	2.214		0.565			0.716
YCL031C	RRP7	10.141	2.893	1.829	5.872	2.831	5.041	4.376	4.576	1.893
YCL032W	STE5
YCL033C		4.482				1.967	3.116
YCL034W	LSB5	9.046			2.056	1.79	2.821	3.781	3.476	1.333
YCL035C	GRX1			0.846	2.782				1.968	0.767
YCL036W	GFD2	24.909	7.4					8.905		7.131
YCL037C	SRO9		1.053	0.754	1.381	1.646	2.486	4.34	3.533
YCL038C	AUT4
YCL039W
YCL040W	GLK1					0.107	0.36
YCL041C
YCL042W		2.255				0.158		0.629
YCL043C	PDI1			0.39		0.487	0.75	1.426	0.992	1.899
YCL044C		3.444		1.501	1.762	2.148	3.301	3.15	2.805
YCL045C		2.971	0.467	0.597		0.874	1.147	2.012	4.543	4.708
YCL046W
YCL047C			1.949			3.183	3.901	2.206	2.727	1.414
YCL048W
YCL049C		5.391			2.126		3.366		4.116	3.605
YCL050C	APA1		1.023	0.838		1.586	2.567	6.427	14.427	3.4
YCL054W	SPB1	2.477			1.418			1.803	4.562	8.769
YCL055W	KAR4								2.659
YCL056C				1.354			2.406
YCL057W	PRD1	3.677	0.784					3.772
YCL058C	FYV5
YCL059C	KRR1	11.723	2.359			2.803	8.461		9.716
YCL061C	MRC1
YCL064C	CHA1					4.994
YCL065W			2.343
YCL066W	HMLALPHA1
YCL067C	HMLALPHA2
YCL068C
YCL069W							2.126		3.427
YCL073C						1.512		3.127
YCL074W
YCL075W
YCL076W
YCR001W
YCR002C	CDC1
YCR003W	MRPL32
YCR004C	YCP4	8.432		1.028	1.884	1.952	3.651	4.725	8.106	3.866
YCR005C	CIT2					0.695				2.007
YCR006C
YCR008W	SAT4	5.645		1.556	4.156	3.95			3.919
YCR009C	RVS161	8.158	0.955			1.807	3.033	3.74		4
YCR010C	ADY2
YCR012W	PGK1	0.616	0.128	0.153	0.112	0.234	1.616	2.542	3.316	1.052
YCR013C		1.205	0.139	0.179	0.167	0.267	1.727	2.592	4.446	1.002
YCR014C	POL4
YCR015C						2.432
YCR016W		25.705		4.785	7.214	3.408	8.708	7.659	10.631	4.145
YCR018C	SRD1
YCR018C-A		2.666	0.409	0.475	0.453	0.291	0.324	0.36	0.496	0.215
YCR019W	MAK32		1.218	1.656		1.992	2.14		2.441	1.217
YCR020C	PET18					5.328		4.172
YCR020C-A	MAK31	9.918	3.43	4.684	12.362	3.099	2.463		2.1	1.117
YCR020W-B	HTL1	30.096	3.813	3.084	12.744	3.172
YCR021C	HSP3
YCR022C										4.384
YCR023C				2.241
YCR024C
YCR024C-A	PMP1	2.514	0.444	0.743	0.561	0.555	1.169	1.256	5.016	3.69
YCR025C
YCR026C									1.57
YCR027C	RHB1	10.396	3.177	3.641	4.875	4.727	6.311	3.233	3.567	1.401
YCR028C	FEN2						1.789	2.03	2.665	1.178
YCR028C-A	RIM1	5.455	0.811	1.11	4.919	3.86	3.616	2.301	2.657	0.921
YCR030C
YCR031C	RPS14A	5.923		2.715	9.969		6.481	3.18	2.332	1.164
YCR032W	BPH1
YCR033W	SNT1
YCR034W	FEN1	5.409		1.079	0.816	1.277	4.534	4.007	6.286	3.824
YCR035C	RRP43					3.196	3.169	7.693		3.677
YCR036W	RBK1	12.041	3.598		3.995	4.555	7.69	9.605	9.859	2.979
YCR037C	PHO87
YCR038C	BUD5
YCR039C	MATALPHA2
YCR040W	MATALPHA1					0.492	1.65		4.03
YCR041W		17.25	1.855	2.703	3.451	2.99	5.884	6.467	17.043	7.657
YCR042C	TAF2
YCR043C		13.901	3.667	6.127	12.892	7.781	4.221	2.512		1.257
YCR044C	PER1	7.448	1.536	1.783	1.567	1.752	3.214	2.099	3.019	1.748
YCR045C							1.894
YCR046C	IMG1	5.777	1.357		4.526	2.974	4.006	1.959	2.065	0.722
YCR047C	BUD23	7.614	2.705	2.506	2.605	3.363	9.336	9.69	6.922	7.388
YCR048W	ARE1
YCR049C
YCR050C		24.732		1.738	8.328	1.366	3.361		6.162	2.407
YCR051W		3.981	2.254	1.924	7.657	5.886	10.48	7.726	4.763	2.273
YCR052W	RSC6					2.381	3.64	8.067	3.722
YCR053W	THR4	1.445	0.48	0.421		0.697	2.05	4.659	8.368	4.612
YCR054C	CTR86
YCR057C	PWP2
YCR059C	YIH1	5.314	2.47	3.327	4.77	6.484	4.973	3.222	2.378	1.726
YCR060W		29.336		2.488	9.142	3.15
YCR061W
YCR062W				0.471		0.371	1.093	0.96	3.262	2.45
YCR063W	BUD31		3.255	4.159	3.926	4.375	4.024		2.876	2.51
YCR064C			2.15		5.263	3.617	3.841	2.076	2
YCR065W	HCM1					2.379
YCR066W	RAD18	7.864		2.584			7.457	3.121	3.165	1.657
YCR067C	SED4
YCR068W	CVT17	18.614
YCR069W	CPR4	2.925	0.536	0.847	1.166	1.351	2.1	2.035	2.496	1.905
YCR071C	IMG2
YCR072C			10.234			5.745	6.304	11.499	14.492	9.634
YCR073W-A	SOL2		1.64		1.372	2	5.801		4.39	2.19
YCR075C	ERS1	7.155				1.519	2.204
YCR076C						1.594	3.34		4.695
YCR077C	PAT1	4.659				1.121	2.18	4.047	6.776	2.474
YCR081W	SRB8						2.781
YCR082W		9.827			5.425	1.173	1.409		2.141
YCR083W	TRX3					4.851	4.414
YCR084C	TUP1	2.2	0.675		0.823			3.628		1.488
YCR085W					0.884	0.619
YCR086W	CSM1
YCR087C-A					15.925	11.992			4.184
YCR087W		21.868	3.891	4.886	13.775	10.904	10.416		4.738	1.686
YCR088W	ABP1					0.359		1.642	4.651	3.477
YCR089W	FIG2					2.795	4.654		4.327
YCR090C		12.614	1.709	1.521	6.749	3.181	3.281	2.308	2.265	1.036
YCR091W	KIN82					1.866	3.409
YCR092C	MSH3
YCR093W	CDC39	7.009			2.109	2.454	2.436	2.1	3.753	2.684
YCR094W	CDC5			2.15			4.38	4.295	5.3
YCR096C	HMRA2
YCR097W	HMRA1
YCR098C	GIT1
YCR099C
YCR100C
YCR101C
YCR102C				1.904		3.037			7.791	1.676
YCR102W-A									2.489
YCR103C
YCR104W	PAU3			2.303				2.434
YCR105W
YCR106W	RDS1
YCR107W	AAD3	20.14	3.578	4.255	3.81	2.944	4.964		5.941	2.817
YDL001W			2.726	2.665	3.211	2.483	3.001		4.369	1.638
YDL002C	NHP1	14.077	2.607	2.793	5.905	3.638	4.584	5.228	5.538	2.326
YDL004W	ATP16	5.169	1.344	2.077	6.202	6.586	5.938	3.237	3.258	1.418
YDL005C	MED2	7.455				1.961	1.923		3.422
YDL006W	PTC1					4.186	5.603			2.817
YDL007W	RPT2	2.032	2.086	1.493	2.619		3.03	10.533	18.343	6.776
YDL008W	APC11	10.648	2.423	1.4	4.046	1.552				1.625
YDL009C		10.459	1.289	1.16	2.328		1.936		3.581	2.028
YDL010W		12.055		2.076	5.198	4.612		3.249	3.705	1.928
YDL011C				2.046	5.635	1.547	3.12		3.786
YDL012C		5.105	1.286	1.084	3.006	2.113	3.196	1.885
YDL013W	HEX3	9.395					6.54	6.535
YDL014W	NOP1	7.118	1.627	2.16	2.353	2.689	12.429	16.148	21.635	6.017
YDL015C	TSC13		0.859	0.951		1.503	6.999	4.81	4.378	1.959
YDL016C		11.895	1.32	1.401	1.587	1.681	5.796		7.049	2.483
YDL017W	CDC7	20.195				3.558			13.586	7.271
YDL018C	ERP3	5.509		1.447	2.828		3.207	2.951	5.151	2.172
YDL020C	RPN4	9.691		3.074	4.597	4.156	3.741	5.548	6.358	2.16
YDL021W	GPM2
YDL022W	GPD1		0.298	0.301	0.337	0.316	0.763	1.58	3.67	1.652
YDL023C			0.336				0.707	1.82	2.932	1.503
YDL024C	DIA3
YDL025C						0.864		1.545
YDL026W					1.761	2.178	2.019
YDL027C		4.714	1.705	2.51	2.672	2.936	3.48	1.796	2.195
YDL028C	MPS1					2.982
YDL029W	ARP2	2.177	1.105		0.958	1.593	6.063	9.264	10.319
YDL030W	PRP9
YDL031W	DBP1		5.775			4.825			20.23	10.833
YDL032W
YDL033C			2.559			1.825		2.481
YDL034W
YDL035C	GPR1	6.974			4.325	1.823	2.893		3.408	1.79
YDL036C		12.8	1.611		4.619	3.477	3.853			1.621
YDL037C					3.854
YDL038C						4.142
YDL039C	PRM7	61.232
YDL040C	NAT1	3.864	1.084	0.828	1.084	1.08			7.246	4.226
YDL041W	KRE26						2.849	4.255	3.735	2
YDL042C	SIR2		3.243	2.813	5.661	4.94	5.543	6.559	7.411
YDL043C	PRP11		3.043	2.301	5.225	3.094	3.979	4.495		1.894
YDL044C	MTF2					1.583
YDL045C	FAD1					2.074		3.205	4.232	1.921
YDL045W-A	MRP1		2.039		4.367	1.876
YDL046W		3.405	1.214	2.075		3.36	5.987	3.19	3.868	1.833
YDL047W	SIT4	13.482	2.484	2.653		3.052	7.216		7.7
YDL048C	STP4	9.427	1.359	1.077	1.286	1.212		1.424		0.703
YDL049C	KNH1	8.905				1.614
YDL050C		19.286	2.957	2.013	8.749	4.746	7.726	7.495	6.347	2.188
YDL051W	LHP1							3.194
YDL052C	SLC1		1.13	1.226	1.428	1.994	3.829	2.514	3.132	1.869
YDL053C		8.232	1.859	2.138	4.481	4.894	7.946	5.38	5.157	1.759
YDL054C	MCH1					0.583	1.316		2.899	1.707
YDL055C	PSA1	3.441	0.82	0.988	1.061	1.361	4.157	7.256	8.289	2.893
YDL056W	MBP1
YDL057W
YDL058W	USO1
YDL060W	TSR1			2.397	5.388				15.678
YDL061C	RPS29B	23.191	6.67	8.651	22.996	5.922	2.529	1.215	1.684	0.883
YDL062W		16.332	3.902			3.867	7.277		8.941	6.757
YDL063C		19.623	6.146			6.49				11.524
YDL064W	UBC9	13.464	1.357	1.851	7.692	6.037	4.878	2.525	2.243	1.253
YDL065C	PEX19					1.058	2.26			2.526
YDL066W	IDP1	1.018	0.518	0.469	0.784	1.046	1.999	3.544	5.478
YDL067C	COX9	12.796	3.645	6.153	10.18	5.871	3	1.534	2.559	0.916
YDL068W		10.313			3.836	1.443
YDL069C	CBS1
YDL070W	BDF2	14.782	1.943				3.384	4.7	6.957
YDL071C			1.516	0.988	2.858			2.929
YDL072C		5.141	1.17	1.687	2.411	3.409	4.863	3.406	4.773	2.488
YDL073W
YDL074C	BRE1	13.945	2.268	2.232	4.174	2.804	3.275	4.5	5.116	2.545
YDL075W	RPL31A	20.073	3.473	3.706	19.161	7.305	7.959	3.737	4.562	1.838
YDL076C		7.25	1.859	2.709	4.318	2.687	1.843	2.328	2.075	1.087
YDL077C	VAM6					1.469			4.732
YDL078C	MDH3	2.2	0.711	0.791	1.077	2.568		8.11	5.322	2.805
YDL079C	MRK1						5.889
YDL080C	THI3					2.196		2.298
YDL081C	RPP1A	8.123	2.575	4.738	7.316	4.623	6.336	2.641	2.557	1.262
YDL082W	RPL13A	12.664	1.52	1.562	8.014	7.067	9.264	6.164	4.941	2.112
YDL083C	RPS16B	11.095	2.436	3.725	6.699	3.267	4.974	2.911	3.204	1.709
YDL084W	SUB2	4.552	0.482	0.787	1.387	1.683	5.829	8.234	10.366	2.906
YDL085W	NDE2
YDL086W		3.123		0.843	1.395	2.85	6.665	4.064	2.544	1.317
YDL087C	LUC7					1.667	3.396			1.517
YDL088C	ASM4	7.109		2.233	2.617	2.119	3.613	5.28	4.782	2.333
YDL089W							3.27
YDL090C	RAM1		1.757			3.15	5.009	5.078		2.179
YDL091C
YDL092W	SRP14		2.157		7.112	3.415	4.104	2.274	2.568
YDL093W	PMT5			2.387
YDL094C		8.882	1.209	1.262	1.342	1.202	2.649	3.412	12.785	6.161
YDL095W	PMT1	1.672		0.434		0.461	1.034	0.928	2.816	2.382
YDL096C					1.732	1.304
YDL097C	RPN6					1.787
YDL098C	SNU23					1.246	2.263	2.862	4.497
YDL099W			2.168	4.474	8.354	2.54	2.814	4.645
YDL100C	ARR4	0.961	0.636	0.531	1.211	1.935	3.721	8.485	6.655	3.018
YDL101C	DUN1			1.756	2.747	2.057	2.381	4.377	5.319	2.824
YDL102W	CDC2								8.538	5.769
YDL103C	QRI1		1.423	1.044	2.205	1.082		6.291		5.602
YDL104C	QRI7	12.195	2.523	2.781		2.382	3.796		5.481	2.636
YDL105W	QRI2
YDL106C	PHO2	7.523		1.413	1.832	1.351	1.124		3.605	1.21
YDL107W	MSS2	18.023	2.328	1.949	5.616	2.558	2.498	2.565	2.672	1.407
YDL108W	KIN28	9.169		1.722	3.551	1.756	1.633	3.233	3.103	1.161
YDL109C
YDL110C		5.382		0.85		1.147		2.074	1.792
YDL111C	RRP42	32.636	4.318	4.557	11.737	9.808	9.42	4.628	5.47	3.005
YDL112W	TRM3
YDL113C			2.402	3.747	10.493	7.776	6.556	2.633	2.543	1.141
YDL114W		11.423	1.495	1.578	8.514	7.653	9.651	4.991	4.497	2.236
YDL115C	IWR1		2.589	2.946	9.496	5.023		3.212	4.08	1.369
YDL116W	NUP84	6.112	2.536	2.29	2.74	2.201	3.093	4.822	8.991	3.064
YDL117W	CYK3	8.205		2.438	3.272	2.566	3.213	3.414	4.514
YDL118W						2.034	2.943	2.752
YDL119C						2.535				2.028
YDL120W	YFH1	7.46		2.274	9.092	6.053	3.697	2.036	2.423	1.142
YDL121C		12.051	1.859		6.527	3.658			3.541	1.488
YDL122W	UBP1
YDL123W	SNA4	4.941	2.061	2.826	3.144	3.341	3.464	2.157	2.238	1.464
YDL124W		2.591	0.52	0.521	1.889	1.533	2.894	4.953	5.516	2.383
YDL125C	HNT1	9.805	1.302	1.401	5.318	4.436	5.049	2.494	2.314
YDL126C	CDC48		0.533	0.447	0.386	0.617	1.139	2.422	6.573	5.609
YDL127W	PCL2	9.327	2.684	1.555	2.626	1.757	1.689		2.27	1.274
YDL128W	VCX1		0.945		0.714	0.735	1.981	1.933	3.647	2.034
YDL129W						6.363
YDL130W	RPP1B	8.2	2.836	4.297	10.386	5.431	6.446	2.35	2.486	1.25
YDL130W-A	STF1			2.244	3.791	2.149	2.325	1.478
YDL131W	LYS21	4.126	2.107	1.587	1.752	1.839	3.078	9.813	14.394	6.281
YDL132W	CDC53					1.413		2.736	4.835	4.336
YDL133C-A	RPL41B	33.214	18.409	10.051	13.458	1.919	2.1	1.119	2.016	0.8
YDL133W		9.655	5.384	5.75	4.103	3.345	5.996	3.242	4.286	2.247
YDL134C	PPH21	9.523	1.364	1.532	2.367	2.524	4.139	5.198	6.049	2.374
YDL135C	RDI1	10.968	1.355	1.297	2.982	2.845	4.466		4.132	1.467
YDL136W	RPL35B	32.086	3.762	5.013	15.825	5.963	6.024	3.485	4.778	1.922
YDL137W	ARF2	4.998	0.712	1.045	3.338	4.302	6.129	4.151	5.003	2.397
YDL138W	RGT2					2.617
YDL139C	SCM3
YDL140C	RPO21	6.636	1.1	0.866	1.419	1.54	2.779	3.271	2.895
YDL141W	BPL1	6.345		1.185	2.3		4.36	4.277	6.63
YDL142C	CRD1	19.505	2.389	2.582	4.33	3.313	4.026	3.199	5.041	1.895
YDL143W	CCT4	6.668		3.317	7.088	6.581	5.839	5.458	2.835
YDL145C	COP1	8.382	1.157	1.685	4.047	3.276	3.033	2.505	3.643	2.351
YDL146W						1.431
YDL147W	RPN5	2.905	1.418	1.075	2.875	2.306	3.479	8.592	11.684	4.219
YDL148C	NOP14	5.859		2.3	3.048	4.155	5.781	11.047	19.789	13.141
YDL149W	APG9					2.537			5.619
YDL150W	RPC53
YDL152W
YDL153C	SAS1	10.245	2.448	3.372	5.388		5.104		4.614
YDL154W	MSH5					1.668	2.906	4.171	4.308
YDL155W	CLB3	12.45	1.616		6.679	4.352	4.401	2.676	2.427	1.041
YDL156W
YDL157C		4.851	1.767	2.676	9.757	4.692	3.035	1.778	2.368	1.08
YDL158C			1.616	2.2	7.802		2.79	2.077	2.784
YDL159W	STE7	10.395	2.734	3.838	6.072	5.991	3.974	3.895	4.714	1.966
YDL161W	ENT1				2.091	1.037	1.266
YDL162C						1.125	1.762	4.694	5.344	2.076
YDL163W						1.084
YDL164C	CDC9	17.932	7.507	5.018	5.884		2.864	2.866	6.024	2.834
YDL165W	CDC36	6.982	1.768	1.381	4.198		4.726	2.651	2.708	1.288
YDL166C	FAP7	17.282	1.943	1.412	5.26	2.759	4.737	4.733	4.478	1.628
YDL167C	NRP1
YDL168W	SFA1	5.129	1.604	1.891	3.62	2.864	7.109	14.484	18.27	6.291
YDL169C	UGX2			0.865	3.358	2.365	4.614	3.256	4.208	2.088
YDL170W	UGA3	9.431	4.148		4.351	3.982	4.772		5.101
YDL171C	GLT1
YDL172C		5.686			2.316			2.878	2.968	1.419
YDL173W					1.439	1.261	2.624	2.243	1.508	0.738
YDL174C	DLD1				1.849	1.95	2.164	2.455		3.716
YDL175C	AIR2	7.036		3.125		4.895	4.314	3.371	2.876	1.431
YDL176W						4.364
YDL177C		8.173	1.632	1.231	4.542	2.385	1.321
YDL178W	DLD2	2.823	0.959	0.962	1.047	1.105	2.106	5.723	7.392	2.551
YDL179W	PCL9		1.993	2.004	3.325	1.891			2.273	1.098
YDL180W		7.786		2.143	2.474	2.289	3.291	2.722	3.41	2
YDL181W	INH1			1.38	3.033	1.837		1.041	1.311
YDL182W	LYS2			1.55	1.605	1.965		10.109	6.525	3.779
YDL183C		15.591
YDL184C	RPL41A	34.545	19.155	10.164	17.644	1.981	1.899	1.158	1.932	0.795
YDL185W	TFP1	3.427	0.514	0.49	0.786	0.291	0.616	0.842	3.238	3.186
YDL186W		22.318	2.655			0.964
YDL187C		21.186				1.513
YDL188C	PPH22		0.993	1.274	1.787	2.945	4.891	4.244	4.38	1.8
YDL189W		4.693	1.589	1.926	5.296	4.181	3.571	3.477	2.504	1.521
YDL190C	UFD2		1.011	0.978		1.146	1.827	1.528	3.411	2.907
YDL191W	RPL35A	40.582	4.993	6.613	17.126	7.659	7.304	3.977	5.695	2.395
YDL192W	ARF1	7.441	1.511	1.918	7.211	6.281	6.347	4.044	4.378	2.469
YDL193W		4.186	1.277		2.426	2.381	3.473	5.303	5.914	3.693
YDL194W	SNF3				1.847	1.597	2.44	4.37	5.37	2.583
YDL195W	SEC31					0.673	0.833		2.641	3.022
YDL196W					4.802		1.627
YDL197C	ASF2
YDL198C	YHM1	6.391	1.348	1.421	1.291	1.483	4.423	3.943	4.643	1.907
YDL199C						1.482	1.801
YDL200C	MGT1		1.386		4.919	2.515	2.284	2.96	3.311
YDL201W	TRM8	15.495	2.396	2.053	5.011	4.66	8.177	10.783	9.299	4.105
YDL202W	MRPL11	11.732	3.511	4.3	5.507	4.484	5.2	4.852	4.173
YDL203C			2.116	1.813	2.814			2.708
YDL204W		4.459				1.162			1.532
YDL205C	HEM3					1.48	2.203
YDL206W		4.755				1.691	1.951	1.553
YDL207W	GLE1	11.609		2.737	5.802	3.732	4.131	4.094	3.992	1.955
YDL208W	NHP2		5.632	6.575	23.689	11.717		11.073	13.451	6.076
YDL209C	CWC2	10.163	5.575	5.058	6.087	4.665	3.63	3.342	5.258	1.891
YDL210W	UGA4					1.955			2.67
YDL211C			1.793				2.263		2.649
YDL212W	SHR3	3.721	1.855	2.755	4.135	6.326	9.649	5.263	7.244	3.858
YDL213C	FYV14				3.152	4.476	8.387	4.414	5.029	2.875
YDL214C	PRR2					2.855
YDL215C	GDH2
YDL216C	RRI1			3.207	5.742
YDL217C	TIM22	6.609	2.455	2.774		4.274	5.493		4.478
YDL218W						0.736
YDL219W	DTD1	9.595		1.499	5.986	3.481	3.127	2.005	2.211
YDL220C	CDC13					2.369	3.914
YDL221W		5.036	2.295	2.272	5.142	3.046	3.619		4.173	2.024
YDL222C
YDL223C	HBT1		2.873	3.466	8.449	4.233	3.967
YDL224C	WHI4		1.027	1.36	3.881	3.886	4.266		3.589	1.638
YDL225W	SHS1	2.164	0.968	0.828		0.953		2.664	4.768	2.647
YDL226C	GCS1	1.427	0.806	0.982	1.599	2.388	4.21	7.907	3.454	1.759
YDL227C	HO					2.05	4.071
YDL228C		15.718	0.673	0.765	1.184	1.06	3.504	5.535	10.865	4.143
YDL229W	SSB1					1.097		2.892
YDL230W	PTP1	4.327	1.009	0.747	1.839	1.214	2.446	3.451		1.116
YDL231C	BRE4	24.473	1.53	2.885		1.848
YDL232W	OST4		3.791	2.388		0.964	1.154	0.983	1.722
YDL233W		4.342	1.85	1.584	2.304	2.744	3.915	4.513	4.001	2.222
YDL234C	GYP7				2.057				3.743	1.699
YDL235C	YPD1	9.618	1.068	1.14	4.54	1.869	2.206	2.252	2.641	0.871
YDL236W	PHO13	9.909	1.775	1.703	1.939	2.032	6.537	10.086	12.068	4.205
YDL237W		1.791		0.793	1.146	1.953	4.051	3.366	5.388	3.503
YDL238C
YDL239C	ADY3			2.34	3.789	3.192		2.485	2.754
YDL240W	LRG1	10.795	2.609		5.353	3.77		3.667	4.3
YDL241W		10.718	2.451	2.445	7.022	3.56	2.974	2.021	2.229	0.945
YDL242W
YDL243C	AAD4	34.75	3.759	6.876		3.5	5.244	3.873	5.627	2.393
YDL244W	THI13	6.445	2.066	2.353	3.598	4.706	7.66	4.187	5.568	3.269
YDL246C
YDL248W	COS7	3.214	0.945	0.815	0.982	1.166	3.323	2.721	3.4	1.79
YDR001C	NTH1		0.389				2.126	2.506	3.295	1.862
YDR002W	YRB1	10.877	1.657	1.384	6.112	5.371	10.666	7.77	6.068
YDR004W	RAD57					2.444
YDR005C	MAF1	10.082	1.475	1.569	1.577	1.266	1.58		2.541
YDR006C	SOK1
YDR007W	TRP1	17.577	3.261	3.94	4.449	4.71	4.414	2.898	3.492	1.509
YDR008C		18.005	2.416	3.228	5.635	4.391	5.294	3.119	3.532	1.924
YDR009W	GAL3		2.175			1.07	1.333
YDR010C						1.79	3.312	5.916	3.601	1.978
YDR011W	SNQ2
YDR012W	RPL4B	3.073	0.934	0.985	0.979	1.598	4.561	3.476	6.403	2.221
YDR013W		13.714		1.04		1.099		1.405
YDR014W	RAD61	8.973				1.522	3.213	4.138
YDR015C
YDR016C	DAD1			1.449		0.884
YDR017C	KCS1	15.818				3.483	5.214		5.73	2.443
YDR018C		16.641
YDR019C	GCV1
YDR020C		7.286	2.505			2.686		3.527		1.609
YDR021W	FAL1
YDR022C	CIS1	8.314			3.126	1.142
YDR023W	SES1	4.077	1.264	1.122	1.212	1.461	2.681	10.592	19.186	6.993
YDR024W	FYV1	9.064			2.821		4.089		12.784	3.138
YDR025W	RPS11A	6.49	1.3	2.085	8.676	4.742	6.616	3.144	2.9	1.081
YDR026C						2.27	2.046	2.963
YDR027C	LUV1					2.866		3.686	3.403	2.667
YDR028C	REG1	4.005		1.588	2.665	3.68	4.89	4.438	5.338	2.791
YDR029W						0.911
YDR030C	RAD28					2.653
YDR031W						2.028
YDR032C	PST2	0.595	0.339	0.471	0.861	1.433	4.829	5.816	3.846	1.316
YDR033W	MRH1	1.705	0.348	0.379	0.398	0.457	1.554	2.191	2.873	1.469
YDR034C	LYS14	17.05	2.398	2.046	3.546		5.064	4.93
YDR034C-A		2.764	0.489	0.388	0.582	0.243	0.296	0.306	0.47	0.193
YDR034C-C		1.35	0.155	0.124	0.154	0.18	0.178	0.107	0.138	0.078
YDR034C-D		11		2.79		1.452	2.826		3.897	1.874
YDR034W-B
YDR035W	ARO3	1.973	1.695	1.763	1.575	2.235	5.406	9.858	11.092	5.433
YDR036C		8.082	1.305	1.51	4.412	3.97	4.929	3.917	3.911
YDR037W	KRS1	4.336	1.63	1.557	1.425	1.681	3.56	10.088	27.324	12.15
YDR038C	ENA5	7.077	1.584	1.408	1.293	1.648	3.619	4.541	8.384	4.03
YDR039C	ENA2					0.714			4.754
YDR040C	ENA1	3.673	0.955	0.909	0.939	1.319	7.716	7.771	6.516	2.66
YDR041W	RSM1	6.655		0.821	2.228	1.045		1.65	1.722	0.664
YDR042C
YDR043C	NRG1	14.232				0.669
YDR044W	HEM13	2.609	1.257	1.291	1.142	1.31	2.323		3.865	1.952
YDR045C	RPC11	22.3	2.818	4.168	17.188	7.348	3.885	2.415	2.972	1.329
YDR046C	BAP3	3.668	0.98	1.2	1.386	1.064	2.299	2.369	3.707	1.589
YDR047W	HEM12	5.418	1.836	2.303	1.881	2.196	4.047	5.719	6.8	3.303
YDR048C		8.341		1.471		1.958		3.552	3.884	1.819
YDR049W						1.789		4.369	6.051
YDR050C	TPI1	2.468	0.561	0.653	0.892	1.254	2.109	1.942	2.857	1.722
YDR051C		7.327		1.306	2.568	2.469	3.63	6.817	9.192	3.497
YDR052C	DBF4	10.118			4.189			2.643	5.476	2.255
YDR053W			1.5	2.634	7.212	3.94	5.93	3.191	2.886	1.393
YDR054C	CDC34
YDR055W	PST1	3.818	1.418	1.175	0.954	0.823	1.68	1.787	3.414	2.459
YDR056C		12.809		1.554	5.451	4.165	3.884	3.109	5.016	2.459
YDR057W					2.367	2.672	3.476	3.615		1.422
YDR058C	TGL2					2.098		3.736	4.584
YDR059C	UBC5				3.225	3.201	3.217	1.805		0.705
YDR060W	MAK21	1.782		0.613	1.17	1.389	4.507	5.231	3.954	1.448
YDR061W		5.018
YDR062W	LCB2	5.509	1.311	1.144	2.681	2.355	5.24	5.402	6.673	2.907
YDR063W		3.073	0.48	0.353	0.574	0.297	0.29	0.323	0.481	0.19
YDR064W	RPS13	16.246	2.547	2.792	8.017	7.072	6.306	3.139	2.884	1.288
YDR065W						2.144
YDR066C			2.502		5.314	2.466
YDR067C		15.377	1.625	1.479	3.675	1.559	1.917		3.011	1.007
YDR068W	DOS2
YDR069C	DOA4		1.739	1.699	1.967	1.977	3.717	9.407	21.697
YDR070C
YDR071C		7.123			2.519	1.517		3.8	2.965	1.145
YDR072C	IPT1	10.064	1.325	1.509	1.237	1.544	5.041	4.343	6.205	3.05
YDR073W	SNF11	19.882		2.788	5	1.928		1.269	1.468	0.903
YDR074W	TPS2	2.664	0.618	0.424	0.704	0.542	0.903	0.802	2.078	1.131
YDR075W	PPH3	22.3	2.55	2.968	3.886	3.33	2.963	3.078	4.324	1.786
YDR076W	RAD55					0.826	0.993
YDR077W	SED1	0.844	0.388	0.473	0.417	0.732	2.591	2.602	3.941	1.977
YDR078C	SHU2	5.023	0.641	0.834	1.147	0.924	1.916	2.628	3.506	1.706
YDR079W	PET1	5.845	0.805	0.776	1.395	0.974		2.035	2.386	1.397
YDR080W	VPS41
YDR081C	PDC2
YDR082W	STN1	3.645	0.818	0.868	1.091		5.194	4.887	4.83	1.884
YDR083W	RRP8	20.705			6.64	4.782	10.16	9.416	14.295	6.374
YDR084C		2.309	0.925	1.641	2.409	3.267	5.507	2.609	3.351	1.4
YDR085C	AFR1		1.155	1.901	6.268	4.183	4.07	2.351	2.662
YDR086C	SSS1	11.713	2.364	3.471	15.46	4.942	4.215	2.064	2.641	1.166
YDR087C	RRP1	26.077	2.552	1.776	5.082	2.431	3.013	9.106	7.127	3.634
YDR088C	SLU7					2.541
YDR089W
YDR090C		4.307	1.616	1.529	1.881	1.731	2.549	2.401	2.648	1.646
YDR091C	RLI1
YDR092W	UBC13	8.759		0.607	2.418	1.55	2.646	2.61	1.849
YDR093W	DNF2					1.444			3.862
YDR094W		5.568	0.909	1.387		1.458	2.73	2.588	3.581
YDR095C
YDR096W	GIS1			1.209	4.11	3.795	2.684		2.222
YDR097C	MSH6				2.66	1.696	3.086	3.471	10.091	5.3
YDR098C	GRX3	1.032	0.491	0.375	1.072	1.341	1.659	3.574	2.522	1.063
YDR098C-B		1.373	0.225	0.222	0.282		0.211	0.244	0.297
YDR099W	BMH2	1.664	0.527	0.544	1.07	1.346	3.054	6.465	6.87	2.426
YDR100W		4.305	0.935	1.726	2.591	2.996	3.774	1.651	2.822	1.172
YDR101C	ARX1	11.305	3.575	3.972	3.028	3.06	5.191	10.526	23.889	14.841
YDR102C						1.239		4.847	7.457	2.695
YDR103W	STE5					1.396			5.584
YDR105C		3.059		0.865	0.868	0.959	1.786	2.113	2.865	1.659
YDR106W	ARP1
YDR107C		0.95	0.441	0.541	0.511	0.795	2.592	3.406	3.67	2.076
YDR108W	GSG1				1.893		1.414	2.044		1.167
YDR109C						1.743		3.905	3.962
YDR110W	FOB1	6.241	3.611			4.598	7.043	8.913	7.681	3.779
YDR111C					2.689	2.827		3.184	2.905	1.724
YDR112W		2.695	0.636	0.575	0.874	1.613	4.786	4.937	4.3
YDR113C	PDS1				1.805	1.136		2.371	2.6
YDR115W		9.225	1.5	1.412	5.602	2.21	1.676	0.926	1.154
YDR116C		10.968	2.336	2.034	3.625	3.101	3.156	2.544	2.5	1.169
YDR117C			1.566		2.602	2.262	3.037	7.062	10.865	3.979
YDR118W	APC4	14.309			1.861	1.716		2.6	3.692
YDR119W
YDR121W	DPB4	14.255			5.032	2.722	4.181	4.48	3.408	1.905
YDR122W	KIN1			1.565	2.298	2.037			6.865
YDR123C	INO2
YDR124W						1.396
YDR125C	ECM18
YDR126W	PSL1	15.491	1.904	1.521		2.258	1.831	1.683	2.146	1.159
YDR127W	ARO1	8.059			1.977	0.926			3.552	2.687
YDR128W			2.391	1.851	2.421	2.879	2.406	4.656		3.121
YDR129C	SAC6	4.227	0.895	0.965	0.953	0.854	1.443	3.103	10.638	6.203
YDR130C	FIN1	4.945			1.935	0.747	0.826
YDR131C		4.545			1.309	1.3	2.086	4.14	4.659
YDR132C		8.191		1.496	1.754	1.251	1.306	1.681	2.49
YDR133C		10.941	1.777	2.419	2.981	2.087	3.269	1.416	1.741	0.626
YDR134C		8.391	2.123	2.844	3.063	2.408	3.23	1.762	2
YDR135C	YCF1		1.798		3.047	2.323	3.223	1.787	1.914	0.897
YDR137W	RGP1	9.945		2.593		2.58
YDR138W	HPR1					1.94	1.87		3.976	3.353
YDR139C	RUB1		1.539	2.376	3.396	1.41	0.999	1.142		0.847
YDR140W	FYV9	12.688	2.2	2.759	7.847	4.088	2.533	2.735	3.402	1.564
YDR142C	PEX7	9.123	2.636	2.468	3.095	3.255	4.994			1.8
YDR143C	SAN1		1.58	1.543	1.737	1.766	1.937	2.124	2.576
YDR144C	MKC7	3.577	1.116	1.35	1.534	2.263	5.296	5.288	6.178	4.869
YDR145W	TAF12			0.663	1.082	1.445	1.729	3.231	3.895	1.124
YDR147W	EKI1			0.837	2.932	2.485
YDR148C	KGD2	1.768	0.625	0.725	1.082	0.866	1.599	2.588	5.141	2.729
YDR149C
YDR150W	NUM1	8.327			3.284	2.933			4.451
YDR151C	CTH1	17.914			3.635	2.618
YDR152W		15.486			4.257	1.974	3.257		3.503
YDR153C		9.141			3.286			3.373	5.559	2.51
YDR154C		1.677	0.409	0.568	2.812	2.277	4.27	3.053	1.927	0.864
YDR155C	CPR1	1.36	0.42	0.63	2.821	2.777	4.575	3.116	1.878	0.985
YDR156W	RPA14	4.782	1.568	1.213	4.007	3.722	5.721		2.673
YDR157W		12.909	2.566	1.946	5.43	3.666	5.601	3.759	2.838
YDR158W	HOM2	9.073	1.359	1.612	2.644	2.358	3.721		3.273	1.31
YDR159W	SAC3					1.728			3.781
YDR160W	SSY1					2.183	3.467
YDR161W	TCI1	13.359	2.761	2.524	6.035	5.404	7.441	13.417	13.178	5.921
YDR162C	NBP2	7.205		1.796	3.088	2.428	2.721	2.459	2.53	1.016
YDR163W	CWC15		0.905		1.489	1.57	2.877	5.11	5.692	2.429
YDR164C	SEC1				1.328	1.351	1.773	3.277	3.654	1.9
YDR165W	TRM82	14.014	1.964	2.887	4.235		3.823	1.593	1.97	0.878
YDR166C	SEC5		1.986	2.622	2.639	3.383	4.721	2.019	1.865
YDR167W	TAF1	7.918	1.295		2.693	1.447	3.337	3.113	2.971	1.502
YDR168W	CDC37	7.691	0.939	0.657	1.693	0.838	1.299		13.362	3.755
YDR169C	STB3	5.809	1.211	1.788	2.109	1.629		2.685	3.154	1.369
YDR170C	SEC7						2.12
YDR170W-A		1.417	0.207	0.221	0.186	0.186	0.195	0.156	0.185	0.129
YDR171W	HSP42					0.641
YDR172W	SUP35
YDR173C	ARG82	12.077	2.098	1.576		2.176	3.483		3.786	1.781
YDR174W	HMO1	15.733	1.517	1.009	1.958	1.587	3.894	3.816	3.281	1.628
YDR175C	RSM24	12.779	2.225	1.436	2.437	1.999		4.003	3.959	1.752
YDR176W	NGG1	6.459				1.674		2.713
YDR177W	UBC1	6.041		0.607	1.682	0.925	2.231	5.845	5.635	1.629
YDR178W	SDH4	2.995	0.416	0.744	1.113	1.482	4.546	2.086	2.177	0.807
YDR179C									3.473	1.888
YDR179W-A		9.773	1.759	2.826	3.609	3.037	4.493	2.528
YDR180W	SCC2
YDR181C	SAS4
YDR182W	CDC1	6.232		1.391	1.79	1.607	2.681	4.495	7.405	4.109
YDR183W	PLP1
YDR184C	ATC1			1.964		6.268	6.797	6.462		3.364
YDR185C		3.273		0.969	2.865	3.196	5.359	2.985	1.835	1.01
YDR186C
YDR187C						1.917	4.739	7.645		4.562
YDR188W	CCT6		1.735	1.369	0.949	2.722	5.27	10.966	8.215	7.355
YDR189W	SLY1
YDR190C	RVB1		3.424	2.51	2.858	3.638	4.104	11.192	19.238	10.291
YDR191W	HST4	15.132	6.339	5.382	4.374	3.391	3.734	6.426		3.188
YDR192C	NUP42
YDR193W				0.984	1.353	1.566	2.737		5.527	2.067
YDR194C	MSS116	4.545	2.828	2.799	3.687	4.191	6.174	7.436	10.687	4.538
YDR195W	REF2		1.682	2.84	3.498	2.668	3.309		2.805
YDR196C			1.852	2.351	3.446		3.826	1.815	2.043	0.671
YDR197W	CBS2	12.023		1.799	3.628	1.757
YDR198C						3.181			9.319
YDR199W							3.917		4.189
YDR200C	VPS64					1.408		2.151
YDR201W	SPC19		0.581	0.362	0.653	1.011	0.643	0.478	0.53
YDR202C	RAV2	8.255			5.114	1.892		1.744
YDR203W
YDR204W	COQ4					1.742			2.43	1.61
YDR205W	MSC2	11.005	1.211			1.154	2.101	2.206	2.195
YDR206W	EBS1	9.691	1.555		1.744	2.259		3.88	3.214
YDR207C	UME6					2.067
YDR208W	MSS4					2.085	4.011
YDR209C		15.321	3.309	4.386	14.876	4.109	2.292	1.317	1.914	0.79
YDR210W		13.906	3.095	3.737	14.383	3.704	1.953	1.393	1.943	0.728
YDR210W-A		1.459	0.195	0.147	0.249	0.175	0.129	0.122	0.119
YDR210W-B		3.318		0.443	0.535	0.458	0.419	0.406	0.511
YDR210W-C		1.6	0.182	0.226	0.179	0.196	0.17	0.142	0.159	0.1
YDR210W-D		1.582		0.244	0.286	0.199	0.221		0.311
YDR211W	GCD6	4.745		1.687	1.791	2.919	4.569		16.014	9.284
YDR212W	TCP1	3.909	0.834	0.844	2.532	2.231	4.319	3.144	2.686
YDR213W	UPC2			0.649	2.53	2.735	4.688	2.815	1.789	0.948
YDR214W	AHA1		0.511	0.668	1.339	1.619	4.324	6.272	5.524	2.662
YDR215C							2.62	3.234	2.735
YDR216W	ADR1	13.309	2.011	2.138	2.807	3.169	4.174		2.605	1.052
YDR217C	RAD9
YDR218C	SPR28
YDR219C		14.205	2.752			2.545	2.829	5.373
YDR220C
YDR221W		4.617	0.764	0.882		1.466	2.622			2.15
YDR222W		7.645	1.955	1.98	1.681	1.324	1.837	2.064	3.097	1.362
YDR223W		14.864	2.086	3.078	3.198	2.329	3.726		2.081	1.028
YDR224C	HTB1	16.35	2.477	2.421	5.407	3.813	4.187	2.415	2.676	1.126
YDR225W	HTA1	32.736	3.583	3.953	9.747	6.667	5.921	2.932	3.453	1.514
YDR226W	ADK1	2.773	0.623	0.669	2.307	2.834	4.77	4.174	3.005	1.362
YDR227W	SIR4		1.191	1.109	2.668	2.964	4.106		3.524	1.964
YDR228C	PCF11	5.309	0.889	0.804	1.594	1.2	2.181	2.753	3.672	1.158
YDR229W			0.755	0.501	1.266	0.806	1.051	1.674	1.845	0.657
YDR230W		6.118		0.885	3.047	2.01	1.659	1.584
YDR231C	COX2	3.582		1.072	3.521	2.997	3.09	1.949	2.322	1.291
YDR232W	HEM1	1.5	0.87	1.09	1.105	1.813	2.704	3.038	2.462	1.4
YDR233C		6.305	1.241	1.391	1.347	2.607	6.079	4.798	5.141	3.424
YDR234W	LYS4	9.595	1.255		1.401	1.424		2.873	6.154	3.021
YDR235W	PRP42	14.805				2.46		3.164
YDR236C	FMN1	11.936	1.741	2.038	4.089	2.384	2.339	1.766		1.133
YDR237W	MRPL7	5.877	1.77	1.662	4.084	2.646	3.233	3.632	3.242	1.431
YDR238C	SEC26	4.094	0.805	0.719	1.254	1.03	1.074	1.961	5.891	3.914
YDR239C					0.861			1.24	0.965
YDR240C	SNU56						1.257
YDR241W	BUD26	2.377				0.421
YDR242W	AMD2	11.091				1.885	2.89
YDR243C	PRP28
YDR244W	PEX5			0.972	3.03	2.634	2.93	4.565	4.135	2.131
YDR245W	MNN1	16.746	2.182	3.632	5.714	5.658	5.77	6.924	11.697	5.664
YDR246W	TRS23			0.738		1.992	3.829		6.122
YDR247W
YDR248C						1.692	2.203		3.005	1.226
YDR249C			4.417			2.722	4.153
YDR250C
YDR251W	PAM1				0.911	0.687	0.884	2.173	2.489	1.548
YDR252W	BTT1						2.459
YDR253C	MET32	16.391		3.015	2.909	2.444
YDR254W	CHL4	5.932	0.855	1.501	2.318	1.667	1.646	1.771	2.369	1.012
YDR255C		13.464			3.253	2.13	3.551		2.168
YDR256C	CTA1	12.227	2.416	2.619	4.012		4.063	2.09	2.184	0.974
YDR257C	RMS1	24.359	3.85	3.635	7.86	6.383	5.701	4.166	5.489	2.181
YDR258C	HSP78	2.7	0.661		2.181	2.28	3.897	3.612	2.914	1.274
YDR259C	YAP6					1.912
YDR260C	SWM1							3.226	3.343	1.424
YDR261C	EXG2	3.777	0.747	0.823	1.446	1.405	1.406	1.737	2.568	2.94
YDR261C-C		1.495	0.232	0.243	0.209	0.204	0.211	0.167	0.178	0.16
YDR261C-D		1.505	0.23	0.243	0.319	0.192	0.201	0.22	0.322	0.145
YDR261W-A			0.205	0.176		0.184	0.217
YDR261W-B			0.816	0.687	0.719	1.047	3.617	2.558	2.308	1.572
YDR262W		14.195	2.911	3.525	2.728	2.69		3.633	6.624	3.014
YDR263C	DIN7					1.812				1.86
YDR264C	AKR1	3.127		1.175	1.139	1.34	2.27	2.857	3.565	2.079
YDR265W	PEX1		3.527	3.606	3.867	2.494	2.729	2.582	2.846	1.292
YDR266C		2.209	1.336	1.312	2.453	2.038	2.111	3.962	3.016	1.646
YDR267C		7.223	2.707		3.1	2.825	3.164	2.393	4.138	1.934
YDR268W	MSW1	15.323		2.471	2.86	1.975	3.309	4.044		3.224
YDR269C
YDR270W	CCC2
YDR272W	GLO2			0.529	1.486	1.143	1.916	3.865	3.176
YDR274C			4.968			2.922	3.361	3.483	2.854
YDR275W
YDR276C	PMP3	13.895		3.601	4.86	4.398	2.641	2.728	2.889	1.333
YDR277C	MTH1		1.447		1.146	1.575	3.152	5.197	9.684	5.274
YDR279W		4.205	1.941	2.085	3.272	4.148	3.883	12.199		2.705
YDR280W	RRP45					3.711	5.294
YDR281C	PHM6		3.127	3.694	2.533
YDR282C		9.505		2.676	2.956	2.57	2.624	4.273	4.57	1.719
YDR283C	GCN2
YDR284C	DPP1	6.982	1.473	1.64	2.675	2.352	4.01	2.937	4.057	1.928
YDR285W	ZIP1		2.957	1.292	7.925	5.315	4.951		0.881	1.598
YDR286C		6.409	1.005	0.984	2.612		2.371	2.173	2.114
YDR287W			1.268	1.787	2.586	3.456	4.571	5.11	4.065	2.119
YDR288W		19.941	2.348	2.533	6.968	2.819	1.959	2.01	3.014
YDR289C	RTT13					0.843		2.19	2.851	1.282
YDR290W		1.886			0.439
YDR291W
YDR292C	SRP11	7.209	1.745	1.709	2.914	2.352	5.343		10.038	4.634
YDR293C	SSD1	7.036	1.223		1.706	1.635	4.007	3.442
YDR294C	DPL1	4.064	1.034	1.159	1.355	1.603		4.201	5.816	3.676
YDR295C	PLO2				2.133	1.751		2.823	4.257
YDR296W	MHR1	6.127		1.121	2.637	1.6	3.606	3.203	3.046	1.303
YDR297W	SUR2	14.014		1.599	1.707	1.611	4.082	3.777	5.232	2.771
YDR298C	ATP5	8.841	0.976	1.744	3.128	3.923	8.231	4.928	4.485	1.76
YDR299W	BFR2		2.936		4.914	2.101	3.727	6.63	9.878	4.581
YDR300C	PRO1	5.178	2.889	2.031	2.151	2.292	5.813	10.242	11.97	5.969
YDR301W	CFT1				1.358			3.609	3.157
YDR302W	GPI11	13.839	2.482	2.812	3.257	4.562	11.263	5.71	7.926	3.287
YDR303C	RSC3				2.004	2.69	4.92			5.034
YDR304C	CPR5	2.886	0.434	0.494	1.337	1.432	2.13		2.765
YDR305C	HNT2	7.505			1.725	1.144	2.102
YDR306C		6.959	3.434	1.724	2.454	2.516		4.134	5.832
YDR307W							1.461	1.802	2.751
YDR308C	SRB7					2.256
YDR309C	GIC2	2.605	1.404	0.954	1.863	1.159	1.518	2.298	2.908	1.407
YDR310C	SUM1					1.328
YDR311W	TFB1		2.795	3.069		3.442	3.646	4.877	4.724	3.443
YDR312W	SSF2					5.059	7.831
YDR313C	PIB1	18.359	2.823	3.016		2.407			2.822
YDR314C				3.056	4.032		3.807		4.186
YDR315C	IPK1	5.891		1.34	3.737	1.559
YDR316W		9.314	2.061	2.163	3.816	2.865			2.914	1.512
YDR316W-A		1.95	0.225	0.281	0.286	0.228	0.246	0.164	0.189	0.133
YDR316W-B		1.527	0.241	0.24	0.342	0.214	0.221		0.354	0.162
YDR317W		6.541	1.63	1.774	1.742	1.575		1.87	3.097	1.3
YDR318W	MCM21	18.682	2.173	3.069	3.895	2.239	2.254		3.13	1.298
YDR319C		8.692	2.433	2.925	2.376	2.084	3.414	1.99	2.774	1.369
YDR320C	SWA2	3.068	0.593	0.487	0.758	0.848	0.946	2.357	2.132	1.943
YDR321W	ASP1	3.336	1.148	1.238	1.479	2.315	8.28	10.716	8.586	3.248
YDR322C-A	TIM11	6.355	1.223	1.774	7.239	3.14		1.924	2.519	0.964
YDR322W	MRPL35	3.691	1.668		1.586	0.822	1.186	2.355
YDR323C	PEP7	6.673	1.314	1.181	1.623			4.421	5.173
YDR324C	UTP4	7.836			3.077	3.988		13.486	17.135	9.426
YDR325W	YCG1				2.584		3.431	4.195	6.1
YDR326C		10.918		1.482		1.535			4.495
YDR327W		6.786	0.766	1.229		2.613	5.55	3.855	3.501	0.95
YDR328C	SKP1	4.323	0.727	0.638	3.011	2.276	4.701	4.458	3.014	1.291
YDR329C	PEX3					2.487			10.943
YDR330W								2.674	1.995	1.26
YDR331W	GPI8	6.209	1.959	2.006	2.328	3.138	5.825	5.064	6.732	3.839
YDR332W		14.491	3.611			2.566
YDR333C		9.4		2.147	2.798	3.077	4.655		7.459
YDR334W	SWR1			1.409		2.343	4.043
YDR335W	MSN5					2.146	4.513		9.297
YDR336W						2.296	2.411		3.576
YDR337W	MRPS28		1.493		2.314				2.5
YDR338C		3.764	1.607	1.153	1.408	1.435	1.826		2.697
YDR339C		35.736	4.736		11.023	4.257	8.476	5.172	5.519	3.377
YDR340W			0.927	0.89	0.872	0.54
YDR341C						3.378
YDR342C	HXT7	4.277	0.407	0.475	0.418	0.324	0.821	0.844	2.751	1.097
YDR343C	HXT6	3.26	0.415	0.362	0.302	0.257	0.608	0.784	2.47	1.048
YDR344C
YDR345C	HXT3	5.073	0.907	0.99	0.846	0.85	2.107	1.994	4.869	2.329
YDR346C		6.761		1.472	2.344	1.863	2.946	2.405	6.835	3.038
YDR347W	MRP1	4.795	0.92	1.009	1.739	1.685	1.837	1.599	2.132	1.128
YDR348C			1.641	2.06	2.281	2.229		4.003	4.659	2.395
YDR349C	YPS7	6.845				1.228	1.441
YDR350C	TCM1	7.3	2.096	2.248	2.303	1.926	2.231	1.542	2.258	1.166
YDR351W	SBE2		0.834		1.233		2.146	1.845	2.327	1.04
YDR352W
YDR353W	TRR1	3.827	1.098	1.007		1.745	4.697	10.109	8.132	2.938
YDR354W	TRP4	7.105	2.693	1.793	2.34	2.354	8.111	7.214	7.154	4.81
YDR355C										1.634
YDR356W	SPC11			2.728
YDR357C		13.2		2.328	5.66	2.162	2.074	2.328	4.041	1.184
YDR358W	GGA1					0.741		1.364	3.014
YDR359C	VID21					1.831
YDR360W						1.251	2.143	1.826
YDR361C	BCP1	7.241		3.068	2.816		5.987		10.311	5.247
YDR362C	TFC6
YDR363W	ESC2	9.255		2.36		2.894	6.049	6.264	6.373
YDR363W-A	SEM1	10.473								2.203
YDR364C	CDC4	4.823			3.123	2.618	4.156
YDR365W-A		2.127		0.135	0.277			0.316	0.268
YDR365W-B		3.486	0.357	0.326		0.315	0.55		0.346	0.186
YDR366C					2.198	1.367			2.63
YDR367W		9.277	2.999	4.632	6.691	6.894	6.314	3.676	5.649	2.359
YDR368W	YPR1	33.564	2.368	2.609	5.991		5.576	5.055	6.038	3.748
YDR369C	XRS2	3.132	0.573	0.563	0.707	0.458	0.496		0.816	0.409
YDR370C			4.907					6.793
YDR371W	CTS2	5.041		0.576	0.446	0.447	0.897	1.074	2.931	1.243
YDR372C	VPS74	4.902	0.68	0.772	0.625	0.469	1.084	1.456	3.098	1.576
YDR373W	FRQ1		2.641	4.81	11.307	8.056	6.359		4.359
YDR374C		6.705	1.377	1.596	1.76	1.677		2.722		1.872
YDR375C	BCS1	7.227		1.393	2.321	1.812		1.472	1.47	0.793
YDR376W	ARH1	3.723	0.561	0.65	0.995	0.932	1.02		1.378	0.853
YDR377W	ATP17	7.886	1.995	3.713	7.489	6.58	3.783	2.381	3.257	1.207
YDR378C	LSM6	12.951	2.906	3.245	9.6	2.945	1.732	1.055	1.532	0.603
YDR379W	RGA2	9.122	1.929	2.255	4.053	2.24	2.134	1.873	2.475	1.162
YDR380W	ARO1	3.709	0.486	0.629	0.654			0.617	0.859	0.531
YDR381W	YRA1	33.518	1.55	1.896	3.604	2.758	5.111	7.158	8.197	2.403
YDR382W	RPP2B	10.841	2.664	4.228		5.864	7.056	6.588	4.019	2.733
YDR383C				2.51	3.091	2.6	4.901		5.008
YDR384C		18.959	4.923	5.31	3.82	3.485		9.437	11.657	4.821
YDR385W	EFT2	5.073			0.988	0.535		1.136	1.43	0.643
YDR386W	MUS81	10.677		2.371	6.651			3.266	2.951
YDR387C		7.65		2.076	1.723	1.41	2.522	1.694	2.607	0.884
YDR388W	RVS167		0.823	0.76	1.351	1.636	4.669	5.963	5.679	3.594
YDR389W	SAC7					2.542
YDR390C	UBA2
YDR391C		12.805	2.036	1.415	2.039		2.813	2.442		1.278
YDR392W	SPT3	8.788		1.947	4.167	2.631	4.637	5.441	5.967	2.982
YDR393W	SHE9	9.836				3.077	4.231	4.635		2.634
YDR394W	RPT3	5.795	2.302	1.956	2.677	2.311	3.824	7.865	10.9	7.369
YDR395W	SXM1	6.1			2.174	2.05	2.457	5.578	6.573	4.062
YDR396W		45.227	3.577	2.428	6.384	2.878	4.086	3.502	8.819	4.222
YDR397C	NCB2	33.791	3.134	2.584	6.979	2.827	3.769		3.814	2.021
YDR398W	UTP5					1.601
YDR399W	HPT1	16.732	2.207	1.526	3.25	2.655	4.688	4.516	4.381	1.821
YDR400W	URH1	8.764	1.936	1.879	2.525	3.727	7.323	5.608	4.511
YDR401W		5.25	0.725	0.929	0.96	0.795				0.574
YDR402C	DIT2	22.614	3.534	3.785	5.521	4.027	5.089	7.386	8.243
YDR403W	DIT1	5.482	0.659	0.687	0.586	0.576	1.049	1.226		1.228
YDR404C	RPB7	6.404	0.877	1.036	1.527	1.115	2.321	1.793	3.236	1.765
YDR405W	MRP2		2.3	2.469	4.854	4.269	4.807		4.289	1.879
YDR406W	PDR15	8.191	1.416	1.696	2.009		4.24	3.112		1.757
YDR407C	TRS12	6.9	0.936	0.852	1.612	1.289		0.971
YDR408C	ADE8	2.477	0.641	0.525	1.488	0.934	1.15		1.019	0.522
YDR409W	SIZ1	9.359	2.039	4.034	6.602	5.642		3.327	4.022	1.66
YDR410C	STE14	7.755	1.377	1.77	3.05	1.771	2.445	1.15	1.705	0.807
YDR411C		3.44	1.117	1.14	1.14	1.248	3.599	3.012	3.658	2.491
YDR412W		11.791	1.816	2.288		4.046	5.746	4.653		2.284
YDR413C		21.936	2.048	1.769	6.381	3.213	6.467	6.321	7.105	2.595
YDR414C	ERD1	6.714	1.841	1.956	2.765	2.85	6.461	5.966	5.786	3.09
YDR415C		11.227	1.989		2.37	1.444	2.51	3.422	5.649	3.612
YDR416W	SYF1	20.177	2.773	3.543	3.098	3.31	6.45	7.592	10.684	5.06
YDR417C		5.995	1.625	2.44	11.095	7.907	7.137	3.083	2.997	1.309
YDR418W	RPL12B	8.405		2.182	8.153	5.332	5.163	2.956	3.497	1.228
YDR419W	RAD3	7		1.716	3.781	2.454	2.627	3.436	2.561	1.679
YDR420W	HKR1				3.218		4.15			2.748
YDR421W	ARO8
YDR422C	SIP1					3.009	6.147		8.516
YDR423C	CAD1
YDR424C	DYN2	10.841		2.115	3.993	2.479		4.816	6.411
YDR425W						1.954
YDR426C		5.35	1.309	1.611	2.53	2.306	3.687	4.045	5.559	2.881
YDR427W	RPN9	5.143	1.214	1.178	2.095	2.299	3.873	4.524	5.118	2.181
YDR428C		12.464	2.53		4.761	5.355	9.654	6.038	7.989	3.476
YDR429C	TIF35	18.382	3.248	2.243	7.216	6.643	14.339	10.203	8.424	4.376
YDR430C	CYM1					2.028
YDR431W		14.365	2.063	1.452	2.878	2.307	3.922	3.529	3.857	1.731
YDR432W	NPL3	2.195	1.441	0.918	0.895	1.498	4.004	7.138	9.235
YDR433W	KRE22	9.545	1.541	1.496	1.489	1.577	5.749	9.962	15.092	5.147
YDR434W	GPI17	8.777	1.386	1.65	0.808	1.934	4.817	8.008	12.584	5.736
YDR435C	PPM1	5.314	0.734	0.828	0.619		1.213			1.655
YDR436W	PPZ2	7.094	0.927		1.086	1.007	1.983	2.882	4.713	2.095
YDR437W						2.834	3.317			2.007
YDR438W			1.886	1.875	2.442			2.243		1.466
YDR439W	LRS4	8.714	1.255	1.334	2.091	1.804	1.97	1.159		0.659
YDR440W	DOT1	4.95	1.084	1.228	1.475	1.213		1.533	1.678
YDR441C	APT2	12.909	2.034	3.635	9.168	5.644		3.054	4.614
YDR442W			1.498	2.032	3.123	2.045	3.123		3.541	1.964
YDR443C	SSN2		1.38	0.904		1.144	3.363	3.465		1.974
YDR444W					1.847	1.322	2.503	1.793
YDR445C		20.705	1.83	2.381	4.884		4.316	5.808	6.562	2.722
YDR446W	ECM11	9.091	2.023	1.624		2.96	4.787		5.822	2.434
YDR447C	RPS17B	27.677	4.525	5.594	21.387	11.947	7.485	3.647	4.424	2.156
YDR449C	UTP6	8.4	1.716	3.193	10.635	8.96	8.909	3.252	3.33	1.662
YDR450W	RPS18A	7.127	1.306	1.828	8.628	6.143	5.181	2.944	3.319	1.169
YDR451C	YHP1		1.62	1.763	3.749	1.505	3.94	2.713	2.537
YDR452W	PPN1					1.952			4.081
YDR453C	TSA2		0.35	0.269	0.804	1.113	1.914	2.759	1.854	0.621
YDR454C	GUK1	5.468	1.057	1.719	7.296	5.793	7.026	3.141	2.768	1.297
YDR455C
YDR456W	NHX1
YDR457W	TOM1	13.009
YDR458C		4.9		1.307	2.926	2.275			3.908	2.038
YDR459C		8.489		3.391		2.685	4.371	3.049
YDR460W	TFB3		2.759		4.804	2.967	4.891	6.001	5.543
YDR462W	MRPL28	6.295	2.134		1.96	1.213	2.161
YDR463W	STP1	6.157	1.574		1.724	1.397	1.813	3.072	4.28	2.157
YDR464W	SPP41		1.636	1.268		1.623	5.857	8.365	11.489
YDR465C	RMT2	11.732	2.452	2.696	3.047	3.974	10.02	15.353	19.078	7.712
YDR467C		10.341			4.53
YDR468C	TLG1	8.127			5.044	2.317	2.494	3.319	3.528
YDR469W	SDC1				4.177	1.802
YDR470C	UGO1	10.545	1.677	1.844	2.593			2.93	4.105	2.007
YDR471W	RPL27B	23.736	2.714	2.89	12.968	6.822	7.548	3.189	3.409	1.529
YDR472W	TRS31	20.168	3.134	3.322	4.884	3.904	5.199	4.983	6.092
YDR473C	PRP3				4.667	2.692		4.494	4.424
YDR474C		14.706	1.92	2.301	3.553	2.259	3.35	3.662	3.261
YDR475C						1.294
YDR476C		4.964	1.077	1.61	2.76	3.773	6.498	2.527	2.641	1.109
YDR477W	SNF1	4.627	1.057	0.824	1.488		2.503	3.962	6.989	3.024
YDR478W	SNM1	13.636	2.8			2.092	3.474
YDR479C		18.795	3.052	4.476	9.463		4.941	3.17	4.046	1.847
YDR480W	DIG2					1.18		3.202	2.146
YDR481C	PHO8			3.149	9.937	8.31	8.771	3.584	3.338	1.628
YDR482C	CWC21	8.845	1.405		9.032	6.205	5.931	4.499	2.886
YDR483W	KRE2	6.555		1.022	1.33	1.847	3.424	3.767	7.127	4.252
YDR484W	SAC2					1.832
YDR485C	VPS72					2.4
YDR486C	VPS6				4.463	2.967	4.903	3.327	3.197	1.362
YDR487C	RIB3					1.272
YDR488C	PAC11					2.062
YDR489W
YDR490C	PKH1	16.273				3.053			5.073
YDR491C						2.84				2.466
YDR492W			5.35	8.334				8.508
YDR493W		12.818				1.908
YDR494W	RSM28	6.882	1.555		2.823	1.164	2.676	2.099	2.948	1.103
YDR495C	VPS3		1.857	1.644	3.537	2.264	3.105	4.238
YDR496C	PUF6	23.291	7.414	5.363	4.218	4.331	5.911		45.462
YDR497C	ITR1	7.518	1.511	1.476	1.216	1.689	5.214	8.071	10.049	3.636
YDR498C	SEC2				5.526
YDR499W	LCD1	20.882			4.007				4.838
YDR500C	RPL37B	26.316	5.663	6.135	21.007	5.577	4.02	2.265	2.943	1.289
YDR501W	PLM2					1.841
YDR502C	SAM2	8.032	0.945	1.029	1.304		3.121	5.634	10.381	2.878
YDR503C	LPP1	6.773	1.807	1.89	5.7	3.514		2.469	2.97	1.664
YDR504C		11.009	1.318		1.975	1.283	2.594		5.719	0.631
YDR505C	PSP1				5.491	3.178		3.245
YDR506C										2.197
YDR507C	GIN4			1.758	2.505	2.406	2.664		2.604	1.71
YDR508C	GNP1		1.361	1.788	2.136	1.571	3.378	3.401	9.903	3.8
YDR510W	SMT3	8.955	2.873	2.785	7.632	3.725	4.719	2.678	3.432
YDR511W	ACN9
YDR512C		5.586	1.091	1.376	3.565	1.631			1.23
YDR513W	TTR1	2.927	0.6	1.076	4.009	2.999	3.104	1.469	1.546	0.553
YDR514C				3.104	7.793	4.396	4.679	6.89	5.251	3.505
YDR515W	SLF1	6.286			2.661	1.622	5.261	3.148	4.551	1.581
YDR516C				0.369		0.323	0.711	1.514	4.516	1.738
YDR517W	GRH1	5.227	0.789	0.665	1.36	1.034	2.229	2.886	3.13	2.034
YDR518W	EUG1	3.491			1.328	1.294	2.043		4.368	3.436
YDR519W	FPR2	7.745	1.893	1.865	5.6	5.084	5.671		3.897
YDR520C		18.558		4.252	4.519	4.918	7.434	4.733	5.028
YDR521W						3.09
YDR522C	SPS2
YDR523C	SPS1
YDR524C	AGE1	12.495	2.241	3.231	4.344	3.574	4.731	3.144	4.157	1.678
YDR525W	API2
YDR525W-A	SNA2	12.697	3.987	3.624	4.705	3.524	4.073	2.344	2.365	0.934
YDR526C		9.795	1.956	1.474	2.719	1.867	3.41	2.378		1.357
YDR527W						3.451	4.895
YDR528W	HLR1	9.577	2.186	2.716	2.981	2.784	3.247	4.521	4.876	2.41
YDR529C	QCR7			2.871		2.723			2.481
YDR530C	APA2	8.682	1.202			1.585			4.211
YDR532C	KRE28					1.987
YDR533C		3.514	1.318	1.4	2.291	3.166	7.64	7.209	6.284	2.766
YDR534C	FIT1	10.105	1.705	1.434	4.381	4.937		2.399
YDR535C
YDR536W	STL1					3.765
YDR537C		4.95	1.53	2.086	2.359	2.959	4.353		2.335	1.253
YDR538W	PAD1	9.25	1.457	1.945	2.566	2.793	3.53	2.081	2.356	1.162
YDR540C						1.388
YDR541C		11.345	1.789			1.664			1.935
YDR542W			2.243	1.951	2.76
YDR544C		4.909			2.358	1.67	1.786	1.616	2.165
YDR545W	YRF1-1			3.326	3.3		3.08	3.566
YEL001C				0.947	1.96	3.012	3.037	2.841	3.097	1.64
YEL004W	YEA4	13.836	1.884		2.53	1.961	3.566		4.284
YEL005C	VAB2	9.991				1.722
YEL006W						2.691
YEL007W	TOS9
YEL008W						1.5				1.353
YEL009C	GCN4	35.293	5.505	8.006	6.019	3.417	3.331	1.977	2.765	1.124
YEL012W	UBC8
YEL013W	VAC8	3.255				0.88	2.896	3.549		1.956
YEL014C			2.53	2.957	3.819	3	3.789		11.711	5.128
YEL015W			2.789	2.891	2.982	3.63	4.221			4.697
YEL016C				2.971		3.413	2.9		3.392
YEL017C-A	PMP2	1.741	0.507	0.634	0.509	0.401	0.956	1.179	4.419	2.717
YEL017W		11.895				1.837	2.14	2.457
YEL018W	EAF5	17.205				1.743	2.504
YEL019C	MMS21
YEL020C		9.223	2.289	2.158				2.544	2.87
YEL020W-A	TIM9	11.005				2.01
YEL021W	URA3								27.005
YEL022W	GEA2			4.143
YEL023C						1.89
YEL024W	RIP1		0.634		0.554	0.99	3.341	2.463	1.919
YEL025C	SRI1
YEL026W	SNU13	18.932	3.5	4.528	17.261	9.29		3.436	3.762	1.595
YEL027W	CUP5	2.777	0.72	1.176	1.63	3.389	6.395	2.248	2.751	1.158
YEL028W
YEL029C	BUD16			3.415		6.225	11.273	5.503	5.932	2.772
YEL030W	ECM1					0.577		1.416	2.684	1.428
YEL031W	SPF1					1.289
YEL032W	MCM3					1.257			3.038
YEL033W		9.455	1.573	2.956	6.319	3.199	7.974	4.17	4.214	2.269
YEL034W	HYP2			2.216	3.941	5.56	7.9	3.917		2.316
YEL035C	UTR5
YEL036C	ANP1					1.398	1.99	2.911	2.886
YEL037C	RAD23			1.044	1.86	1.635	1.634	4.974	3.251	2.578
YEL038W	UTR4	7.895	2.136	2.949	5.835	7.259	8.699	5.336	4.746	2.784
YEL039C	CYC7				5.035		3.183	2.237
YEL040W	UTR2	4.182	2.995	2.512	1.872	2.326	5.253	4.971	6.308	4.816
YEL041W
YEL042W	GDA1		0.927	1.054	0.84	1.645	3.022	3.567	4.541	6.435
YEL043W						1.469
YEL044W	IES6		2.42	2.116	3.893	3.541	7.606	6.134	6.832	2.834
YEL045C		4.959				1.054
YEL046C	GLY1	2.791	2.832	2.335	1.163	1.633	3.383	4.817	8.227
YEL047C			0.436	0.374		0.372	0.818		2.959	1.914
YEL048C		26.058	5.702	12.591	14.211	9.858	6.835	4.682	5.924	2.962
YEL049W	PAU2	20.109	2.209			2.39	2.871			1.743
YEL050C	RML2	4.114	2.891	2.357	2.521		6.007	5.35	4.735	2.603
YEL051W	VMA8	5.877	0.755	0.898	3.961	3.308	4.94	3.189	3.151	1.551
YEL052W	AFG1			1.324		1.483
YEL053C	MAK1						5.706			3.283
YEL054C	RPL12A	7.52	2.368	2.954	4.741	2.599	4.543	2.283	4.281	1.979
YEL055C	POL5					3.185
YEL056W	HAT2	12.323	2.611	2.568	4	3.384	4.469	5.542	8.232	3.356
YEL057C
YEL058W	PCM1	6.945	1.802	1.735	4.265	3.035		4.219	4.165	2.736
YEL059C-A	SOM1				2.077				3.227
YEL059W
YEL060C	PRB1	2.87				0.56	0.82	0.922		0.94
YEL061C	CIN8					1.309
YEL062W	NPR2
YEL063C	CAN1
YEL064C		7.209	1.541			4.949		3.434	3.957	2.048
YEL065W	SIT1	6.018		2.565	2.618		7.549	5.636		7.681
YEL066W	HPA3	5.8			3.156	2.591		2.548	2.543
YEL067C
YEL068C						2.158
YEL069C	HXT13					2.621
YEL070W
YEL071W	DLD3	1.905	1.83	1.354	0.977	1.296	3.503	7.151	9.741	4.807
YEL072W		26.718	7.057			2.938
YEL073C						2.071	2.894
YEL074W		12.854	2.048	1.704	2.112	1.512	2.286	1.787	2.223	1.297
YEL075C
YEL076C
YEL076C-A		8.018	1.561	1.275		0.949	1.384	1.538	1.838
YEL076W-C			0.918			0.529	0.883			1.619
YEL077C		7.361	2.35	2.257	2.279	2.476	1.825	2.618	2.419	1.378
YER001W	MNN1		2.23	1.54		1.746	1.879	3.024	5.743	6.253
YER002W	NOP16		2.82		2.97		4.869		6.635
YER003C	PMI4		0.411	0.413	2.042	1.05	1.964	4.512	3.973	2.441
YER004W		3.473	1.255	1.296	1.628	3.55	9.029	4.372	3.705	1.722
YER005W	YND1	7.7		4.428		2.904
YER006W	NUG1		4.236		7.24		9.756		27.049	2.103
YER007C-A			1.564	0.84	4.711	2.995	3.757	4.301		1.239
YER007W	PAC2	10.141	2.568	3.365	4.053	3.789	4.503	5.66	6.838	2.631
YER008C	SEC3					0.823
YER009W	NTF2	5.841	1.111	2.066	8.046	6.875	4.44	2.092	2.473	0.931
YER010C		4.173		1.175	3.679	3.319	2.717	1.507	1.592	0.645
YER011W	TIR1		0.784	1.168		1.186	3.04	2.96	3.797	1.595
YER012W	PRE1					1.731
YER013W	PRP22
YER014W	HEM14
YER015W	FAA2
YER016W	BIM1	3.418	0.959		3.625	2.701	4.641	3.797	3.381	1.359
YER017C	AFG3							2.441
YER018C	SPC25					1.59
YER019C-A	SBH2	14.321	3.67	4.313	9.732	2.981	2.824	1.793	2.364	0.883
YER019W	ISC1	4.655		1.856	2.123	1.326				1.209
YER020W	GPA2		1.52			1.268		1.812
YER021W	RPN3							7.277
YER022W	SRB4		3.536			2.58		7.32	11.732	5.402
YER023W	PRO3			0.485		1.626	5.45	6.776	3.63	1.419
YER024W	YAT2					2.378
YER025W	GCD11	4.553	1.745	1.621	1.047	1.869	6.721	14.266	24.14	9.773
YER026C	CHO1	1.695	1.043	0.881	0.781	1.563	5.494	3.277	3.984
YER027C	GAL83	3.527	0.982	0.694	1.193	1.345	2.113	6.28	6.395	2.683
YER028C							5.416
YER029C	SMB1		1.964			1.945	3.317		12.849
YER030W						4.948	7.001	5.37
YER031C	YPT31	3.7		1.088	5.221	4.478	4.987	3.965	4.257	1.716
YER032W	FIR1		2.734		2.793		2.391		3.684
YER033C	ZRG8						4.164		3.214
YER034W			2.318	1.862		2.395	4.146	3.672	3.273
YER035W	EDC2	9.141	1.884	1.568	2.065	1.692	2.957	2.419	2.084	0.878
YER036C	KRE3	3.09	1.848	1.326	1.223	1.898	5.228	10.807	13.07	5.403
YER037W	PHM8		1.73			1.787	2.957	2.671		1.595
YER038C	KRE29						2.238
YER039C	HVG1					0.69
YER039C-A		7.75	1.92	2.116	5.847	4.566		2.665	3.014	1.526
YER040W	GLN3		2.668	1.943	3.126	3.272	3.396	2.629	2.732
YER041W	YEN1	4.5	0.795	1.316	1.772	2.696	8.011	7.465	10.892	4.066
YER042W	MXR1	5.909		0.569	2.488	2.645	5.22	5.092	5.222	1.883
YER043C	SAH1	2.614	0.632		0.505	0.613	2.176	5.058	9.105	3.21
YER044C	ERG28	4.351	0.855	1.09	2.869	2.636	2.394	1.692	2.398	1.025
YER044C-A	MEI4					1.225
YER045C	ACA1				2.625	2.329	2.161
YER046W	SPO73	13.409								1.752
YER047C	SAP1					2.474
YER048C	CAJ1	3.091	1.157	0.716	2.373	1.637	2.674	7.858	8.227	3.326
YER048W-A		13.414	5.466	7.072	11.354	5.848	2.603	2.45		1.433
YER049W				2.999	6.93					5.029
YER050C	RSM18					1.625	1.723
YER051W			2.175	1.863	2.684	3.185	3.35	2.844	2.454
YER052C	HOM3	7.414		0.874	1.221	0.955	2.257	4.024	5.724	2.329
YER053C		4.832	1.055	0.967	1.402	1.611	1.942	1.418	1.875	0.895
YER054C	GIP2	8.166	1.211	1.219		1.044	2.032	2.59	5.991	2.269
YER055C	HIS1	3.909	1.745	1.899	2.225	4.321	9.503	7.392	7.562
YER056C	FCY2	15.368	1.791	2.413	1.518	1.253	2.631	2.728	5.189	2.541
YER056C-A	RPL34A			3.587	18.912	6.37	6.024
YER057C	HMF1	4.491	1.023	1.046	4.454	2.849	2.943		1.578	0.703
YER058W	PET117				5.521	1.914	3.384		3.616	1.471
YER059W	PCL6	5.995		1.032	2.474	1.624		2.334	2.605	0.972
YER060W	FCY21		1.707	1.871			2.961	2.58	3.905	1.741
YER060W-A	FCY22	7.155	1.47	1.7	2.116		3.776	2.093	3.07	1.579
YER061C	CEM1		1.259			1.181	1.49	1.869	1.962
YER062C	HOR2	7.5	1.359	0.963	1.575	1.577	2.716	4.48	5.019	2.019
YER063W	THO1	9.282	1.259	1.446	4.87	3.501	4.451	3.403	3.162	1.233
YER064C		5.25	3.813	2.324	2.756	2.503	2.296	3.322	2.899	1.448
YER065C	ICL1
YER066C-A
YER066W		16.277	2.582	2.181		2.995	3.849	3.208	6.222	2.612
YER067W					0.919	0.754	0.781	0.821
YER068W	MOT2	5.905	0.92	1.378	1.78	2.319	5.956	7.305	9.649	3.366
YER069W	ARG5,6	8.801		1.799	2.339	2.05	2.659	3.773	4.781	2.669
YER070W	RNR1	4.809	0.927	0.876	0.682	0.66	1.793	3.086	7.086	3.029
YER071C		8.82	1.606	1.438	4.366	1.539	1.457	1.236
YER072W	VTC1				4.55	4.173
YER073W	ALD5	10.409	2.75	3.168	3.556	2.728	3.891	4.943	6.549	2.979
YER074W	RPS24A	18.323	3.375	4.216	14.225	9.831	7.599	3.634	3.811
YER075C	PTP3	12.823			7.793	6.5	5.806	3.256	3.505	1.779
YER076C		6.386			2.137	1.766
YER077C					8.06		5.341		7.057
YER078C					3.084		7.99		8.911	4.491
YER079W
YER080W			2.03	1.89		1.848	2.449		9.959	4.484
YER081W	SER3	14.618		0.825		0.811	1.169	1.808	2.978	1.412
YER082C	KRE31		3.706	2.499		4.033	3.487	9.349	9.425	5.982
YER083C		6.036	1.343	0.994	1.939	2.799	4.414	3.826	3.794	2.218
YER084W		3.318	1.434	1.974	2.088	3.801	8.404	6.037	6.916
YER085C		12.714		2.165		1.58				2.119
YER086W	ILV1				4.326	2.839	3.447
YER087C-A		13.305	3.605	5.54	12.484	5.079	2.789	1.402	2.111	0.986
YER087W			1.541	2.228	3.994	2.24	2.426	2.608	3.543	1.76
YER088C	DOT6	3.682	1.405	0.994	1.891	1.509	1.889	2.335	2.814	1.653
YER089C	PTC2					1.975	2.73	2.455	3.349
YER090W	TRP2	2.232	1.291		1.43	1.9	5.491	12.223	13.797	6.253
YER091C	MET6			0.156			0.246		0.7	0.507
YER091C-A		7.414	1.37	1.132	1.819	1.568	2.97	4.524	4.481
YER092W	IES5	13.322	2.108	2.203	6.988	3.547	2.586	1.77	2.216	0.826
YER093C			3.443	2.544	3.307	3.153	2.897	3.415		1.883
YER093C-A		14.105
YER094C	PUP3	8.645	1.57	1.612	4.511	4.141	6.747	5.993	5.305	2.721
YER095W	RAD51	7.377	2.182	1.722		2.228	4.456	4.57	4.851	2.167
YER096W	SHC1
YER097W		7.168	1.057	1.265	1.804	2.466	4.39	6.477	8.668	3.29
YER098W	UBP9	7.668		1.932	2.567	2.481	3.857	3.807	4.932	2.048
YER099C	PRS2	12.145	3.291	3.221	3.449	3.987	6.297	9.979	13.173	4.579
YER100W	UBC6	10.817	1.592	1.196	3.267	1.926	3.528	6.186	6.561	2.221
YER101C	AST2					1.64	2.259	3.607	6.554
YER102W	RPS8B	3.591	1.132	1.706	3.965	1.96	3.604	1.924	3.5	1.576
YER103W	SSA4	1.964	0.436	0.351	0.753	0.649	0.813	1.831	2.07	1.471
YER104W	RTT15
YER105C	NUP157
YER106W	MAM1
YER107C	GLE2		2.818	2.646	4.172		6.489	10.486		4.016
YER109C	FLO8									0.217
YER110C	KAP123	5.832	0.991	1.003	0.744		1.831	2.681	6.497	6.107
YER111C	SWI4
YER112W	LSM4					1.952	3.038	4.203	3.816	1.209
YER113C		8.497	1.727	1.749	2.022	2.692	4.668	3.302	4.905	2.432
YER114C	BOI2			1.603	1.814	3.093	6.577	5.024	5.643
YER115C	SPR6	21.705	3.336	3.215	2.258	2.737	2.324	1.951	3.781	1.363
YER116C	SLX8					2.694	4.951
YER117W	RPL23B	5.977	2.166	2.579	7.73	3.758	7.21	3.328	3.076	1.279
YER118C	SHO1	3.903	0.718	1.246	2.107	1.985	3.393	3.257	3.539	1.714
YER119C		2.577	0.714		1.139	0.86	1.786		1.714	0.774
YER119C-A			0.941	0.966	1.337	3.021	7.007	5.778	3.584	1.579
YER120W	SCS2	3.492	1.082	1.23	2.082	3.989	10.616	7.017	4.067	2.183
YER121W					1.542	1.395	2.819		2.595
YER122C	GLO3	5.027	1.689	1.509	1.805	2.619		7.834	7.524	3.733
YER123W	YCK3	7.132		1.996	2.181	1.795	4.04	5.329	6.449	1.848
YER124C	DSE1		2.889	2.394				4.516		2.319
YER125W	RSP5	3.127			1.488	1.135	1.851	2.267	2.362	1.338
YER126C	NSA2	13.245	7.973	6.688	7.547	8.954	14.591	21.938	16.922	7.428
YER127W	LCP5	11.727	2.891	1.387		1.903	2.883	4.217	7.37	4.064
YER128W		9.868					1.701
YER129W	PAK1	7.255			1.637	2.266	3.623	4.914	6.968
YER130C		12.5		2.159	3.4	3.251			4.746
YER131W	RPS26B	17.814	3.318	4.607	18.879	4.94	4.081	2.522	3.047	1.488
YER132C	PMD1			1.374			2.42		4.424
YER133W	GLC7	4.745	1.899	1.772	2.439	3.054	8.025	13.186	15.885	4.2
YER134C		4.964	1.091	1.294	7.604	5.686	5.421		2.932
YER135C		5.532		1.224	2.386	1.765	2.131	2.326		1.579
YER136W	GDI1	2.868		0.82		1.428	3.118	5.76	8.981	3.621
YER137C						1.381			4.137
YER137C-A		1.768		0.237	0.195	0.2	0.196	0.16	0.181
YER138C		1.186		0.173	0.218	0.173		0.186
YER138W-A		3.495	0.541	0.44	0.507	0.239	0.224	0.314	0.47
YER139C		4.959	2.211	1.982	1.918	2.124	2.866	3.451	2.886
YER140W			2.095		1.965	1.867	2.537	2.617
YER141W	COX15		0.573	0.413		0.652	1.5	1.545	1.563	0.95
YER142C	MAG1	8.741	1.507	1.471	2.547	2.588	4.319		3.727	2.093
YER143W	DDI1			1.384		2.099	3.23	5.009	5.414	3.572
YER144C	UBP5			1.918	2.204	2.182	2.671
YER145C	FTR1					1.992	4.877
YER146W	LSM5	10.382	2.243	3.024	11.46	6.686	6.073		2.881
YER147C	SCC4					1.767
YER148W	SPT15	24.518	3.352	5.825	9.723	9.229	10.631	6.828	9.511	3.678
YER149C	PEA2	3.809	1.205		1.73		3.654	3.031	2.657	1.272
YER150W	SPI1	4.432	0.652	0.582	0.975	1.116	2.167	1.495	1.292	0.543
YER151C	UBP3					1.912		2.941	4.87	3.645
YER152C		5.627	1.534	1.399	2.242	2.072		4.58	4.338	2.291
YER153C	PET122
YER154W	OXA1	5.609	1.978	1.638	3.053	3.365	3.856	3.367	2.878	2.087
YER155C	BEM2					2.138	3.609
YER156C			2.859	2.563	2.732		6.937	14.88	11.827	4.855
YER157W	SEC34	7.923	3.102	2.118	3.139	2.671	5.463	5.638	6.038	3.262
YER158C						0.887	1.226
YER159C	BUR6		1.75	1.56	3.198	1.973	3.463	3.374
YER159C-A		1.468		0.222	0.17	0.176	0.179	0.152	0.181	0.124
YER160C		6.586	1.075	1.456	3.977	1.579	1.199	0.82	1.122	0.474
YER161C	SPT2	17.091	1.843		6.037	3.728	3.269		3.057
YER162C	RAD4
YER163C		4.005	1.027	0.935	5.53	2.952	2.88	1.824	1.673	0.7
YER164W	CHD1	6.364		1.293	2.66	2.019	2.249	2.816	3.665	2.214
YER165W	PAB1			0.775	0.675	1.528	4.111	8.852	11.9	4.603
YER166W	DNF1					1.38	2.618	4.058	4.768
YER167W	BCK2			0.435	0.532	0.58	0.453	0.652	0.611	0.366
YER168C	CCA1	8.986		2.025	2.561	2.473	3.549	6.778	10.738
YER169W	RPH1
YER170W	ADK2		2.211		2.332	1.665	2.059
YER171W	RAD3	17.582					6.314	7.976	8.349
YER172C	BRR2			0.84	0.961	1.101	2.094	1.591	2.105	1.267
YER173W	RAD24	9.55	2.412	2.387	2.836	3.147	4.1	3.583		2.275
YER174C	GRX4	13.159	2.834	2.838	6.418	5.762	7.683	5.229	6.135	2.493
YER175C	TMT1	5.841	1.561	1.569		1.526	1.934			1.205
YER176W	ECM32	8.786		2.099	3.9	2.819	4.707	3.957	4.751	3.026
YER177W	BMH1	2.209	0.918	0.815	2.125	2.1	5.144	7.491	5.441	2.783
YER178W	PDA1	0.723	0.317	0.313	0.365	0.978	4.708	5.378	4.443	2.091
YER179W	DMC1	11.064	1.755	2.856	4.475	3.955	5.566		5.454	2.197
YER180C	ISC1	26.659	4.905		6.653	3.797	3.727	3.04	3.668	2.072
YER181C		5	0.648	0.538	0.774	0.485		1.208	1.392	0.752
YER182W			1.655		2.746		2.57	3.327	3.941	1.705
YER183C	FAU1	8.795	1.952	1.951	4.439	2.949	3.067	3.428	3.362	1.44
YER184C
YER185W			2.925			2.488		3.069		2.409
YER186C		22.359	2.864	2.709	2.588	1.887	2.238		3.311	1.276
YER187W						1.222
YER187W-A	KHS1	4.995	1.511	1.441	7.074	6.723	5.959			1.681
YER188W				0.962	3.282	3.181	2.617	1.729	2.005
YER189W		6.282	1.461	1.346	2.532	1.954	2.156	1.544	1.716	1.009
YER190W	YRF1-2	2.536	0.486	0.544	0.416	0.465	0.424	0.42	0.462	0.314
YFL001W	DEG1	13.732	3.359	3.506	8	4.041	4.239	5.37	7.422
YFL002C	SPB4	14.586	4.086			3.211	4.35	6.493	9.343	4.334
YFL002W-A		2.977	0.614			0.568	0.584	0.735	1.059	0.591
YFL002W-B		1.505	0.225	0.184	0.525	0.374	0.4	0.265	0.257	0.105
YFL003C	MSH4					3.174
YFL004W	VTC2					1.16		6.874	7.832	4.043
YFL005W	SEC4	2.55	1.12	1.91	2.467	4.189	11.371	10.378	8.697	3.247
YFL006W				1.594	0.895	0.847	1.207	1.428	3.316	2.493
YFL007W	BLM3	1.605		0.212	0.274	0.264		0.334
YFL008W	SMC1
YFL009W	CDC4		2.105		2.077	2.265	3.357	4.359	5.511
YFL010C	WWM1		0.575		1.437	1.692	5.217	6.012	3.573	1.945
YFL010W-A	AUA1	3.489	0.689	0.55	1.163	1.515	4.753	4.369	3.882	1.432
YFL011W	HXT1					0.749	1.624
YFL012W			2.82		3.167	3.575	4.601	4.658
YFL013C	IES1					1.915				2.352
YFL013W-A						5.036
YFL014W	HSP12	2.745	1.223	1.031	3.504	2.463	4.52	5.09	4.249	1.933
YFL015C						1.29	4.151	4.51	3.554
YFL016C	MDJ1	4.455	1.855	1.615	2.305	2.355	3.92		3.949	2.543
YFL017C	GNA1		2.155		4.311	2.591	3.689	2.702	3.246	1.329
YFL017W-A	SMX2	9.932	2.241	1.809	3.006	2.439		2.717	2.354	1.466
YFL018C	LPD1		0.532	0.507	0.814		1.261	3.548	5.111	5.766
YFL019C		5.536	1.473	1.434	2.289	1.949	2.224	3.969	4.305	2.952
YFL020C	PAU5	15.168	2.145	2.262	3.043	2.414	2.431	1.786	2.146	1.11
YFL021W	GAT1	4.091	1.248	1.087	1.54	1.092	1.419	1.389	1.654	1.484
YFL022C	FRS2		0.959	0.725	0.949	1.085	2.16	5.564	9.9	5.11
YFL023W	FYV11								6.665	3.117
YFL024C	EPL1					2.58
YFL025C	BST1					1.265
YFL026W	STE2	0.586
YFL027C	GYP8	3.2		0.582		0.594		0.721	0.865	0.469
YFL028C	CAF16	10.332		1.403	3.054	2.206	4.134	6.607	5.741	2.798
YFL029C	CAK1					1.246
YFL030W
YFL031W	HAC1		0.12		0.223			0.109
YFL032W					0.598	0.742
YFL033C	RIM15
YFL034C-A	RPL22B	49.931	4.746	2.977	7.393	3.698	4.208	3.375	3.697	1.285
YFL034C-B	MOB2			1.273	2.214	1.311	1.451	2.045	2.322	1.279
YFL034W						2.131	3.634
YFL036W	RPO41					1.142
YFL037W	TUB2		0.416	0.444	0.588	0.869	3.204	5.166	6.538
YFL038C	YPT1	3.241	0.573	0.431	1.753	1.246	3.69	4.705	3.357	1.121
YFL039C	ACT1	1.877	0.289	0.414	0.471	0.844	4.012	4.787	6.237	2.657
YFL040W						1.581	2.976	2.365	4.392	1.987
YFL041W	FET5		1.157	0.888	1.037	1.47	2.72	2.781	4.378	3.526
YFL042C						1.456	1.836
YFL043C								3.653
YFL044C			1.1	1.175	3.454	2.663	4.091	5.564	4.286	2.097
YFL045C	SEC53	4.348	0.85	1.252	1.528	2.473	7.075	8.333	10.717	3.859
YFL046W			2.409	1.926	4.286		5.041		4.7	1.993
YFL047W	RGD2	8.073	2.255	2.01	2.467	2.399		4.447	4.746	2.307
YFL048C	EMP47	5.783	1.352	0.893	1.379	1.294	2.245	3.2	8.149	4.663
YFL049W							1.654		4.876	4.169
YFL050C	ALR2	8.359	1.739	1.625	2.6	2.279		3.89	3.957
YFL051C									6.814
YFL052W						1.429
YFL053W	DAK2
YFL054C
YFL055W	AGP3					2.438
YFL056C	AAD6	6.164		1.613		1.261	2.227		2.051
YFL057C		43.009	3.518	4.496	3.56	2.45	3.47	2.63	4.316	1.986
YFL058W	THI5			0.684	0.733	0.615			0.949
YFL059W	SNZ3	8.945			2.963	1.997	1.753	3.274	3.268	1.512
YFL060C	SNO3	5.505				0.766
YFL061W
YFL062W	COS4	3.991	0.686	0.694	0.946	1.099	2.933	2.484	3.341	1.5
YFL063W				0.997
YFL064C		8	1.986	1.343	1.237	1.158				0.834
YFL065C		11.123		1.307	1.685	1.496	1.668	1.438	1.486
YFL066C		3.023	1.08	0.748	0.656	1.356	0.577	1.045		0.41
YFL067W				2.284	1.821	2.616		2.55
YFL068W				6.925	7.1	5.153				4.998
YFR001W	LOC1		2.925	2.091	4.712		8.964		9.114	3.85
YFR002W	NIC96	7.495	3.455	2.384	2.651	2.726	4.793	6.347	11.773	7.616
YFR003C		3.073	0.848	0.691	1.054	1.014	4.009	5.168	4.912	2.346
YFR004W	RPN11	7.192	3.163	2.173	2.109	2.746	6.252	10.992	11.081	4.14
YFR005C	SAD1	9.55	3.332	2.818	2.523		6.731	6.702	5.562	2.417
YFR006W		5.032	1.491	1.825	1.275	1.791	4.969	7.297	14.651	4.928
YFR007W					1.744	1.821	2.203	2.336
YFR008W		4.655	0.945	0.865	1.737	1.497	2.333	3.495	3.892	1.29
YFR009W	GCN2	4.489	0.929	1.206	1.36	2.034	5.19	7.683	10.176	3.881
YFR010W	UBP6	5.795	1.668	1.262	1.719	1.612	2.841	7.062	13.743	5.698
YFR011C		9.232	2.489		3.867		4.494	2.892	3.9	1.655
YFR012W		12.282			2.556	1.863		2.987	2.957	2.766
YFR013W	IOC3		1.511			1.816	2.767		5.259	3.498
YFR014C	CMK1	6.168	1.332	1.319	1.798	1.606	2.87	3.908	4.262	2.072
YFR015C	GSY1
YFR016C						1.725
YFR017C						0.861	1.141		2.111
YFR018C							3.053
YFR019W	FAB1			0.568	0.946	0.897	0.951	0.867
YFR020W		9.686				1.486	1.787
YFR021W	AUT1	7.45	1.08	0.894	1.125	1.148	1.403	1.862	1.924	1.274
YFR022W		5.486			0.995	1.058			1.495
YFR023W	PES4					2.804
YFR024C		4.041	0.831	0.851	1.738	1.872	2.321	4.117	6.205	1.829
YFR024C-A	LSB3		0.707			5.878	1.84	3.694		1.859
YFR025C	HIS2			0.757	2.111	2.358	2.546	2.055	1.462	0.936
YFR026C			3.3	1.488	1.795		1.827
YFR027W	ECO1
YFR028C	CDC14	9.7		2.663	2.46	3.128	7.094	9.081	7.551	3.756
YFR030W	MET1
YFR031C	SMC2									3.859
YFR031C-A	RPL2A	5.041	1.109	1.222	3.021	5.344	8.209	6.44	4.905	2.002
YFR032C-A	RPL29	28.101	7.597	7.964	22.645	8.216	6.19	2.997	4.152	1.577
YFR033C	QCR6	10.587	2.38	1.929	2.539	2.623	4.686	7.254	7.097	3.016
YFR034C	PHO4				2.314	3.495	4.4
YFR035C		7.473	2.22	2.228	4.126	1.893	2.789
YFR036W	CDC26	9.136		2.418	5.923	3.489	4.376	3.455	4.286	1.884
YFR037C	RSC8		1.532	1.226	4.286	2.28	3.937		3.832	2.222
YFR038W		6.818	1.193	1.699	1.911	2.818	5.857	6.101	8.34	3.118
YFR039C		7.255	1.643	2.278	2.747	3.098	4.721		6.622	2.997
YFR040W	SAP155		1.939		2.858	2.367	3.001		3.492
YFR041C		8.023	1.695	1.281	2.963	2.151	3.186	3.376	4.501	2.272
YFR042W		10.209	2	2.326	3.321	3.201	3.65		4.754	1.948
YFR043C		12.109	1.902	1.713	2.986	2.576	2.959	3.28	4.122	1.753
YFR044C		1.05	0.316	0.338	0.402	0.491	1.444	2.563	5.808	4.575
YFR045W						1.302		2.973	2.962
YFR046C
YFR047C	BNA6
YFR048W		14.473	3.014		4.039	3.704	5.38	4.385	4.995	2.591
YFR049W	YMR31	4.268	0.739	1.062	4.484	4.045	5.325	3.053		1.226
YFR050C	PRE4	10.805	1.814	1.475	3.528	4.566	7.56	6.858	5.768	2.479
YFR051C	RET2		0.752		0.851	1.457	2.837	4.162	3.476	4.084
YFR052W	RPN12	8.073	1.339	0.837	2.377	1.952	3.336	3.546	3.274	1.176
YFR053C	HXK1		0.119	0.137	0.189	0.2	0.404	1.116	3.395	1.66
YFR054C							1.429			1.438
YFR055W		10.005	2.936	2.659	2.04	2.16	5.22	5.88	8.089	3.621
YFR056C			3.127	1.857	1.923	2.273	4.163	4.991	4.322	2.293
YFR057W
YGL001C	ERG26	3.19		1.203	1.382	1.717	3.918	6.489	6.919	2.585
YGL002W	ERP6	16.677	2.775	3.353	3.584	3.063	2.909		3.305	1.541
YGL003C	CDH1		2.943	2.993	3.951	3.204	2.879	3.085	2.797
YGL004C		11.572	2.266	2.187		2.482	3.541	4.437
YGL005C	COD5	9.277	1.957	1.791		4.007		4.944	5.257
YGL006W	PMC1						4.256	4.494	3.997
YGL007W		13.573	5.04	4.444	11.428	4.476	4.016		3.535	1.572
YGL008C	PMA1	1.101	0.278	0.325	0.246	0.306	0.8	0.876	2.653	2.196
YGL009C	LEU1	2.841	0.791	0.559	0.567	0.657	0.991	2.34	8.6	3.555
YGL010W		18.159	3.77	4.521	4.011	3.597	4.371	3.122	4.37	1.586
YGL011C	SCL1	6.982	1.218	0.893	3.86	2.681	5.011	3.909	3.814	1.61
YGL012W	ERG4	2.882	0.457	0.547	0.675	0.874	2.837	3.51	6.527	3.905
YGL013C	PDR1	5.017	0.766	1.07	1.334	1.72	3.878	4.837	5.646	3.452
YGL014W	PUF4					1.79
YGL015C		9.614	1.809	1.774	2.353		3.439	4.06	11.949	4.969
YGL016W	KAP122		1.745	2.289	3.212	2.661	5.599	4.032		1.652
YGL017W	ATE1		3.405	2.996		3.295	5.137		8.605	3.622
YGL018C	JAC1	8.059		1.915	2.925		3.826	3.169	3.516	2.01
YGL019W	CKB1	8.418	1.632	2.501	5.123	6.123	9.755	7.391	5.973	2.341
YGL020C		9.851	2.28	2.306	3.471	5.381	9.316	6.282	8.676	4.096
YGL021W	ALK1	10.095	2.059	2.006	3.068	3.049	4.307		8.449	2.503
YGL022W	STT3	0.914	0.511	0.471	0.712	0.688	2.111	2.345	4.454	2.693
YGL023C	PIB2	5.805	1.809	1.428	3.679	3.196		3.733	2.986	1.512
YGL024W				1.147	2.975	2.61	3.679	2.384	2.505
YGL025C	PGD1	8.386	1.502	1.34	2.594	2.745	3.504	4.314	3.922	1.641
YGL026C	TRP5	1.441	0.33	0.385	0.382	0.441	0.837	1.429	4.811	3.459
YGL027C	CWH41				1.305	1.249	2.231			3.802
YGL028C	SCW11			1.132	2.033	2.035	3.069	2.766
YGL029W	CGR1			2.271	3.47		3.529		3.341
YGL030W	RPL3	10.155	3.484	3.376	11.777	5.038	3.279	1.86	1.67	0.841
YGL031C	RPL24A	19.109	2.455	4.162	15.239	11.264	10.629	4.409	4.468	1.914
YGL032C	AGA2	3.473		0.694	2.325	1.877		0.806	0.878	0.341
YGL033W	HOP2				2.323	1.938	1.853
YGL034C		6.336		2.079	3.535	2.142	2.2	2.695
YGL035C	MIG1	5.2		1.66	3.825	2.666	3.19		3	1.883
YGL036W		8.4		1.85		2.025	4.451	3.679
YGL037C	PNC1				0.558	0.519	1.316	2.398	1.743
YGL038C	OCH1	4.782			1.907		1.909		2.77	2.145
YGL039W		14.576	2.663	1.976	3.021	4.11	8.809	8.602	9.815	4.876
YGL040C	HEM2	2.655	1.435	1.286	0.953	1.528	3.936	6.306	7.308	2.722
YGL041C					3.777	2.908	3.797
YGL042C		9.641	2.155	1.663	2.825	1.956	3.084		4.086	1.609
YGL043W	DST1		1.718	1.153	3.325	2.183	4.664	4.637	4.238	1.836
YGL044C	RNA15			2.635	4.812	3.338		9.534	9.181	4.053
YGL045W			1.857			1.984
YGL046W
YGL047W		9.568	2.093	1.794	4.612		4.641	2.994		1.676
YGL048C	RPT6	8.205	1.836	2.026	2.963	3.887	8.234	13.605	14.87	6.693
YGL049C	TIF4632	5.641						3.629	9.343	4.3
YGL050W		14.9	3.764	4.675	7.046	8.482	7.564	5.647	7.43	3.747
YGL051W		6.609	1.439	1.857	2.139	2.034	3.073	2.263	3.03
YGL052W		12.464	1.51	1.45	2.665	2.102	1.768	1.742	2.445
YGL053W	PRM8	6.245	1.489	1.667	1.972	1.912	2.233	2.216	3.47	1.729
YGL054C	ERV14	10.009	2.561	4.863	7.475	8.298		4.034	6.784	2.655
YGL055W	OLE1	23.144	3.425	2.835	1.819	1.953	4.019	5.803	12.435	5.428
YGL056C	SDS23		4.03	2.609	3.047	3.671	4.157	5.356	5.941	4.762
YGL057C		9.759	1.83	1.36	4.488	1.928	5.567	3.83	4.576	1.874
YGL058W	RAD6	16.577	2.311	1.978	4.065	4.239	5.776	3.719	3.751	1.79
YGL059W		7.323		1.694	2.044	1.84	1.767	1.926
YGL060W						2.27	3.777	5.132	7.483	3.382
YGL061C	DUO1					1.435		2.607
YGL062W	PYC1		1.882		6.544	2.813	4.121	2.247
YGL063W	PUS2		2.268	3.684	13.233	8.812	9.409	4.469	4.005
YGL064C	MRH4
YGL065C	ALG2	9.482	2.484	1.864	2.226	2.307	4.122	7.051	8.249	3.688
YGL066W	SGF73				3.135	2.554		1.713		1.498
YGL067W	NPY1		2.984	2.315	2.742	3.574	4.413			2.005
YGL068W					2.8	2.634	3.651
YGL069C		6.75	1.114	0.916	3.409	3.199	5.407	2.585	2.284	1.128
YGL070C	RPB9		2.755				6.801	3.913	5.543
YGL071W	RCS1	9.078	2.439	1.64	3.805	4.093	4.745		3.278	1.948
YGL072C		9.561	2.437	1.621	2.149	1.983	3.355	3.743	5.32	2.229
YGL073W	HSF1	16.927	2.536	1.769	1.768	1.524	1.977		1.927
YGL074C						1.873
YGL075C	MPS2
YGL076C	RPL7A	6.527	1.068	0.916	2.907	3.62	7.223	6.38	5.603	2.283
YGL077C	HNM1	5.679	0.841	1.283	1.429	1.254	2.815	3.189	5.545	2.303
YGL078C	DBP3	23.95	4.793	5.315	5.24	4.728	9.596		46.159	15.433
YGL079W		13.927	3.03	2.784	6.195	3.043	3.16	2.062	3.505	1.61
YGL080W		11.577	2.443	1.938	6.002	3.961	4.137		3.054	1.295
YGL081W
YGL082W		6.627	1.655	1.774	2.16	2.12	2.96	4.891	5.357	1.79
YGL083W	SCY1		1.066			1.212	2.104	2.757	2.316	1.209
YGL084C	GUP1		0.604	0.622	0.853	0.811	1.661	2.027	3.272	1.871
YGL085W		16.468	3.42	1.278	2.156	4.121	3.469	2.886	4.189	1.803
YGL086W	MAD1						2.029
YGL087C	MMS2		2.368		2.654	2.029		2.467	3.897	1.91
YGL088W					3.449	2.46	3.211
YGL089C	MF(ALPHA)2	20.577	3.657	3.19	5.288	3.067		2.692	3.849
YGL090W	LIF1	10.105		2.134	4.711	3.912	4.146	2.816	3.295	1.407
YGL091C	NBP35	11.377		2.294	3.523	3.061				2.395
YGL092W	NUP145					2.386
YGL093W	SPC15					2.158			4.368
YGL094C	PAN2				4.849	2.683	4.06	3.371	4.054	1.979
YGL095C	VPS45	10.395		2.338	6.804	4.593	5.966	5.126	6.911	3.803
YGL096W	TOS8	17.177			2.805	2.088
YGL097W	SRM1	8.327	3.268	1.919	1.892	2.503	6.053	16.133	20.987	8.286
YGL098W		9.114		2.374	3.672	3.863	6.589	4.851	4.092	2.747
YGL099W	LSG1	7.041	5.186	3.781	3.563	4.311	6.555	14.726	28.632	13.845
YGL100W	SEH1	7.041	1.518	1.505	2.501	4.333	8.27	7.442	5.803	2.603
YGL101W		14.395	2.418		2.956	3.129	4.573	3.427	3.708
YGL102C		23.214	2.564	2.543	11.332	5.407	6.796	3.256	3.281	1.36
YGL103W	RPL28	14.06	3.906	3.163	9.255	5.839	7.194	3.428	3.419	1.465
YGL104C	VPS73	10.191	2.533	1.534	4.292	2.763	3.554	2.159	2.745	1.304
YGL105W	ARC1	4.527	1.061	0.965	1.974	1.998	5.295	11.595	10.486	5.314
YGL106W	MLC1	3.914	1.3	1.075	3.367	2.922	4.716	4.088		1.6
YGL107C
YGL108C			1.702	2.099	4.518	3.118	2.383		3.576	1.7
YGL109W		9.814			4.798	2.336	2.264
YGL110C		14.286		3.243	4.395	3.429	5.696	6.952	11.703	5.359
YGL111W	NSA1	13.259	5.1	3.613	6.637	6.519		16.099		7.209
YGL112C	TAF6		2.102	1.55	2.579	2.717	4.886	6.814	7.116	4.021
YGL113W	SLD3					2.026
YGL114W		12.195	1.561	1.999	2.556	2.151	2.633	3.092	5.532	2.829
YGL115W	SNF4	5.727	1.168	1.375	2.405	2.671	4.414	4.533	5.651	1.879
YGL116W	CDC2					2.453	2.769	3.393	3.246
YGL117W		18.286	2.873	2.321	5.209	2.556	2.52	2.243	2.895	1.376
YGL118C
YGL119W	ABC1	8.15	2.573	1.626		2.324		3.627		3.583
YGL120C	PRP43	9.118	3.414		2.874	2.631	4.04	8.647		11.245
YGL121C		4.155	0.889		1.412	0.982			1.03	1.929
YGL122C	NAB2	6.709		1.15	1.442	1.374	1.824	4.369	6.989	3.388
YGL123W	RPS2	6.309	2.082	2.37	3.086	1.751	4.818	3.505	4.297	2.012
YGL124C	MON1	12.229	2.298	2.415	3.044	3.781	7.659	7.091	5.987	2.582
YGL125W	MET13	9.055	1.382		1.737	1.78	2.64	2.709	3.081
YGL126W	SCS3		0.965	0.775	1.514		1.899	1.478	1.497
YGL127C	SOH1	14.473		2.006	6.702	4.083	4.197		3.373
YGL128C	CWC23	8.991			1.63	1.23		2.008
YGL129C	RSM23	10.105				2.12
YGL130W	CEG1	5.464		2.393	2.367	2.516	3.076	6.834	9.9	5.445
YGL131C				2.189	4.512		4.191		8.008
[truncated: 4,122 more rows]

## Sheet: third repeat
	Fraction	1-5	6	7	8	9	10	11	12	13	14
	Ribosome	Free	1	1	2	3	4-5	6-8	9-11	15 average from extrapolation	18 average from extrapolation
id	Gene
YAL001C	TFC3
YAL002W	VPS8
YAL003W	EFB1	3.506	1.843	2.274	1.967	5.554	6.359	3.704	2.817	1.575	2.462
YAL004W		0.174		0.123	0.211		0.871		5.332	4.171	1.635
YAL005C	SSA1						1.032	3.509	7.825		1.897
YAL009W	SPO7	15.16
YAL010C	MDM1						3.503
YAL011W		10.026							4.197
YAL012W	CYS3	1.771	0.945	0.817		0.699	2.426	4.759	8.751	2.454	1.739
YAL013W	DEP1	3.968
YAL014C	UIP2	31.051	5.76	6.203	6.28	5.427	3.932	2.255	2.189
YAL015C	NTG1								3.769
YAL016W	TPD3	11.629		1.8	1.716		3.041	9.653	11.649	6.138
YAL018C
YAL019W	FUN3
YAL020C	ATS1	6.983	2.095						2.466
YAL021C	CCR4
YAL022C	FUN26		1.765	0.989	1.178	1.655	2.292	4.24	4.392	3.234	1.606
YAL023C	PMT2	3.726		0.606	0.689	1.045	0.842		3.655	3.957	2.146
YAL026C	DRS2				0.8
YAL027W		8.694							2.195
YAL028W
YAL029C	MYO4	13.869				4.093	4.681				2.248
YAL030W	SNC1	5.206		5.457		3.993	2.558	1.412	2.197		1.623
YAL031C	FUN21
YAL032C	PRP45
YAL033W	POP5	9.529		4.134		5.049	4.389				5.471
YAL034C	FUN19
YAL034W-A	MTW1	9.265					3.556		4.27		4.3
YAL035C-A		5.847		2.302	1.596	3.172	7.049	3.674	5.633	2.68
YAL035W	FUN12	2.334	1.405	0.68	1.02		2.09		12.115	7.798	2.897
YAL036C	FUN11	15.911					18.769	24.317	24.69
YAL037W				3.214	2.063		3.281	2.066	2.698
YAL038W	CDC19	0.42	0.39	0.231	0.224	0.49	0.977	2.159	2.314	2.643	1.268
YAL039C	CYC3	10.437	5.415	3.189		3.269		4.995	5.58		3.455
YAL040C	CLN3	10.454	4.8	4.229	4.621	7.177			5.249		1.845
YAL041W	CDC24					2.815	4.744	2.895	8.099		2.181
YAL042W	ERV46	2.7		0.783		1.021	2.385	5.736	7.91	2.485
YAL043C	PTA1	4.494		2.103			3.015		4.156	3.012	2.248
YAL043C-A	KRE23				1.079	1.416	1.39		1.539	1.797	1.606
YAL044C	GCV3	1.733	1.125	1.025	1.204	3.706	4.165	1.15	1.057	0.501	1.066
YAL046C		9.691	7.795	7.809	4.298	3.249	2.179		1.901		2.052
YAL047C	SPC72
YAL048C									3.446
YAL049C		9.197	1.99	1.92	2.161	4.283	11.092	7.26	5.985	2.498	1.561
YAL051W	OAF1				2.914		3.981		6.373
YAL053W					1.475		2.037			5.551	2.878
YAL054C	ACS1
YAL055W	PEX22
YAL056W	KRH1						4.513		4.284
YAL058C-A	KRE2								7.498
YAL058W	CNE1								2.727
YAL059W	ECM1	66.917	12.72	21.434	19.233	29.753	38.435	11.966	13.305		8.871
YAL060W	BDH1	3.443		0.8	0.841	1.215	2.042	2.871	1.808		0.735
YAL061W		6.646					1.127		1.256
YAL062W	GDH3	6.849						3.081
YAL063C	FLO9
YAL064C-A
YAL064W
YAL064W-B		12.997
YAL065C		12.667	3.369	3.547	2.498		3.411	2.272	2.843
YAL066W							1.29	4.395	6.136		1.91
YAL067C	SEO1
YAL068C		15.151					2.929
YAL069W		6.937				1.072				1.38	2.213
YAR002C-A	ERP1								5.185
YAR002W	NUP6	3.897		2.091	1.677	2.96	7.861	5.186	8.441		2.626
YAR003W	SWD1	10.876			4.187		4.497	3.421	3.339		1.506
YAR007C	RFA1					1.439	2.603		3.272	3.24
YAR008W	SEN34	15.343		7.569	7.805
YAR009C		0.611	0.315	0.249	0.195	0.285	0.329	0.117	0.27	0.194	0.184
YAR010C		0.961	0.152	0.14	0.12	0.139	0.121	0.053	0.097	0.105	0.103
YAR014C	BUD14			2.791	2.253		6.187		4.855
YAR015W	ADE1	1.634	0.34	0.371	0.21	0.455	1.098	0.553	1.113	0.394	0.484
YAR018C	KIN3
YAR019C	CDC15	7.474					2.419		3.355
YAR020C	PAU7	9.42			2.445	1.969
YAR023C		13.92					2.544		3.308
YAR027W	UIP3	6.817	2.21	2.281	1.853	2.185	3.464	2.379	3.214	2.224	1.262
YAR028W		11.441	2.252	2.286	1.838	2.703	4.172	2.339	3.415		1.371
YAR029W
YAR030C
YAR031W	PRM9		3.915	3.126							1.958
YAR033W							3.11		3.155
YAR035W	YAT1
YAR044W	OSH1								6.111
YAR047C
YAR053W
YAR062W
YAR064W							3.9
YAR066W									3.409
YAR068W		6.696	2.663	2.711	2.263	3.353	3.661	1.616	2.728	1.603	1.948
YAR071W	PHO11	4.97	2.328	1.549	1.34	1.364	1.598	1.771	5.44	5.218	2.316
YAR073W	IMD1	3.197	0.935	0.783	0.939		1.927	4.843	5.958	3.823	1.11
YAR075W		14.517	2.205	1.363		1.461	2.127	6.65		2.978
YBL001C	ECM15	5.989	4.075	5.629	4.635	5.177	3.371	1.338	1.304		1.461
YBL002W	HTB2	8.729	3.965	4.066	3.565	5.237	5.158	1.943	2.031	0.805	1.303
YBL003C	HTA2	17.165	5.219	5.549	4.356	6.203	5.732	1.79	2.089	0.807	1.461
YBL004W
YBL005W-A		1.914	0.35	0.263	0.209	0.217	0.244		0.242		0.158
YBL005W-B		1.257	0.485	0.329							0.248
YBL006C		8.04	3.605	3.48		2.645	3.266		2.209
YBL007C	SLA1
YBL008W	HIR1
YBL009W		8.728			3.621	5.796	9.479	5.998	8.474
YBL010C		8.74
YBL011W	SCT1	3.497			1.85	2.836	2.789	2.083	4.188	4.772	2.148
YBL012C
YBL013W	FMT1
YBL014C	RRN6	13.994					7.28
YBL015W	ACH1	4.493					1.815		4.771	5.175	3.145
YBL016W	FUS3						0.508		0.654
YBL017C	PEP1
YBL018C	POP8	18.86	9.545	9.499	4.888	6.312	4.222		3.403		4.38
YBL019W	APN2	12.697		6.397
YBL020W	RFT1	6.3				4.201	2.782	4.297	5.78	4.526
YBL021C	HAP3	19.262	9.376				4.465		3.42
YBL022C	PIM1						2.426		5.231	7.4	4.11
YBL023C	MCM2	12.894		3.029			4.655		10.45		3.097
YBL024W	NCL1	16.541	5.019	3.684	3.241	4.119	7.029	15.233	35.367	23.267	7.674
YBL025W	RRN1	18.757					7.258		4.885
YBL026W	LSM2	12.049		6.078	2.297	3.468	3.188		2
YBL027W	RPL19B	9.994	3.495	4.089	3.216	8.181	7.19	1.933	2.087	0.889	2.294
YBL028C		31.205	21.208	19.766	12.728	16.117	11.935	4.884	6.083		6.161
YBL029W		22.794					3.213		3.8
YBL030C	PET9	1.44	0.644	0.5		1.408	2.184	6.384	4.486	3.014	1.248
YBL031W	SHE1						4.823		4.468
YBL032W	HEK2			1.151		3.419	7.64				1.465
YBL033C	RIB1	11.811	5.025	3.658		2.087	3.837		4.761		2.71
YBL034C	STU1
YBL035C	POL12	10.063
YBL036C
YBL037W	APL3
YBL038W	MRPL16	11.511	3.845	2.68			3.313		2.62		2.187
YBL039C	URA7	14.051	5.345	3.209	4.053	6.512	9.66	22.779	34.527	18.422	5.939
YBL040C	ERD2	12.62	2.39	2.446		4.276	6.647		4.216	2.252	1.874
YBL041W	PRE7	6.775	2.8	2.603	2.074	4.057	10.306	4.273	4.331	1.63	2.609
YBL042C	FUI1	26.957	5.31	3.989	3.755	4.647		7.267	9.488	8.963
YBL043W	ECM13	17.686
YBL045C	COR1						1.606		6.496	5.142	2.103
YBL046W			4.98				7.353	4.612	10.428		4.01
YBL047C	EDE1						1.115		2.916
YBL048W
YBL049W							4.527
YBL050W	SEC17	7.394		1.982	1.362	2.92	7.585	4.089	5.215	1.512	2.085
YBL051C	PIN4	4.44				2.4	4.273	2.271	4.339	1.934	1.703
YBL052C	SAS3
YBL053W		11.459					6.169
YBL054W
YBL055C							8.721		10.007
YBL056W	PTC3	12.82	3.037	2.068	2.984	4.289	5.023	9.417	8.025	6.235	2.076
YBL057C		9.133	4.017	3.743	2.602	4.179	4.324	1.595	2.44		2.687
YBL058W	SHP1	5.328	1.525	1.564	0.863	2.132	7.645	3.976	5.268	1.854	2.81
YBL059W
YBL061C	SKT5
YBL062W						2.264	4.358	5.334
YBL064C		2.226				1.497	4.044	2.034			1.284
YBL067C	UBP13			3.129					5.178
YBL068W	PRS4	19.697	5.525	5.48	5.259	8.765	19.739		7.95		2.297
YBL069W	AST1
YBL070C		13.611							5.116
YBL071C		26.451							7.557
YBL072C	RPS8A	4.88	2.07	3.46	2.91	4.069	4.245	1.931	1.964	0.86	1.945
YBL073W
YBL074C	AAR2
YBL075C	SSA3					1.231	3.078	6.557	5.435	3.414	2.287
YBL078C	AUT7	9.575	5.318				4.271		3.332		3.158
YBL079W	NUP17
YBL080C	PET112
YBL081W							2.424		2.586		1.652
YBL082C	RHK1	17.142		2.589	2.228	2.869	3.124	5.453	4.315
YBL086C							4.255		3.557
YBL087C	RPL23A	8.88	3.225	5.643	5.082	8.045	6.71	1.721	1.966	0.737	1.69
YBL088C	TEL1
YBL089W									3.303
YBL090W	MRP21	7.735	4.562	2.289	1.552	2.68	2.808		1.706
YBL091C	MAP2						9.16
YBL091C-A		20.697	2.86	2.597	2.028	3.768	3.429		1.96
YBL092W	RPL32	8.8	4.965	7.774	6.757		7.587	2.145	2.276	1.008	2.626
YBL093C	ROX3	6.017	4.3	3.394		4.777	5	2.052	2.565		2.132
YBL094C		14.84
YBL095W		11.223		2.226		2.188	3.044	3.071		2.363	1.623
YBL096C		9.314	3.7	2.743	3.268	3.836	5.025	5.367	7.075		2.856
YBL097W	BRN1
YBL098W	BNA4	1.606				0.965	3.497	2.616	3.155	1.049	0.735
YBL099W	ATP1
YBL100C			0.27		0.326	0.405	0.561		1.883	1.826	1.024
YBL101C	ECM21	2.891				1.132	1.468		1.655
YBL101W-A		1.674	0.34	0.211	0.112		0.215		0.157	0.131	0.203
YBL101W-B		3.18	0.88	0.602	0.431	0.452	0.624		0.451	0.251	0.371
YBL102W	SFT2	6.66	3.454	3.357	5.321	6.939	3.559	3.573	2.533	1.449	1.055
YBL103C	RTG3			4.726	2.253	2.999	6.053		4.843
YBL104C
YBL105C	PKC1
YBL106C	SRO77
YBL107C			6.705		2.203	2.157	2.827	1.134	1.776
YBL107W-A		3.329	1.15	0.614	0.283	0.301	0.361	0.178	0.31	0.205	0.303
YBL108W
YBL109W		8.006						1.376
YBL111C		8.8			1.345		1.302		1.312		1.226
YBL112C				2.091	1.585
YBL113C		5.553	3.128	5.764	3.085	3.633	3.56	1.447	3.271	2.602	1.346
YBR001C	NTH2	3.583					2.949
YBR002C	RER2	22.163	8.425	9.827	5.137	6.116	10.925	3.769	6.214	2.783	2.957
YBR003W	COQ1	3.931	1.47	1.803	2.45	3.511	4.624	3.505	5.022	2.829	1.155
YBR004C		9.794	3.635		2.126			3.922
YBR005W		15.151	2.725	2.58	2.025	2.264
YBR006W	UGA2	8.443					1.948			4.615
YBR007C
YBR008C	FLR1	15.546	7.485	4.186	3.338	4.465	4.25	8.048	11.346		4.59
YBR009C	HHF1	12.323	9.58	9.434	6.341		5.016	1.891	2.308	1.057	2.329
YBR010W	HHT1	11.946	7.255	4.794	3.204	5.295	4.845	1.397	1.637	0.642	1.703
YBR011C	IPP1	0.724	0.292	0.386	0.378	1.222	5.315	3.002	2.49		1.206
YBR012C							1.371
YBR012W-A		1.286	0.182	0.145	0.11	0.131	0.118	0.059	0.117	0.109	0.121
YBR012W-B		1.468	0.527	0.366	0.202	0.279	0.304	0.163	0.264	0.157	0.245
YBR013C		3.209		2.36	1.559	1.684			1.002
YBR014C
YBR015C	MNN2		1.345	0.886	1.261	1.424	1.798		3.895	6.008	2.716
YBR016W						2.188
YBR017C	KAP14
YBR018C	GAL7	7.743							2.558
YBR019C	GAL1
YBR020W	GAL1
YBR021W	FUR4					4.172
YBR022W							3.787		3.017
YBR023C	CHS3
YBR024W	SCO2			2.423	1.874	3.021	7.861	3.717			2.559
YBR025C		5.411		1.06	1.47	3.229	8.156	18.476	12.671	9.138	2.916
YBR026C	MRF1'	2.747		0.969	0.875	1.715	5.782	5.029	6.702	2.591	1.672
YBR027C								4.022
YBR028C		9.629			4.221		8.245		4.808
YBR029C	CDS1	4.537	2.62	1.754				3.783
YBR030W		11.694	6.062		5.976	6.279	10.024	6.264	10.831	6.526	3.906
YBR031W	RPL4A	1.097	1.485	1.023	1.513	2.888	3.156	2.709	1.56	2.741	1.374
YBR032W		33.597					3.727	6.122	4.523
YBR033W	EDS1	14.226		2.189		1.144	2.955
YBR034C	HMT1	88.366		9.911			15.708	18.81
YBR035C	PDX3	3.708	0.802	0.791	0.607	2.26	6.645	2.319	2.338	0.871	1.61
YBR036C	CSG2	5.463	1.343	0.889	0.804	1.48	1.519	2.493	3.132	2.453	1.208
YBR037C	SCO1		2.505
YBR038W	CHS2								3.238
YBR039W	ATP3		2.535	2.88	2.135		6.832	2.581	3.77	1.598	1.8
YBR040W	FIG1	9.209	6.185	4	2.703		4.055	1.516	1.718		1.706
YBR041W	FAT1	1.494						2.586	2.942
YBR042C		11.897	3.315		4.058	6.355	7.352	7.643	6.602	4.443	2.026
YBR043C	AQR2	4.262	1.79	1.913	2.247	3.351	2.306		2.818
YBR044C	TCM62	5.374			1.409		3.184		2.508
YBR045C	GIP1
YBR046C	ZTA1
YBR047W							2.077		2.161
YBR048W	RPS11B	4.469	1.975	4.103	4.879	7.216	6.942	1.445	1.725	0.849	1.348
YBR049C	REB1	6.074		1.874	1.751				6.79
YBR050C	REG2	9.083					1.744		1.804
YBR051W									3.169
YBR052C		1.254	0.55	0.729	0.838	2.352	4.132	1.057	1.223	0.435	0.865
YBR053C					0.548	1.517	4.461	8.609	5.683		1.013
YBR054W	YRO2				0.4	0.824	0.832	2.202	2.277	1.731
YBR055C	PRP6								2.337
YBR056W
YBR057C	MUM2	4.88					3.171		2.451
YBR059C	AKL1							3.838
YBR060C	ORC2						9.244		6.938
YBR061C	TRM7
YBR062C		12.034	5.635		2.608	4.76		2.272	3.623
YBR063C		6.68	2.232	1.88	1.866	3.213	7.263	8.322	3.803	2.098	1.19
YBR064W		8.02					4.748
YBR065C	ECM2	7.297		5	5.122	7.483			4.463
YBR066C	NRG2
YBR067C	TIP1	30.787	4.522	2.981	2.99	5.211	7.331	11.085	6.634	4.021	2.637
YBR068C	BAP2	22.607	5.321	3.267	2.3	3.104	2.231	2.862	2.721	2.118	1.205
YBR069C	TAT1	21.371
YBR070C		17.301	4.973	6.497	5.999	5.932	5.294	2.582	3.318
YBR071W		20.112	6.8	6.883	5.127		5.663	3.807	3.353	1.448	1.665
YBR072W	HSP26	2.703	1.315	1.046			0.771
YBR073W	RDH54	2.686
YBR074W						1.6			3.585	6.342	1.881
YBR075W		9.249	2.471	2.009	1.853	2.125	2.373	3.145	6.795	6.85	3.006
YBR076W	ECM8	31.219		3.504			2.135
YBR077C		8.409	3.52	2.691	2.674	3.868	2.837		1.337
YBR078W	ECM33	3.397	0.77	0.643	0.796	0.999	1.187	3.555	3.425	2.746	1.281
YBR079C	RPG1				1.203	1.263	1.545		5.691	11.686	4.794
YBR080C	SEC18	7.131	1.83	2.986	3.147		4.171	3.986		4.988	1.677
YBR081C	SPT7						2.771
YBR082C	UBC4	2.354	1.372	1.174	0.97	3.164	5.721	1.729	1.557		1.539
YBR083W	TEC1	2.663
YBR084C-A	RPL19A	11.469	4.598	4.254	3.632	8.169	7.044	2.002	2.276	0.926	2.487
YBR084W	MIS1	11.449	3.861	4.323	3.471	9.389	6.719	2.298	2.152		2.535
YBR085W	AAC3		1.4	0.726	0.792	1.439	2.127	4.714	3.744	2.226
YBR086C	IST2								1.563	2.472
YBR087W	RFC5	21.209	3.945	1.451	2.038	3.357	11.152	4.912	6.118		2.813
YBR088C	POL3	9.854			1.179	1.724	6.447	4.121	5.045	2.357	2.606
YBR089C-A	NHP6B	8.921	3.172	3.9	2.439	3.559	3.018	0.974	1.286		1.346
YBR089W			2.35	2.023						1.888
YBR090C		13.923		3.806	2.767		2.632		1.444
YBR091C	MRS5
YBR092C	PHO3
YBR093C	PHO5	5.612	1.816	1.273	1.166	1.476	2.837	3.8	6.272	4.958	2.262
YBR094W		13.923					4.189		10.144	6.643
YBR095C		16.691		4.211			6.521		6.385		5.606
YBR096W		4.017	1.45	1.831	2.454	4.78	7.221	3.91	4.967		1.545
YBR098W	MMS4							6.898
YBR099C
YBR100W		25.714		4.109			5.639
YBR101C		17.291	5.65	5.117	2.924		5.353	2.891	3.385		2.558
YBR102C	EXO84	7.211		3.28		3.835	6.411	3.307			3.829
YBR103W	SIF2								8.23
YBR104W	YMC2	38.077	9.39	10.569	10.447	13.945	26.326	13.318	19.896	9.865	5.803
YBR105C	VID24	36.095	4.8	4.075	3.002	3.12	3.848	3.048	3.163	1.565	1.377
YBR106W	PHO88	8.254	2.231	3.061	2.821	5.364	7.048	2.448	4.06	1.721	2.261
YBR107C	IML3	12.749		2.843	2.259	2.065	2.235		1.824
YBR108W					0.748
YBR109C	CMD1	5.896	2.12	2.898	2.96	6.967	12.166	3.224	3.024	1.132	1.706
YBR110W	ALG1	10.529		3.263	3.585		5.269		5.115	2.806
YBR111C	YSA1	2.174		0.803	0.903	2.163	3.387		1.493		1.284
YBR112C	CYC8	3.761	1.35	1.118	0.684	1.151	2.149	1.128	2.089	1.545	1.568
YBR113W		5.771		1.288	0.707	0.844	1.823	1.009	1.997	1.123	1.645
YBR114W	RAD16	9.446	2.595
YBR115C	LYS2
YBR116C									6.285
YBR117C	TKL2								4.115
YBR118W	TEF2	3.191	1.137	0.566	0.686	1.547	4.38	6.652	4.306	4.408	1.958
YBR119W	MUD1						4.424	8.366
YBR120C	CBP6	8.969	5.625	3.203	1.845		3.213		1.775		2.013
YBR121C	GRS1	5.514		1.197					15.368
YBR122C	MRPL36	12.011	3.535	3.443	2.48		3.903		1.78		1.648
YBR123C	TFC1								3.547
YBR124W		7.276					4.55		7.096
YBR125C	PTC4	7.945		2.45	2.614	3.783	7.208	8.138	5.695	3.482	2.423
YBR126C	TPS1	2.199		0.483		0.763	1.034	3.046	5.595	2.443	0.979
YBR127C	VMA2	2.237	0.86	0.56	0.6	0.913	1.829	6.248	8.117	6.077	2.268
YBR128C	APG14
YBR129C	OPY1	33.946		4.463		3.436	4.668		2.598
YBR130C	SHE3	7.757				2.717	4.778		1.753
YBR131W	CCZ1
YBR132C	AGP2	5.651
YBR133C	HSL7	8.709		3.72	2.661		3.556	1.445	2.081		1.684
YBR134W		4.18				1.387	1.298				1.7
YBR135W	CKS1	5.403	1.777	1.215	0.809		2.492	1.629	2.329	1.049	1.41
YBR137W		6.378	2.575	2.378	1.755	4.023	9.505	3.044	3.598	1.302	2.344
YBR138C	HDR1					2.1	4.78
YBR139W		2.811				0.393	0.566	1.153	2.41	2.343	0.906
YBR140C	IRA1			0.823	0.745
YBR141C		16.434	5.245	4.646	2.855		11.539		5.525		3.231
YBR142W	MAK5	8.889	4.705	5.489	3.487		9.603	7.909	22.965	10.718	9.016
YBR143C	SUP45
YBR144C		7.714					3.526		2.655
YBR145W	ADH5	2.803	0.795	0.363	0.361	0.517	1.008	2.162	1.658	1.011	0.69
YBR146W	MRPS9	9.674		2.751	2.704	3.453	3.902		1.838		0.906
YBR147W
YBR148W	YSW1
YBR149W	ARA1	4.251			0.903		4.832	4.891	5.205	2.146	2
YBR150C	TBS1						5.345				1.839
YBR151W	APD1	5.054		4.703	7.988	10.027	10.948	4.641	6.002
YBR152W	SPP381	12.991					4.792		3.665
YBR153W	RIB7			2.2		2.096	4.844			9.562
YBR154C	RPB5	15.317	5.545	5.151	2.545		11.829	5.007	4.806		4.068
YBR156C	SLI15	5.389					3.727		8.607		3.545
YBR157C	ICS2	3.283							0.716
YBR158W	CST13	7.097	2.665	1.654	2.328	2.013	1.927	1.962	1.441	0.852
YBR160W	CDC28
YBR161W		9.511					2.829		3.312
YBR162C	TOS1	3.86		0.934	0.836	1.336	1.455	3.553	2.956	2.178	1.135
YBR162W-A	YSY6		12.78
YBR163W	DEM1				2.193		4.65
YBR164C	ARL1	13.998		7.071	4.57	5.701		2.217	2.131		2.158
YBR165W	UBS1
YBR166C	TYR1
YBR167C	POP7	24.426
YBR169C	SSE2
YBR170C	NPL4								8.123
YBR171W	SEC66	9.351
YBR172C	SMY2
YBR173C	UMP1	8.7	2.905		1.918		5.169
YBR174C		10.114
YBR175W	SWD3		5.27	4.009	3.9		6.235
YBR177C	EHT1	3.366		3.203	1.434		2.071	3.036	4.015	3.051	1.274
YBR178W					0.664	1.375	1.473
YBR179C	FZO1
YBR180W	DTR1						4.894
YBR181C	RPS6B	18.808	3.082	4.802	6.199	14.317	24.742	8.116	6.995	2.554	2.824
YBR182C	SMP1	19.48				7.617	9.394	5.259			2.687
YBR183W	YPC1	8.403		1.757	1.382	1.632	1.965		1.769
YBR184W		9.371		2.483		3.045	3.147	2.44	3.664
YBR185C	MBA1	15.26		3.169	2.693	4.179	5.703		4.044		1.416
YBR186W	PCH2
YBR187W
YBR189W	RPS9B			3.22	3.054	7.015	13.245	4.659	3.745	1.342
YBR190W		6.466		3.429	3.099	6.063	6.799	1.959	2.795		1.477
YBR191W	RPL21A	12.673	4.725		5.432		7.623	1.809	2.323		1.906
YBR192W	RIM2		5.085	5.18		4.936	6.506		5.345	2.057
YBR193C	MED8	14.271		2.134				2.779		1.82
YBR194W
YBR195C	MSI1	10.834							4.252
YBR196C	PGI1	1.294		0.397	0.348		0.613	1.426	3.395	2.657	1.306
YBR197C		13.794	4.72	5.966		5.164	4.826
YBR198C	TAF5
YBR199W	KTR4	5.707		1.269	1.467	2.068	2.906	2.258	6.175	3.933	2.13
YBR201W	DER1
YBR202W	CDC47								8.317
YBR204C									2.883
YBR205W	KTR3	5.591		1.263	1.763		4.268	3.31	6.473	4.531	1.929
YBR207W	FTH1		4.2	2.991			4.185	5.688	6.191
YBR208C	DUR1,2			2.411	2.273	2.648	4.203	2.548	2.66	1.598	1.332
YBR209W
YBR210W		11.131		5.331	3.889	3.379	3.081		1.871
YBR211C	AME1
YBR212W	NGR1	2.817						2.716			1.313
YBR213W	MET8		2.375	3.506	4.043	8.357					3.087
YBR214W	SDS24	1.471					0.692	0.741	1.705
YBR215W	HPC2					2.895	3.787	2.869
YBR216C		15.274		3.137			3.773	5.429	5.44	4.035	1.732
YBR217W	APG12
YBR218C	PYC2	4.129
YBR219C		8.237		1.834		3.252	3.998		4.775	3.18
YBR220C			2.08	2.06		2.781	4.223		4.23	2.114
YBR221C	PDB1		0.67	0.671	0.899		3.269	6.522	5.627	3.42	1.432
YBR222C	FAT2	2.737				1.569	2.306		2.057	1.578
YBR223C	TDP1	11.754	4.03					1.922	2.235	0.848
YBR224W									3.6
YBR225W						1.899	1.815		2.684	2.337	1.161
YBR226C
YBR227C	MCX1	9.111		3.431	2.101	3.033			14.295
YBR228W	SLX1	11.089		5.603	3.365		4.374	2.1	2.935		1.858
YBR229C	ROT2						1.474		4.056	3.51	2.365
YBR230C		3.246	1.221	0.871	1.345	2.011	2.102	0.857
YBR231C	AOR1	7.13	2.32	2.083			3.469
YBR232C		3.52					3.887	2.676	3.921
YBR233W	PBP2			2.609			4.189
YBR234C	ARC4			1.3	1.275	1.568	2.25	2.195	2.739	1.438
YBR235W					1.52
YBR236C	ABD1			3.329	3.101	4.076	8.558		6.853	2.968
YBR237W	PRP5										1.881
YBR238C			2.815	1.529		2.233	3.958			3.277
YBR239C									2.301
YBR240C	THI2			2.76		3.056	3.324		2.915
YBR241C				2.96		4.307			2.369
YBR242W				4.203		3.369	7.21	2.995	3.974		2.874
YBR243C	ALG7	8.683
YBR244W	GPX2			1.166		3.204	6.185	2.024	2.033		1.539
YBR245C	ISW1			3.02	2.508		8.877	5.341	9.562		3.281
YBR246W
YBR247C	ENP1		14.375	11.523		9.747	22.935	26.21	40.718	19.354	7.968
YBR249C	ARO4			0.894		1.677	4.394
YBR251W	MRPS5	7.409	3.285	1.26			2.966		2.743
YBR252W	DUT1	10.566		4.166	3.858	7.365	6.218	2.157	1.836	0.982	1.69
YBR253W	SRB6			3.609	1.841		3.297	2.297	2.115
YBR254C	TRS2	11.523		4.314		4.795	4.887		2.452
YBR256C	RIB5	10.983	4.04	3.891	2.432	4.008	6.715	2.257	2.071	0.937	1.858
YBR257W	POP4	17.206	6.572	3.66	1.853	2.933	6.733		2.418	1.345	2.006
YBR258C	SHG1
YBR259W				3.354			6.473	3.479
YBR260C	RGD1	6.958	2.981	3.122	2.884		3.168	2.197	3.599		1.903
YBR261C		6.82	1.99	2.24		4.543	8.376	3.762	2.848		2.732
YBR262C		15.771	8.255
YBR263W	SHM1	1.963	0.965	0.878	0.816	1.301	2.91	2.716	5.724	3.764	2.232
YBR264C	YPT1	6.86	3.3	2.059		3.011	4.35		2.995
YBR265W	TSC1	18.234		1.966	2.174	4.064	6.676		3.012
YBR266C				6.731	4.1		13.403	11.721			7.077
YBR268W	MRPL37		5.36	4.338			5.094				1.29
YBR269C				3	3.022		2.21		1.399		0.761
YBR270C				3.054	2.149
YBR271W				6.891		6.324	15.597		7.135
YBR272C	HSM3				1.872	4.169	7.343	6.631	7.164
YBR273C		7.3		3.263	2.703		6.726		5.889
YBR274W	CHK1	7.062		3.217			7.337	3.509		1.882
YBR275C	RIF1			1.989	1.305	3.028	2.647	3.95	3.436
YBR276C	PPS1	9.243		1.614		2.928	4.506	1.724			1.877
YBR277C						4.203
YBR278W	DPB3	12.137					2.211
YBR279W	PAF1	8.186		1.78	1.495	1.663	2.86		3.744		4.361
YBR280C								3.002	5.136
YBR281C		7.743		1.36	1.768	3.457	4.097	5.441		6.412
YBR282W	MRPL27	6.523		3.514
YBR283C	SSH1	6.756			1.877	1.895	2.657	7.165	6.427	5.143	2.116
YBR284W								4.536	4.186	2.378
YBR285W		9.269
YBR286W	APE3	0.743	0.35	0.363	0.366	0.64	1.352	1.484	5.077	4.432	2.042
YBR287W
YBR288C	APM3	14.574	3.727		3.208	4.653		6.258		3.115	2.329
YBR289W	SNF5			1.443	0.975	1.471	2.853	2.231			1.535
YBR290W	BSD2				0.922
YBR291C	CTP1		5.743		3.286	3.792	5.366	5.283	5.575	3.003	1.532
YBR292C		16.789	4.55	5.303	2.925		2.713	1.816	2.269
YBR293W		13.949
YBR294W	SUL1	23.291
YBR295W	PCA1		3.755		1.467			3.078
YBR296C	PHO89								3.128
YBR297W	MAL33		2.535	2.031			6.131
YBR298C	MAL31
YBR299W	MAL32
YBR300C
YBR301W	DAN3	12.806	2.5	3.278	2.706	2.409	2.273		2.225	1.455
YBR302C	COS2				1.252					2.855
YCL001W	RER1					2.712	2.808
YCL001W-A		11.171
YCL002C		35.763	4.72	2.974	2.012		1.729		1.686
YCL004W	PGS1
YCL005W			4.965						2.869
YCL006C
YCL007C	CWH36	19.234	7.29	8.973	4.56	4.176	2.542	1.152			1.35
YCL008C	STP22				2.188	2.637	2.29		5.31
YCL009C	ILV6	1.606		1.054	2.371	5.968	5.231	2.003	2.376	0.863	0.859
YCL010C	SGF29	6.536				4.351					2.813
YCL011C	GBP2			5.646							3.277
YCL012W		9.371
YCL014W	BUD3						2.318		3.841	2.957
YCL016C	DCC1					4.533			4.58
YCL017C	NFS1	4.094	1.89		1.611	2.515	4.139	10.06	8.358	4.645	1.81
YCL018W	LEU2			22.674							57.59
YCL019W				0.503	0.277	0.379	0.471	0.216	0.386	0.282	0.39
YCL020W			0.53
YCL022C		5.423
YCL023C
YCL024W	KCC4						2.182
YCL025C	AGP1	5.711	2.223	1.454				1.25	1.376
YCL026C-A	FRM2	18.32
YCL027W	FUS1
YCL028W	RNQ1	3.017	1.15				4.532	7.512	6.665	2.782	1.761
YCL029C	BIK1	13.471					2.911		2.67
YCL030C	HIS4	4.006		0.794	0.809	1.037	0.869	1.667	3.727	2.626	0.874
YCL031C	RRP7	12.794	7.67	4.966	2.561	5.071	7.616	2.748	3.24		3.361
YCL032W	STE5
YCL033C			2.36	2.626	2.197	4.544	4.018		1.327
YCL034W	LSB5	8.206		1.963	1.818		6.716		3.206		1.061
YCL035C	GRX1	4.134	2.15	1.574	1.245	2.935
YCL036W	GFD2			18.014	18.459				18.457	11.688
YCL037C	SRO9		1.618	1.608	1.621	2.713	3.199	3.264	4.17	3.35	2.816
YCL038C	AUT4	2.949					1.342		1.997
YCL039W
YCL040W	GLK1								1.383
YCL041C		4.677							2.838
YCL042W
YCL043C	PDI1		1.25		0.311	0.623	0.853	1.611	2.94	3.738	1.626
YCL044C		4.737	2.155	1.971	2.285	2.988	4.166		5.474	2.265	1.645
YCL045C		3.7	0.795		0.79	1.169	1.471	2.454	5.561	7.451	2.61
YCL046W									4.271		2.6
YCL047C		6.31				4.377	7.553	2.072	3.294
YCL048W
YCL049C		7.826		2.051	1.667	1.868	3.24	2.6	5.246	2.857	2.19
YCL050C	APA1	5.027	1.19	1.086	0.835	1.091	5.206	5.916	8.149	2.348	2.119
YCL054W	SPB1	3.7		1.951	3.24	1.465	3.402				5.248
YCL055W	KAR4	7.934		2.177			2.382		1.842
YCL056C						1.775	2.74	3.305	5.615		1.784
YCL057W	PRD1			1.097	1.137	1.875	2.894	4.34	7.264	5.455	1.861
YCL058C	FYV5		10	1.889			5.498		2.743
YCL059C	KRR1	13.357		4.08		5.253	17.434	7.372	7.109
YCL061C	MRC1
YCL064C	CHA1			6.074							8.2
YCL065W									7.632
YCL066W	HMLALPHA1	15.077
YCL067C	HMLALPHA2
YCL068C
YCL069W
YCL073C						2.752			2.569
YCL074W
YCL075W
YCL076W
YCR001W
YCR002C	CDC1						6.684		6.6	2.362
YCR003W	MRPL32
YCR004C	YCP4	9.129	1.525	1.44	0.901	1.687	4.692	3.49	5.4	2.472	2.384
YCR005C	CIT2	92.894			5.611	3.091	7.455	3.857	4.804
YCR006C		8.354
YCR008W	SAT4	7.651		4.097	4.545	5.356	4.166		2.649
YCR009C	RVS161			1.46	1.068	2.153	4.597	2.748	6.358	2.843
YCR010C	ADY2
YCR012W	PGK1	0.926	0.26	0.166	0.226	0.52	1.366	4.778	2.173	1.171	0.627
YCR013C		2.063	0.33	0.186	0.243	0.536	1.334	3.34	1.672	1.006	0.623
YCR014C	POL4
YCR015C		11.42		3.566		3.245	4.56		2.97
YCR016W		24.594	12.844	6.379	3.54	6.28	16.887	7.286	7.466	3.132	5.668
YCR018C	SRD1
YCR018C-A		2.091	0.915	0.594	0.352		0.398	0.191	0.341		0.255
YCR019W	MAK32	6.037		2.477		2.191	4.515
YCR020C	PET18	15.094			4.575
YCR020C-A	MAK31	8.766	6.162	10.291	4.332	4.689	2.55		1.814		1.742
YCR020W-B	HTL1	16.731	10.548	10.143	3.942	2.851	2.508		1.894
YCR021C	HSP3	9.034
YCR022C
YCR023C
YCR024C		8.443				3.245	3.415
YCR024C-A	PMP1	4.346	1.074	0.877	0.893	1.045	0.782	2.414	4.043	4.574	2.352
YCR025C
YCR026C
YCR027C	RHB1	15.894	4.776	5.16	4.589	6.177	6.889		3.185
YCR028C	FEN2	8.789					2.127	3.812	3.267
YCR028C-A	RIM1	3.671	1.645	2.189	1.809	4.195		1.29	1.397	0.566	1.235
YCR030C							1.227
YCR031C	RPS14A	7.74	2.765		5.464	8.488	6.127		1.849	0.758
YCR032W	BPH1
YCR033W	SNT1	20.361					2.274		3.075
YCR034W	FEN1	7.614	2.095	1.123	1.491	2.414	3.332	7.672	7.266	5.749	2.186
YCR035C	RRP43	16.711
YCR036W	RBK1	20.937	4.99	4.454	3.61	6.744	13.766	7.984	6.327	2.469	2.035
YCR037C	PHO87	10.465					2.915
YCR038C	BUD5			1.42
YCR039C	MATALPHA2	15.614
YCR040W	MATALPHA1								6.32	1.708
YCR041W		18.026		3.074					10.971	8.378
YCR042C	TAF2
YCR043C		15.87	5.905	9.615	7.15	6.612	5.069	1.627	1.97	0.934	1.218
YCR044C	PER1	13.143	2.76	1.87	1.845	2.739	2.725	3.257	3.142	1.995
YCR045C
YCR046C	IMG1	6.371	2.86	3.183		5.637	3.747		1.551		1.365
YCR047C	BUD23	13.077	6.11	3.574	2.93			17.126	11.725		3.639
YCR048W	ARE1	6.354					2.419
YCR049C									0.939
YCR050C		26.477				2.659	2.861	4.788	4.063
YCR051W		5.842	4.066	4.336	4.217	11.444	15.316	4.992	4.886	1.957	3.971
YCR052W	RSC6			2.151				3.331	5.845
YCR053W	THR4	2.154		0.634	0.65	1.18	3.006	4.914	10.915	5.325	2.042
YCR054C	CTR86
YCR057C	PWP2	8.2	4.76			5.992	7.542		21.125
YCR059C	YIH1	8.427	3.405	6.28		8.324	6.906	2.529	3.416
YCR060W		18.931	7.14	6.263	3.78	4.995	3.145		2.111
YCR061W		1.66							0.733
YCR062W		1.801			0.578		0.687	2.271	3.024		1.254
YCR063W	BUD31	17.2	4.44	5.794	5.379	4.725	5.726	3.453	4.959		2.197
YCR064C		16.6		3.357	2.809	3.843	4.589		3.035
YCR065W	HCM1				2.838	4	3.076		2.103
YCR066W	RAD18			5.714	4.679		6.498
YCR067C	SED4								3.362
YCR068W	CVT17
YCR069W	CPR4	3.009	0.755	0.98	1.062	1.58	2.632	1.981	3.373	1.592	1.036
YCR071C	IMG2
YCR072C				7.909	7.037	8.351	12.389	9.493	28.054		6
YCR073W-A	SOL2	4.014	1.72		1.553	3.543	9.268	4.454	5.001	1.781	1.732
YCR075C	ERS1	10.411		2.044	1.78	2.513	2.938	1.766	1.895
YCR076C		9.146		2.171		2.804	6.806	4.462	3.985
YCR077C	PAT1						2.781		5.946	3.117
YCR081W	SRB8	12.263	4.685	5.886	4.275
YCR082W				4.946	1.911		1.998	3.186	2.324
YCR083W	TRX3	9.843		7.031	5.233	6.947	4.344	2.226	2.378
YCR084C	TUP1	2.954		1.06		2.029	2.15		3.362	2.006	1.432
YCR085W		3.269	1.445	1.003					1.128		0.639
YCR086W	CSM1	12.069
YCR087C-A		28.983	10.715	9.814	10.692	20.1	13.158	5.729	4.408		2.516
YCR087W		18.314	8.11	9.286	8.698	13.491	10.476	3.771	2.17	1.155	2.435
YCR088W	ABP1	1.354		0.537		1.284	0.963	1.666	8.426	3.65	3.061
YCR089W	FIG2	5.937					5.965
YCR090C		9.186	4.405	3.709	2.407		4.956		1.837		2.013
YCR091W	KIN82						3.121
YCR092C	MSH3		4.11			3.187	5.19		7.613
YCR093W	CDC39						3.997
YCR094W	CDC5			3.243	2.676	3.54	5.927	2.591	5.798		2.297
YCR096C	HMRA2	13.463							2.027
YCR097W	HMRA1						4.377		3.278
YCR098C	GIT1
YCR099C							3.524
YCR100C
YCR101C
YCR102C		21.563						12.031	12.519
YCR102W-A									5.086
YCR103C		8.286
YCR104W	PAU3			4.331			4.521
YCR105W		14.88	13.25
YCR106W	RDS1			5.251
YCR107W	AAD3	30.466	6.45	5.019	4.71	5.736	6.13	8.164	5.82	2.981
YDL001W		11.886	5.61	4.886	2.391		6.377	3.643	4.079
YDL002C	NHP1	13.217	5.08	5.834	2.587		8.697	4.169	4.462	1.948	2.784
YDL004W	ATP16	5.132	1.561	3.241	3.848	6.938	7.658	1.934	2.268	0.836	1.058
YDL005C	MED2	6.051			1.183	2.003	4.118	2.184	2.765
YDL006W	PTC1	14.76		5.049	3.367	4.735	7.982	3.853	5.215
YDL007W	RPT2	3.72	1.985	2.494	1.285	2.02	7.511		14.373	4.778	4.484
YDL008W	APC11	14.354		4.351				1.71	2.208		1.742
YDL009C		8.72	3.815	2.317		1.76	2.815	1.691	3.115		3.058
YDL010W		9.137	4.42	4.271	4.147		4.431	2.936	3.163	1.609	2.755
YDL011C		6.257				2.691	2.05
YDL012C		6.443	3.185	3.22	2.81	3.942	3.244		1.536		1.135
YDL013W	HEX3	10.209		5.9	5.222		9.708		7.11
YDL014W	NOP1	12.629	3.775	3.183	3.387	5.667	12.197	27.553	15.023	6.398	3.723
YDL015C	TSC13	3.311	1.835	0.946	1.428	3.207	4.703	6.198	4.708	3.298	1.335
YDL016C		14.099	2.745	1.74	1.899	3.083	4.708	6.962	4.835	3.322	1.503
YDL017W	CDC7	23.549		6.666			7.553		10.037
YDL018C	ERP3	6.651			1.715	2.319	4.347	1.812	3.999		1.952
YDL020C	RPN4	14.357	2.65	5.114		4.621	8.148		6.406	2.017
YDL021W	GPM2	3.054					0.769		0.923
YDL022W	GPD1	1.006		0.311	0.375		0.811	2.988	4.695	1.731	0.694
YDL023C					0.458		1.135	2.753		1.769
YDL024C	DIA3					1.852	4.923		2.3
YDL025C		2.766					1.84		1.869
YDL026W					2.415	3.159		1.94	1.972
YDL027C		6.76	2.559	2.931	3.552	4.005	3.173	2.517	2.518
YDL028C	MPS1
YDL029W	ARP2	3.889	1.94	1.206	1.164	2.839	7.082	9.397	8.504	5.642	2.152
YDL030W	PRP9		14.395	16.131			14.897
YDL031W	DBP1					6.777	12.454	18.133	29.234	18.218
YDL032W		15.237					3.505	3.684	5.299
YDL033C		5.866					3.298		3.344
YDL034W							2.948		2.835
YDL035C	GPR1			2.631
YDL036C		14.697	2.465	3.26		3.712	6.035		3.048		1.687
YDL037C				4.286			3.569		3.956
YDL038C				6.814					8.044
YDL039C	PRM7		7.2				5.879		7.579
YDL040C	NAT1	4.209	1.639	1.34				3.021	10.815	7.7	2.913
YDL041W	KRE26					3.621	6.166		4.972
YDL042C	SIR2		4.3	5.303	4.341	5.807	9.706	5.717	6.715
YDL043C	PRP11	17.026	5.385	3.994		5.191	9.456	3.081	3.919		2.881
YDL044C	MTF2	8.937		3.023					3.248
YDL045C	FAD1	11.206
YDL045W-A	MRP1			6.666					2.101
YDL046W		6.14	2.065	2.009	3.417	4.94	4.702	4.279	3.61	2.175	1.097
YDL047W	SIT4	17.794	3.61	3.837	3.791	4.673	8.05		5.585		1.932
YDL048C	STP4	7.471	1.55	1.489	1.299	1.431	1.674		1.721
YDL049C	KNH1	9.751					2.873
YDL050C		15.306	7.21	5.891	3.359	7.409	12.884	5.155	4.715	2.112	4.987
YDL051W	LHP1			2.531
YDL052C	SLC1	6.974	2.095	1.523	1.975	3.028	3.319	3.434	3.913	2.375	1.242
YDL053C		10.431		4.086	3.383	4.909	9.682	4.16	3.746
YDL054C	MCH1	3.546			1.036		1.716	2.552
YDL055C	PSA1	4.391	1.135	1.2	1.257		4.798	7.207	5.804	2.346	1.126
YDL056W	MBP1
YDL057W
YDL058W	USO1								4.018
YDL060W	TSR1	19.389	6.785	5.003	5.287		9.411				9.806
YDL061C	RPS29B	15.677	14.2	17	7.52	4.873	2.352	1.04		0.514	1.413
YDL062W		24.799		1.463	5.464	9.563	17.884	20.176	19.18	10.48	4.455
YDL063C		21.549		11.146	6.896		20.137	18.418	23.218		6.687
YDL064W	UBC9	10.088	2.647	3.804	3.948	6.841	6.035	1.691	1.95	0.847	1.999
YDL065C	PEX19	11.857		1.654			3.884		4.44	2.732	2.594
YDL066W	IDP1	2.463		0.751	0.737		2.49	2.317	5.368	3.875	2.145
YDL067C	COX9	12.258	5.623	8.689	5.553	4.207	2.738	1.097	1.319	0.471	0.91
YDL068W		11.554					1.102		1.525
YDL069C	CBS1	18.054					2.694		2.879
YDL070W	BDF2	14.286		3.04	2.104	3.12	5.052		4.565
YDL071C		5.74		2.266			2.545		2.423
YDL072C		7	1.655	1.956		3.92	5.358	3.193	3.677	1.874	1.252
YDL073W
YDL074C	BRE1	15.137	3.725	3.689	2.242	2.779	6.319	2.631	5.422		2.939
YDL075W	RPL31A	14.818	12.775	13.559	7.773	12.951	7.556	2.263	2.519	1.411	3.577
YDL076C		10.583	2.83	4.023	1.952	3.192	4.152	1.695	2.619
YDL077C	VAM6	7.1							6.274
YDL078C	MDH3	2.974	0.875	0.82	1.5	4.048	10.766	7.564	4.969	2.525	1.265
YDL079C	MRK1	25.503	3.82				5.887
YDL080C	THI3	10.426							3.498
YDL081C	RPP1A	7.469	4.025	7.229	4.653	5.208	5.944	2.053	2.167	0.766	1.581
YDL082W	RPL13A	11.249	2.515	3.54	3.649	8.965	13.305	3.403	3.641		2.681
YDL083C	RPS16B	6.04	3.987	7.665	3.546	4.192	3.484	2.054	2.192	0.958	1.931
YDL084W	SUB2	5.467	0.99	1.003	1.263	2.915	7.6	9.5	6.941	3.357
YDL085W	NDE2	6.409
YDL086W		4.126	1.05	1.157	1.559	4.047	7.473	3.107	2.909	1.177	0.942
YDL087C	LUC7	6.706						3.595	3.474
YDL088C	ASM4	9.989	3.285	3.403	2.415	2.823	6.368	4.024	5.272	2.415	2.241
YDL089W		6.466					4.037		6.143		4.248
YDL090C	RAM1			2.78	2.551		7.827	3.771	4.987
YDL091C		6.057		3.011			3.081		3.104
YDL092W	SRP14	6.097		4.28	2.879		4.518	1.672	2.205		2.568
YDL093W	PMT5	4.631		4.134		2.227	1.297		2.492
YDL094C		9.407	1.46	0.551	1.241	1.498	2.156	3.298	6.914	7.403	3.382
YDL095W	PMT1	2.769	0.765	0.62	0.704	0.919	0.766	1.456	2.652	4.925	2.251
YDL096C		3.36				1.693	1.358		1.549	2.597	3.394
YDL097C	RPN6						6.623		5.464		3.5
YDL098C	SNU23						3.311		4.657	2.912
YDL099W		8.039	4.375	5.957	3.152	4.083	5.38	3.073	2.855		1.952
YDL100C	ARR4	2.521		0.973	0.599	2.167	10.139	4.04	7.099	2.244	2.271
YDL101C	DUN1	8.72		2.183	1.097		5.21	2.481	6.157		3.042
YDL102W	CDC2	24.243		2.6	2.803	4.424	4.644	6.645	10.047	7.177
YDL103C	QRI1	4.166		2.026	2.448		4.221	4.769	17.537		3.332
YDL104C	QRI7	15.829		4.74		4.056	6.116	5.2			2.91
YDL105W	QRI2
YDL106C	PHO2			2.089			3.113		3.255		1.523
YDL107W	MSS2	14.171	7.14	5.231	3.163	3.864	4.694		2.526		3.19
YDL108W	KIN28	10.72		3.434	1.436	2.791	5.295	2.207	3.766		2.868
YDL109C
YDL110C		5.426			1.02	1.655	2.685		1.483		1.061
YDL111C	RRP42	33.083	5.724	8.536	7.355	10.854	12.713		5.537	1.974	2.542
YDL112W	TRM3
YDL113C		7.551	3.835	6.74	6.389	8.62	6.552	1.924	2.091	0.709	1.435
YDL114W		11.217	2.35	3.611	3.895	9.035	12.021	3.195		1.343	2.539
YDL115C	IWR1	16.7	4	5.576	3.895			1.962	4.057		2.565
YDL116W	NUP84			3.491	2.811		4.626			6.031
YDL117W	CYK3	8.594		3.929	3.137	7.737	7.884		6.805		2.894
YDL118W		4.169			1.373	2.441	4.468	2.064	4.539
YDL119C								3.017	4.437
YDL120W	YFH1	6.338	2.579	3.863	4.178	5.68	4.566	1.469	2.098		2.004
YDL121C		8.34		4.14	2.809		4.089		3.382
YDL122W	UBP1
YDL123W	SNA4	6.98		3.966	4.621	5.167	3.579	3.317	3.312
YDL124W		2.223		1.029	0.845	1.928	5.242	3.098	5.199	1.858	1.981
YDL125C	HNT1	7.12	2.045	2.457	2.527	5.373	6.326	1.534	1.755	0.602	1.229
YDL126C	CDC48	1.372	0.665		0.671	0.852	1.456	2.21	7.575	7.629	3.897
YDL127W	PCL2	10.77	4.061	3.703	1.793	2.195	3.182	1.528	2.729	1.334	1.978
YDL128W	VCX1	5.863	1.66	1.203	1.045	1.484	1.679	2.964	3.367	3.32	1.255
YDL129W				7.62			12.445		6.861
YDL130W	RPP1B		4.765	8.391	5.877	9.056	6.179	1.86	1.994	0.768	1.535
YDL130W-A	STF1	4.237	2.96	4.349	2.836	3.161	2.649	1.093	1.815		1.684
YDL131W	LYS21	8.718	2.395	2.714	1.093	2.127	6.702	5.034	14.993	4.508	3.595
YDL132W	CDC53	5.797		1.877	1.153		3.176	1.495	8.771	5.354	3.074
YDL133C-A	RPL41B	22.297	52.665	23.343	4.599	2.376	1.803	0.752	0.878	0.835	2.432
YDL133W		18.586		7.44			7.447	4.717	4.522		2.032
YDL134C	PPH21	11.054	1.815	1.906		3.844	6.532	4.65	4.153	1.818	1.494
YDL135C	RDI1	9.226	2.735	2.4	1.885	4.417	6.355	1.974	2.232		2.1
YDL136W	RPL35B	31.906	14.04	13.46	6.129	10.373	6.934	2.397	2.78	1.495	3.603
YDL137W	ARF2	4.801	1.155	1.674	2.091	4.814	7.899	3.113	3.941	1.751	1.543
YDL138W	RGT2						5.137		6.767
YDL139C	SCM3
YDL140C	RPO21	6.123		1.351	1.476	2.049	3.535		2.763	1.271	1.458
YDL141W	BPL1	7.829		2.277	2.433		6.732		6.765		1.513
YDL142C	CRD1	23.451	3.335	3.646	2.798	3.365	5.708	3.541	3.937	1.64	1.616
YDL143W	CCT4		3.315		5.543		6.185		3.599	1.466	1.99
YDL145C	COP1	8.243	2.125	3.252	2.829	4.155	3.38	1.821	4.209	4.183	2.05
YDL146W		5.277			2.024	2.007	2.31		6.062
YDL147W	RPN5	5.283		2.226	1.084	2.72	9.215	5.072	10.888	2.88	3.458
YDL148C	NOP14		4.375	3.611	2.738	4.659	9.298	5.881	19.503
YDL149W	APG9				2.19		5.452
YDL150W	RPC53
YDL152W							6.244
YDL153C	SAS1		2.105
YDL154W	MSH5	5.637
YDL155W	CLB3	8.294	3.06	3.143	2.496	5.019	5.734	1.267	1.855		1.165
YDL156W				1.838
YDL157C		4.95	3.419	5.874	4.589	5.331	3.854	1.455	1.752	0.774	1.789
YDL158C		7.946	3.62	4.629	3.614	4.637	3.319	2.014	2.19	1.322
YDL159W	STE7	12.134		5.863	4.773	4.817	6.165	3.303	3.848		1.932
YDL161W	ENT1	6.337	2.82	2.114	1.222		2.785	1.929	2.885		1.897
YDL162C		5.771		1.58	1.026	1.9	7.247		7.382	2.711	2.813
YDL163W							2.337		3.656
YDL164C	CDC9	12.363	18.345	9.914	3.537	2.711	3.669	2.422	4.99
YDL165W	CDC36	7.014		2.677	2.213		6.574	1.926	2.465		2.158
YDL166C	FAP7	13.269	6.32	3.874	2.109	4.941	9.09	3.04	3.755	1.175	3.532
YDL167C	NRP1
YDL168W	SFA1	7.675	2.84	3.6	3.125	5.52	11.866	21.364	16.845	6.902	3.197
YDL169C	UGX2	5.241		2.037	2.18	4.531	4.403	3.181	3.648	1.448	1.768
YDL170W	UGA3	15.617		5.642	4.632	6.551	7.3	4.066	6.742
YDL171C	GLT1								2.472
YDL172C		7.297	2.23	1.869	1.433	2.72	3.715		2.422		1.613
YDL173W		3.223	1.995	1.411	1.115	2.786	3.445		1.644		1.365
YDL174C	DLD1	7.654				2.245			2.691
YDL175C	AIR2	7.846	3.91	4.92	3.664	4.749	5.702	2.438	3.015		2.332
YDL176W		10.971		6.006	4.645		6.155		3.116
YDL177C		7.023	6.028	4.846	1.943	2.372	2.445		1.859
YDL178W	DLD2	5.249	1.51	1.286	1.428	2.121	4.013	5.771	6.193		1.5
YDL179W	PCL9	13.323		4.209	1.624	2.256	3.513				2.187
YDL180W		8.943	2.625	3.2	2.605		3.589	3.952	3.946
YDL181W	INH1	4.017		2.17	2.032	2.871	2.6	1.12	1.628
YDL182W	LYS2		2.2	2.334	1.388		6.019	4.982	10.494	3.943	3.2
YDL183C		12.883					4.608		3.707
YDL184C	RPL41A	22.095	71.985	25.731	4.678	2.573	1.713	0.759	1.032	0.842	2.819
YDL185W	TFP1	3.391	2.215	1.069	0.578	0.8	1.063	1.436	4.295	5.392	2.405
YDL186W		19.457			1.663				2.005
YDL187C		19.517		3.1			2.539		1.531
YDL188C	PPH22	6.543			1.678	3.892	6.022	4.201	3.251	1.506	1.237
YDL189W		4.93	2.315	3.797	2.962	4.87	6.405	2.14	3.22	1.225	2.054
YDL190C	UFD2	5.229		1.72	1.396	2.159	1.671	1.814	4.94	6.291	1.916
YDL191W	RPL35A	46.846	16.855	15.18	7.767	11.909	7.816	2.912	3.008	1.566	3.397
YDL192W	ARF1		2.39	2.986	3.687		9.089	3.048	4.608		2.026
YDL193W		5.643	1.83	2.7	1.733	2.94	6.187	3.91	7.067	3.112	2.168
YDL194W	SNF3	5.369			1.333	2.813	4.36		6.361
YDL195W	SEC31	2.794		0.903	0.577	1.18	1.245		3.931		2.068
YDL196W			21.61	9.649	2.411				2.162
YDL197C	ASF2			2.494			2.135		1.889
YDL198C	YHM1	10.634	2.905	1.711	1.889	3.177	4.221	6.522	3.563	2.051	1.016
YDL199C		6.694				2.465	2.516
YDL200C	MGT1			3.786		3.576	4.311	3.043			2.932
YDL201W	TRM8	16.729	4.134	3.5	2.365	5.634	18.123	7.621	8.04	2.717	4.15
YDL202W	MRPL11	17.04		4.714	3.137	4.721	5.834		4.581	3.403
YDL203C		6.223		2.831	3.347	3.595	5.227		3.007
YDL204W		6.877			1.66		2.285
YDL205C	HEM3	4.143					2.881		1.218
YDL206W		7.534		2.666		2.557			2.565
YDL207W	GLE1	10.654	4.945	4.766	3.549	5.203	6.789		4.515		2.719
YDL208W	NHP2	32.651	21.9	16.166	11.771	28.021	27.335	9.078	8.233	4.738	8.474
YDL209C	CWC2	11.547	7.446	8.289	4.509	5.505	8.242	3.676	5.961		3.373
YDL210W	UGA4	7.669					2.682
YDL211C		10.551			2.463	3.136	3.6		2.839
YDL212W	SHR3	5.603	3.292	3.345	5.089	8.675	8.477	6.689	6.099	3.978
YDL213C	FYV14	6.6		2.955	3.403	4.881	4.953	4.003	3.706	3.049	2.019
YDL214C	PRR2								5.677
YDL215C	GDH2	7.414						2	2.552
YDL216C	RRI1	11.329	16.425		3.195						2.916
YDL217C	TIM22
YDL218W		4.554					1.865		2.265
YDL219W	DTD1	7.417		3.283	2.377	6.409	5.498	1.641	2.14		2.374
YDL220C	CDC13				2.482
YDL221W		7.956		4.357	2.825	4.293	5.486	3.11	4.773	2.228	3.097
YDL222C
YDL223C	HBT1	19.774		9.103			5.132		3.035		4.013
YDL224C	WHI4	5.74	1.775			4.856		2.774	3.743		1.603
YDL225W	SHS1	3.229	1.445	1.914	0.888		3.102	2.907	9.775	2.005	2.939
YDL226C	GCS1	3.134	1.155	1.6	1.299	2.842	12.224	4.955	6.758	2.143	1.839
YDL227C	HO	5.637			1.008	3.364	7.865		5.909
YDL228C		10.123	1.41	0.983	0.902	1.564	3.737	6.033	3.538	3.457	2.123
YDL229W	SSB1								3.989		2.323
YDL230W	PTP1	5.051	1.83	1.683		3.752	4.898	2.645	2.913	1.062	1.758
YDL231C	BRE4	20.083		3.057					3.369
YDL232W	OST4	10.477		4.637		1.417	1.395	0.852	1.505		1.035
YDL233W		7.48	2.51	2.831	2.265	3.905	8.407	4.385	5.502	2.343	2.446
YDL234C	GYP7	3.867		2.274	1.171		2.367		5.199		3.21
YDL235C	YPD1	7.163	2.625	3.051	1.599		3.561	1.334	2.089		1.965
YDL236W	PHO13	15.083		2.294	2.024	3.296	9.505	12.195	7.885	4.338	1.987
YDL237W		2.648	0.83	0.952	1.479	2.479	3.433	3.918	5.671	4.526	1.495
YDL238C									1.675
YDL239C	ADY3	9.114		3.829	3.05	3.184	5.015		4.014		3.329
YDL240W	LRG1	12.829	5.985	4.414	3.83	7.84	6.887		2.841		2.555
YDL241W		9.792	4.307	5.377	2.775		5.294				2.11
YDL242W		5.294	3.92						2.48
YDL243C	AAD4	46.951	8.805	7.729	5.711		5.166	4.759	4.73		1.794
YDL244W	THI13		3.8	3.1	3.911	6.184	6.853	5.89	6.152
YDL246C
YDL248W	COS7	4.803	2.185	1.071	1.228	2.224	2.761	4.091	3.558	2.565	1.158
YDR001C	NTH1	3.009	0.705	0.629	0.791	1.175		4.353	3.904	3.163	1.161
YDR002W	YRB1	7.7	2.73	2.311	2.373	7.129	16.384	4.562	5.043	1.631	3.1
YDR004W	RAD57			0.265
YDR005C	MAF1	15.146		2.631	1.639		2.66	2.55	2.108
YDR006C	SOK1								3.403	2.428
YDR007W	TRP1	23.583	4.335	4.957	4.148	6.115	6.827	3.014	2.699	1.218	1.232
YDR008C		18.006	4.045					3.06	4.022
YDR009W	GAL3				0.971		2.592		4.233
YDR010C					1.202	2.546	7.917		5.829	2.466	3.513
YDR011W	SNQ2								2.567
YDR012W	RPL4B	3.729	1.655	1.194	1.53	3.22	3.826	3.062	1.685	2.574	1.413
YDR013W		10.723									1.223
YDR014W	RAD61	8.331				2.625	4.677	4.236			2.165
YDR015C
YDR016C	DAD1	7.654		4.346		1.745
YDR017C	KCS1	10			2.228			4.395
YDR018C		12.791
YDR019C	GCV1								4.323
YDR020C		13.491	3.155	3.377	2.341	2.993				1.649	1.568
YDR021W	FAL1			5.134	2.239	2.731	6.126			3.77	5.819
YDR022C	CIS1				1.125		1.874
YDR023W	SES1	4.351	1.725	1.597	1.243	1.857	5.584	9.479	14.669	8.86	3.839
YDR024W	FYV1	12.454		2.76	2.126	3.404	5.215			3.451
YDR025W	RPS11A	7.042	2.707	4.551	4.69	5.907	6.454	1.99	2.073	0.841	1.793
YDR026C		6.563		3.106		3.224	4.424		2.961
YDR027C	LUV1			3.12	2.547		4.737		4.283
YDR028C	REG1		1.93	2.146	2.17	3.616	5.056	2.822	5.393	2.106
YDR029W							2.088
YDR030C	RAD28						4.682	2.897
YDR031W		5.003					2.566		1.738
YDR032C	PST2	0.986	0.546	0.586	0.901	2.36	6.998	4.638	2.908	1.231	0.8
YDR033W	MRH1	2.529	0.765		0.636	1.052	1.242	3.993	3.824	2.9	1.03
YDR034C	LYS14	14.754		3.623	2.916	3.249	6.129	3.802	4.831	2.514	1.735
YDR034C-A		2.911	1.095	0.665	0.342	0.384	0.381	0.186	0.337	0.24	0.268
YDR034C-C		2.161	0.449	4.376	0.155	0.167	0.205	0.116	0.182	0.11	0.233
YDR034C-D		14.029		4.057	1.821	2.716	2.47	3.003	1.458
YDR034W-B									3.567
YDR035W	ARO3	4.363	2.285	2.189	1.871	2.817	8.494	9.888	9.176	4.575	1.932
YDR036C		8.374	2.195	2.149	2.442	4.592	6.092	2.907	4.436	2.186	2.006
YDR037W	KRS1		2.025	2.146	1.886	2.793	6.71	12.502	18.339	14.014	4.681
YDR038C	ENA5	11.839	1.988	1.984	1.655	3.138	3.918	4.255	6.612	4.75	2.302
YDR039C	ENA2								3.093	3.968	2.126
YDR040C	ENA1	5.589	1.955	1.103	1.39	2.581	7.056	12.94	5.535	2.86	1.568
YDR041W	RSM1		2.525	2.094							1.271
YDR042C		13.594				2.405
YDR043C	NRG1	17.323							1.217
YDR044W	HEM13	6.583	1.97	1.68		2.281	4.142		4.55	1.925	1.087
YDR045C	RPC11	13.84	6.695	9.804	4.927	6.59	5.337	1.948	2.199	1.058	2.43
YDR046C	BAP3	4.014	1.6	1.632	1.553	2.545	2.094	3.079	4.163	3.121	1.454
YDR047W	HEM12	12.22	3.2	2.866	2.558	3.551	5.237	8.3	6.935	4.018	1.69
YDR048C		10.397			2.095		3.966
YDR049W					1.787	2.028	4.979				2.99
YDR050C	TPI1	3.364	1.01	0.691	1.11	1.435	2.274	2	1.198	1.662	1.055
YDR051C		8.254	2.755	2.226	1.433	2.916	7.398	6.022	6.359	3.542	2.294
YDR052C	DBF4	9.931	3.74	3.329	2.413		4.898		4.664		3.019
YDR053W		6.167	2.6	4.543	4.705		5.909		3.523		2.013
YDR054C	CDC34
YDR055W	PST1	7.434	2.645	1.72	1.234	1.633	1.563	2.547	4.818	3.928	1.694
YDR056C			2.445	2.594	2.338	3.865	4.952	2.259	3.867	1.923
YDR057W					2.022		4.523		2.707
YDR058C	TGL2	10.677					4.96
YDR059C	UBC5	7.046		1.806	2.238	3.532	3.468	1.229	1.393		1.132
YDR060W	MAK21	1.833	1.236	0.906	0.885	2.395	6.219	4.521	3.192	1.305	0.919
YDR061W
YDR062W	LCB2	5.346	1.875	1.709	2.012	3.248	5.489	5.419	6.417	4.278	2.084
YDR063W			1.025	0.611	0.311	0.436	0.342	0.198	0.375	0.228	0.281
YDR064W	RPS13	16.202	4.274	3.17	4.029	7.758	6.251	1.839	2.001	0.884	1.38
YDR065W		11.071			2.064				2.494
YDR066C		13.843	4.095	4.314			3.903		2.758
YDR067C		12.226	4.53	2.989			3.484		2.809		1.581
YDR068W	DOS2
YDR069C	DOA4	15.146	3.12	2.391	1.888	2.447	5.579	11.905	25.677	9.895	4.448
YDR070C		7.899					2.84		4.367
YDR071C		5.28	3.075	1.791	0.786	2.957	5.5	1.795	1.694	0.82	2.058
YDR072C	IPT1	12.551	2.525	2.011	2.254	3.212	4.134	7.169	5.715	4.005	1.806
YDR073W	SNF11	16.917	5.66	5.3				1.166	1.538		1.397
YDR074W	TPS2			0.811			0.924	0.829		2.015	0.952
YDR075W	PPH3	21.286	3.68	4.217	2.596	3.895	4.931	3.176	4.437		2.842
YDR076W	RAD55	10.003	2.475			1.767	1.853		2.1		1.732
YDR077W	SED1	1.992	0.665	0.682	0.816	1.449	2.569	2.81	1.919	3.236	1.367
YDR078C	SHU2	4.365	1.33	1.11	0.805	1.685		3.229	4.073	2.282	1.742
YDR079W	PET1	3.986		1.246	1.025		2.331		2.609		1.184
YDR080W	VPS41
YDR081C	PDC2
YDR082W	STN1	5.411		1.371	1.304		7.735			1.512
YDR083W	RRP8	25.989	5.545	5.343	3.112	5.46	19.226			3.748	5.706
YDR084C		5.311	1.72	2.143	2.974	5.724	5.237	3.372	3.303	1.76	1.019
YDR085C	AFR1	7.768	2.59	3.923	3.545	5.287	4.834	1.724	2.392		1.616
YDR086C	SSS1	7.151	7.095	7.878	5.544	7.251		1.416	1.945	0.894	2.303
YDR087C	RRP1	14.829	4.605		2.595	3.364	9.75			1.858	5.6
YDR088C	SLU7						5.316		4.595
YDR089W
YDR090C		5.977	3.4	2.046	2.088	3.495	3.379	4.693	4.88		1.705
YDR091C	RLI1						2.766		6.423	4.648
YDR092W	UBC13	8.057	2.565	1.82	0.97		3.715	1.293			1.587
YDR093W	DNF2							4.903	3.225	2.437
YDR094W		5.971		1.626			3.142	4.183	5.497
YDR095C									0.871
YDR096W	GIS1	9.943	2.045	3.083	2.728	6.38	4.29	1.42	1.756	0.9	1.285
YDR097C	MSH6	7.325		2.537	2.802		4.494	4.656	9.744	8.666	3.526
YDR098C	GRX3	1.6	0.91	0.874	0.589	1.472	5.058	2.695	2.345	0.672	0.955
YDR098C-B		1.697	0.515	0.334	0.236	0.323	0.363	0.157			0.226
YDR099W	BMH2		0.6	0.874	0.777	1.72	6.331	4.772	5.964	2.138	1.6
YDR100W		5.875	1.538	1.967	2.813	4.082	3.067	2.011	2.296	1.104	0.829
YDR101C	ARX1	22.094	6.125	4.723	3.938	5.144	8.332	13.888	34.999	19.809	5.997
YDR102C		7.809	2.42	1.583	1.385		4.671	10.222	5.827	2.769	1.131
YDR103W	STE5	6.771		2.3			4.373	1.162	2.314	5.534	2.542
YDR105C		4.837		0.954	1.155	1.608	1.795	3.395	3.178	2.351	1.113
YDR106W	ARP1	5.206
YDR107C		2.175	0.94	0.638	0.9	1.531	2.836	4.416	4.468	2.994	1.31
YDR108W	GSG1	4.957		1.757	1.493	2.208	2.653	2.11	4.353
YDR109C		8.003		2.874					5.087
YDR110W	FOB1	8.96	3.925	4.574	3.465		10.25	5.66	8.073		4.052
YDR111C				2.857	2.905	4.057	5.134		4.723
YDR112W		3.866	1.075	0.9	1.118	2.6	6.76	5.526	3.245	1.538	1.071
YDR113C	PDS1	6.974	2.855	1.88	0.99		2.252
YDR115W		6.753	4.065	3.766	2.258	2.812	1.806		1.005		1.206
YDR116C		13.449	3.195						2.723	1.051
YDR117C				3.046	1.908		7.75		11.859		3.687
YDR118W	APC4			2.403	1.615		3.477		3.419
YDR119W		13.031
YDR121W	DPB4	10.72			2.455	4.827	6.665	2.902	3.007		2.884
YDR122W	KIN1	8.8			2.033	3.113			8.103
YDR123C	INO2				1.753
YDR124W		11.137					2.502		3.487
YDR125C	ECM18	8.174					2.039		3.22
YDR126W	PSL1	7.389	3.06		2.551	2.431	3.563		3.483	1.448	2.531
YDR127W	ARO1	6.31					2.152	3.186	3.784	3.979
YDR128W		8.614		2.857	2.334	3.077	5.981	3.34	6.298	3.811	2.51
YDR129C	SAC6	4.891	1.65	1.189	1.089	1.577	2.127	5.114	11.717		2.645
YDR130C	FIN1	6.389
YDR131C		6.714		1.314	0.927	1.729		3.409	4.727	1.969	1.639
YDR132C		7.614			1.755		2.952		3.578
YDR133C		7.289	3.455	3.214	2.31	2.688	2.706	1.291	0.986	0.434	0.619
YDR134C		5.7	3.8	3.806	2.722		3.081	1.834	1.194	0.555	0.632
YDR135C	YCF1	9.854		3.057	2.647		2.935	1.99	1.742		1.306
YDR137W	RGP1
YDR138W	HPR1	8.204				3.023	3.684		7.975	6.428	2.884
YDR139C	RUB1	10.503	8.735	4.214	1.508	1.664	1.707		1.663		1.61
YDR140W	FYV9	13.177	4.52	4.757	2.691	5.012	5.821	2.164	4.006	2.682	2.797
YDR142C	PEX7	11.611	3.635	3.943	3.649	4.395	5.147		4.072		2.232
YDR143C	SAN1	7.529	2.285	2.671	1.782	2.335	3.573	2.034	3.475		2.032
YDR144C	MKC7	5.111	1.765	1.694	2.054	3.901	5.981	6.7	9.51	6.408	2.455
YDR145W	TAF12	6.477	1.87	1.597	1.187	1.528	3.285	2.076	2.775	1.089	1.629
YDR147W	EKI1	7.618		2.962	2.021	3.044	3.34		3.061
YDR148C	KGD2	2.506		0.971	0.984	1.317		3.034	5.707	3.471
YDR149C							1.955		4.795		5.142
YDR150W	NUM1			2.56	2.313	3.588	4.018	3.283	4.71	2.515
YDR151C	CTH1	21.776
YDR152W		12.096	5.305		1.968	4	6.245	2.736	3.571		3.406
YDR153C		8.749		3.857		2.431	3.458	2.409	5.237	1.835	3.887
YDR154C		1.466	0.65	1.117	1.634	3.365	3.663	1.938	1.728	0.597	0.965
YDR155C	CPR1	1.286	0.625	1.129	1.861	4.353	4.745	2.052	1.895	0.651	1.035
YDR156W	RPA14	4.706	3.33	3.051	3.268	6.451	6.913	2.45	2.465		2.097
YDR157W			7.375	5.171	3.988	8.141	6.5	2.307	3.237		3.697
YDR158W	HOM2	7.149	2.39	1.684	1.829	3.091	4.392	2.986		1.066	1.377
YDR159W	SAC3	5.786					5.076		5.292
YDR160W	SSY1	9.951		3.394		3.755			2.955
YDR161W	TCI1	14.429	4.81	5.229	3.102	6.719	21.897	8.59		4.94	6.432
YDR162C	NBP2	7.866	2.48	2.026	1.914	3.196	3.903	2.005	2.397	0.992	1.348
YDR163W	CWC15	5.671	2.095	1.523	1.003	1.939	5.665	4.133	4.884	1.888	1.881
YDR164C	SEC1	4.451			1.804	2.435	3.626	2.616	5.975	3.015
YDR165W	TRM82		3.82	3.109	3.02	3.804	2.592	1.578	1.589	0.746	0.632
YDR166C	SEC5	10.186	3.24	2.869	3.395	4.4	3.185	2.026	1.368	0.745
YDR167W	TAF1	6.166		2.294			5.085	2.462	2.577		2.316
YDR168W	CDC37	6.549	1.435	1.4		1.492	3.813	3.976	10.09	2.472	3.823
YDR169C	STB3	6.131	1.805	2.637	1.79		3.576	2.248	2.973
YDR170C	SEC7	7.123					3.216		4.042
YDR170W-A		1.98	0.407	0.287	0.239	0.247	0.248	0.158	0.249	0.192	0.155
YDR171W	HSP42	2.6							1.377
YDR172W	SUP35
YDR173C	ARG82	12.277	3.675		2.335	3.092	5.006		4.445		3.032
YDR174W	HMO1	14.941	2.5	1.592	0.89	2.067	4.507	2.448	3.023	1.455	1.946
YDR175C	RSM24	11.923	3.322	2.931	1.338	2.129	6.203	3.04	3.04
YDR176W	NGG1			1.863	1.326	1.709	3.885		2.369		2.597
YDR177W	UBC1	4.963	2.02	1.577	0.718	1.548	4.818	3.597	3.355		2.81
YDR178W	SDH4	3.313	0.96	0.857	1.359	3.01	3.193	3.124	1.438	0.705	0.606
YDR179C		4.509							3.934
YDR179W-A		9.351	3.465	3.56	2.837	4.173	4.529
YDR180W	SCC2								4.723
YDR181C	SAS4	2.246
YDR182W	CDC1	5.612	1.645		1.71	2.244	3.797	3.938	6.183		2.006
YDR183W	PLP1	13.611					3.913
YDR184C	ATC1	33.197	2.505		3.684	6.508		5.469
YDR185C
YDR186C
YDR187C					2.554	3.609	5.539	7.876	11.148	8.322	2.842
YDR188W	CCT6	1.307	2.37	3.32	2.212	4.549	6.434	10.19	15.349	11.466	3.729
YDR189W	SLY1								4.38
YDR190C	RVB1	7.372	3.873	3.66	2.505	3.572	8.216	7.507	18.825	8.026	4.506
YDR191W	HST4	21.914	10.33	6.991		3.28		5.803			3.029
YDR192C	NUP42			3.411
YDR193W		5.149		1.737	0.993	1.983	5.585	4.266	4.982		1.91
YDR194C	MSS116	10.831	3.635	4.237	3.345	4.964	8.38	4.748	8.582	4.617	3.039
YDR195W	REF2	13.526	3.28	3.566	2.509		3.866	1.74	2.291		0.984
YDR196C		11.057		3.374	3.367	4.061		1.709	1.276		0.803
YDR197W	CBS2			3.149			3.344	2.429			1.819
YDR198C		19.583					9.706
YDR199W							4.002
YDR200C	VPS64	5.849					3.692
YDR201W	SPC19	3.829	1.045	1.193	0.588	0.724	1.167		1.065		0.526
YDR202C	RAV2	6.917		3.346		2.677	3.237		2.324
YDR203W
YDR204W	COQ4	4.037			1.264		3.94		3.335		1.613
YDR205W	MSC2					1.769	3.016		2.643
YDR206W	EBS1			2.4			5.985		4.239
YDR207C	UME6			2.129	2.057	3.193	5.244				2.242
YDR208W	MSS4	6.783		2.549	2.021	3.36	4.895		4.314		2.532
YDR209C		9.133	8.58	10.298	5.026	4.405	2.748	0.984	1.319		1.778
YDR210W		8.603	7.396	5.975	4.453		2.323		1.666		2.21
YDR210W-A		2.291	0.42	0.331	0.195	0.223	0.213	0.11	0.203		0.223
YDR210W-B		3.92	0.98	0.574	0.364	0.484	0.663		0.545
YDR210W-C			0.345		0.224	0.239			0.206	0.162	0.145
YDR210W-D		1.8	0.53	0.343	0.242		0.313	0.217	0.315		0.252
YDR211W	GCD6	4.42	2.595	3.02	2.643	3.808	8.268	7.745	17.27	10.611	4.703
YDR212W	TCP1	3.728	1.18	1.401	1.588	3.549	5.2	2.603	2.524	0.78	1.105
YDR213W	UPC2		0.78					2.084
YDR214W	AHA1	2.409	0.8	1.123	1.261	2.492	7.776	5.979	6.556	2.162	1.903
YDR215C		5.286				1.819	3.508	2.371	4.352		1.674
YDR216W	ADR1	11.32	3.575	2.977	3.267	4.049	2.871	2.393	7.852	1.246	1.413
YDR217C	RAD9								3.144
YDR218C	SPR28
YDR219C		15.191		3.62		2.964	6.063		6.572
YDR220C
YDR221W		5.709	1.445	1.186	1.057	1.876		4.722		1.86	1.771
YDR222W		13.706	3.695		1.987	2.021	2.524	2.728	3.76	1.877
YDR223W		15.72		2.894	2.33	3.483	3.066		2.359	1.557	1.59
YDR224C	HTB1	11.243	7.195	4.391	3.06	4.787	4.426	1.562	1.708	0.777	1.613
YDR225W	HTA1	24.464	5.585	6.166	4.962		6.369	1.784	2.269	0.889	1.6
YDR226W	ADK1	2.914	0.785	1.14		3.327	7.624	2.172	2.384	0.812	1.129
YDR227W	SIR4		1.7	1.906	1.865	3.768	6.61		3.324		1.513
YDR228C	PCF11	5.794	1.455	1.297	1.032	1.568	2.95	1.616		1.255	1.606
YDR229W		3.833	2.745	1.448	0.67	0.96	2.178	1.052	2.134		1.094
YDR230W		4.657	0.535	1.611	1.285	3.088	3.1
YDR231C	COX2		1.83	1.734	2.13		4.75	2.022	2.646		2.4
YDR232W	HEM1	2.191	1.34	1.363	1.963	2.729	3.127	2.284	4.005	3.417	1.671
YDR233C		7.729	1.58		1.977	3.561	6.068	5.75	6.161	3.8	1.574
YDR234W	LYS4	9.071		2.029	1.874	2.32	2.745	4.083	6.916	5.32	2.687
YDR235W	PRP42		3.365	3.8	2.808	3.695	3.658
YDR236C	FMN1	13.011	2.935	3.166	2.342	2.952	3.052		1.935		1.261
YDR237W	MRPL7	7.101	3.23	3.307	1.904	2.927	5.769		2.859		1.687
YDR238C	SEC26	4.131		1.237	0.952	1.171	1.398	2.024	7.988	8.563
YDR239C		5.149			0.941		2.206		2.164		0.987
YDR240C	SNU56		6.15				8.435	6.698	8.187
YDR241W	BUD26	2.974							1.107
YDR242W	AMD2	13.248		4.071	3.148		4.079		5.013
YDR243C	PRP28	25.266					5.755		8.577
YDR244W	PEX5	4.997	1.765	2.057	1.46		5.876	2.479	5.124		2.826
YDR245W	MNN1	19.718	3.485	4.546		5.42	8.406	5.154	8.747	4.383	3.129
YDR246W	TRS23	3.351		1.837	1.333	2.811	4.823	6.014	6.454		2.765
YDR247W		3.657					1.224		1.572
YDR248C		4.963		5.929		3.2	3.544	2.809	4.775	1.794	3.365
YDR249C		18.362	5.95	4.386	3.422	3.987	4.138	2.949	3.102		2.59
YDR250C
YDR251W	PAM1			1.046		1.391	2.421	1.555	3.756	1.988	1.568
YDR252W	BTT1
YDR253C	MET32	19.663		2.997		3.932	4.137	3.355	3.576
YDR254W	CHL4	8.797	2.32	1.72	1.563	2.152	3.568	1.997	2.997	1.346	1.677
YDR255C			4.23	2.951		3.691					1.261
YDR256C	CTA1	10.866	4.94	3.617	3.245	3.993	3.726	1.802	1.753	0.705	1.01
YDR257C	RMS1		5.37	5.566	4.534		7.218	2.979	4.353		1.881
YDR258C	HSP78		1.125	1.24	1.221	3.305	6.708	2.462	2.488	0.909	1.216
YDR259C	YAP6	11.274			1.386				4.169
YDR260C	SWM1	7.72				1.572	2.997				2.739
YDR261C	EXG2	4.588	1.075	1.322	1.3	1.606	2.042	1.216	3.757	2.958	1.416
YDR261C-C		2.131	0.435	0.323	0.235	0.281	0.253	0.164	0.25	0.191	0.158
YDR261C-D		1.663	0.54	0.351	0.217	0.256	0.289	0.148	0.255	0.152	0.21
YDR261W-A		2.44	0.56	0.366	0.229	0.267	0.347		0.338	0.223	0.271
YDR261W-B		6.466	1.485	0.949	0.846	1.199	2.811		3.341		1.026
YDR262W		20.186	5.59	3.557	3.214	3.557	4.45	5.041	4.377	3.402	1.845
YDR263C	DIN7	6.32			2.186	2.753	2.994
YDR264C	AKR1	5.706	1.88		1.558	2.468	3.75	4.329	6.132	3.422	2.235
YDR265W	PEX1	12.161	4.786	4.281	3.04	3.428	4.643	2.309	2.964
YDR266C		2.983	2.205	3.031	2.272	2.735	4.766	2.25	4.457
YDR267C		8.709	3.55	3.44	2.429	3.781	6.606	3.998	5.365		2.932
YDR268W	MSW1		4.045				5.179	4.314
YDR269C
YDR270W	CCC2
YDR272W	GLO2	2.537	1.689		0.758		5.037	2.674	2.783		2.319
YDR274C		21.883		6.723	4.342		3.232	7.293	5.086		4.245
YDR275W
YDR276C	PMP3	10.337	4.475		5.487	3.293	3.082	3.067	2.94	1.322	1.748
YDR277C	MTH1	4.944		1.8	1.514	2.312	4.529	6.875	13.255	6.04	3.045
YDR279W		8.877	3.105	3.569	2.426		8.094	2.979	3.895	3.672	2.423
YDR280W	RRP45						13.005
YDR281C	PHM6	26.1		4.129	2.473	2.409	2.876
YDR282C		17.109			2.53	3.712	6.194	3.676	4.663
YDR283C	GCN2
YDR284C	DPP1	7.309	2.475	2.457	2.382	3.248	3.684	4.202	3.43	2.058	1.203
YDR285W	ZIP1		4.88	5.391			5.831	2.121	2.254		1.487
YDR286C		3.432	3.275	2.174	1.289	3.083	3.147				1.668
YDR287W		6.646		2.1	2.35	4.399	7.477	4.083			1.823
YDR288W		18.354	4.5	4.8		3.2	4.492
YDR289C	RTT13	5.4		1.869			2.309	1.771	3.11		1.752
YDR290W		2.554					0.85
YDR291W									0.81
YDR292C	SRP11	9.44	2.79	2.943	2.388	3.513	7.415		8.39	4.752	2.271
YDR293C	SSD1	8.617		1.551	1.56	2.584	3.632	3.374	3.665		1.672
YDR294C	DPL1	5.394	1.653	1.411	1.638	2.409	3.94	4.664	7.131	4.485	2.032
YDR295C	PLO2	5.817		2.594	1.302	2.096	3.313		4.565
YDR296W	MHR1	7.991	3.2	1.943	1.429		5.074	2.336	2.666		1.839
YDR297W	SUR2	15.219	2.605	1.694	1.832	2.846	3.364	5.19	5.405	3.594	1.755
YDR298C	ATP5	8.677	1.71	2.18	2.883	5.481	9.239	4.552	3.119	1.446
YDR299W	BFR2	12.989	5.38	4.523	1.899	3.127	6.219		10.557		6.648
YDR300C	PRO1	8.537	3.39	2.994	2.518	4.195	9.69	10.831		4.114
YDR301W	CFT1						3.545	2.86	4.003	1.558	1.484
YDR302W	GPI11	16.234	5.64	3.676	4.345	7.787	9.011	7.897	5.094	3.482	1.64
YDR303C	RSC3	9.934		3.311	3.574	4.065	4.152	7.312	5.972	4.578	2.255
YDR304C	CPR5	2.337	0.91	0.937	0.759	1.789	2.81	1.417	2.82		1.413
YDR305C	HNT2	8.909						2.936
YDR306C					3.411		5.789		3.392
YDR307W							1.861	2.131			1.768
YDR308C	SRB7	5.614		2.032		3.153			3.818
YDR309C	GIC2	2.897	1.646	2.041	1.252	1.643	3.005	1.907	3.194	1.094	1.264
YDR310C	SUM1	5.494					2.571		3.459
YDR311W	TFB1	5.32		5.12	1.204		7.208	3.266	7.755	2.926	2.484
YDR312W	SSF2			9.934			15.545			4.752
YDR313C	PIB1	23.389	5.185	3.869	2.943	3.287	2.856	2.072	2.239
YDR314C		14.046			1.861	3.702			3.062
YDR315C	IPK1			2.511	1.48	1.992	1.94		1.43
YDR316W		10.043		3.563	2.52	4.199	3.942	2.807	2.419	1.217
YDR316W-A		2.157	0.39	0.331	0.303		0.268	0.141	0.228	0.166	0.148
YDR316W-B		1.669	0.555	0.4	0.237	0.269	0.31	0.178	0.295	0.16	0.245
YDR317W		8.426	2.31	2.291	1.741	1.784	2.355	2.378			1.152
YDR318W	MCM21	19.163	3.69	3.431	2.076		3.895		2.345
YDR319C		12.998	4.614	3.075	2.712	3.23	3.328	3.07	2.392	1.708	0.968
YDR320C	SWA2	4.417		1.174	0.895		2.798	1.478	3.82
YDR321W	ASP1	7.226	1.775	1.514	2.268	4.851	9.461	12.493	7.135	3.352	1.526
YDR322C-A	TIM11	5.677	3.43	3.617	2.752	4.084	3.439	1.229	2.195		2.284
YDR322W	MRPL35	5.371		1.706	0.742	1.055	2.835		3.543		1.648
YDR323C	PEP7	7.954	2.46	1.783	1.854	2.289	4.077	4.638	6.637		2.397
YDR324C	UTP4	9.014	4.73	5.246	4.751	6.415	10.394	12.034	29.886	13.297	5.319
YDR325W	YCG1	10.514		3.057	2.803	4.204	5.369		6.921		2.952
YDR326C		12.26					3.202		4.505	2.706
YDR327W		6.203		1.803	2.133	3.844	5.756		2.673
YDR328C	SKP1	4.331	1.65	1.631	1.445	5.283	8.274	2.452	2.359		1.819
YDR329C	PEX3						7.074	8.51	9.536
YDR330W							3.496	1.967	3.104
YDR331W	GPI8	8.44	3.095	2.675	2.601	4.295	6.063	5.207	6.793	4.183	2.506
YDR332W		11.211				3.139	3.989	1.797	3.233		2.781
YDR333C		11.869	4.035	3.197	2.649	5.367		5.459	6.165
YDR334W	SWR1	7.414		1.946	2.014	3.921
YDR335W	MSN5	9.909		2.217		4.725	4.987		11.125		3.432
YDR336W		7.417	4.725	2.906		3.231	2.985	2.572	4.308
YDR337W	MRPS28					2.369	3.68		2.146	1.022
YDR338C		4.693	2.675	2.055	1.916	2.176	2.356	1.859	2.988		1.756
YDR339C		24.3	11.265	8.594	4.496	8.832	11.818	4.081	3.782	2.042	4.287
YDR340W		5.654		1.329	0.834				0.895
YDR341C					3.507	3.113	10.352		7.563
YDR342C	HXT7	6.211	0.79	0.551	0.475	0.615	0.535	1.719	1.775	1.523	0.71
YDR343C	HXT6	4.611	0.654	0.48	0.366	0.572	0.42	1.398	1.636	1.366	0.666
YDR344C
YDR345C	HXT3	6.52	1.845	1.231	1.096	1.484	1.456	4.333	4.717	3.877	1.813
YDR346C		8.077	1.92	1.963			3.482		5.228	3.04	1.626
YDR347W	MRP1	7.314	1.46	1.451			3.131	1.412	2.128		1.023
YDR348C		6.257		2.649	2.711	3.343		3.688	6.623		1.926
YDR349C	YPS7	5.851		1.66			2.198		2.341
YDR350C	TCM1	9.876	3.549	2.982	2.856	3.162	3.077		2.605
YDR351W	SBE2	6.6		1.383	1.162		2.156		2.103
YDR352W		5.909							4.204
YDR353W	TRR1	4.98	1.28	1.291	1.193	2.344	8.848	7.538	7.108	2.323	1.835
YDR354W	TRP4	9.471	3.57	2.826	2.889	4.723	10.102	9.512	7.848	4.106	1.994
YDR355C		4.494					3.823		5.063
YDR356W	SPC11			4.066	3.864	4.299
YDR357C		13.706	5.14	4.234	2.634	2.473	3.319	2.867	3.375		1.926
YDR358W	GGA1	5.097					2.293		3.88
YDR359C	VID21	6.897
YDR360W		6.754				2.319	3.639		2.97		3.452
YDR361C	BCP1				2.325		7.171			3.542
YDR362C	TFC6
YDR363W	ESC2						6.895
YDR363W-A	SEM1					2.752			4.232
YDR364C	CDC4		2.38			3.625	5.25	2.881	3.466
YDR365W-A		2.357		0.294	0.266				0.571
YDR365W-B		4.357	0.49		0.305	0.491	0.737	0.262	0.357	0.218	0.258
YDR366C		5.9				1.089	2.792		3.056		3.565
YDR367W		13.33	4.144	5.707	5.945	6.42	5.866	2.779	3.867	2.065	2.003
YDR368W	YPR1	13.346	4.774		2.75	4.153	7.031	3.493	3.835	1.965	3.129
YDR369C	XRS2	3.009	1.335	0.934	0.54		0.797		0.665	0.362	0.513
YDR370C						5.591			5.733
YDR371W	CTS2		1.15	0.846	0.636	0.831	0.779	2.326	2.263	1.735	0.797
YDR372C	VPS74	7.098	1.365	0.815	0.741	1.024	0.915	2.399	2.779	1.649	1.05
YDR373W	FRQ1	14.203		6.174	5.362	6.768	7.223	2.14	2.836		1.497
YDR374C		10.346	3.105	2.183	1.734	2.199		4.11
YDR375C	BCS1	7.111	2.1	1.963			2.248	0.907	1.403
YDR376W	ARH1	4.48	1.09	0.98		1.152	1.555	1.059	1.185		0.694
YDR377W	ATP17	8.174	2.79	4.806	5.174	5.557	5.01		2.123
YDR378C	LSM6	9.787	7.42	7.117	3.834	3.068	1.973	0.822	1.207		1.445
YDR379W	RGA2	9.976	4.774	3.884	2.72	2.834	2.248		2.153	1.526	1.155
YDR380W	ARO1	4.937	1.25	0.831	0.597		0.597		1.266	1.094
YDR381W	YRA1	28.189	3.145	2.729	1.871	3.252	9.215	4.89	4.816		2.755
YDR382W	RPP2B	11.546	2.86	5.106	5.742	7.064	7.056	3.712	3.245	1.058	1.381
YDR383C		12.477			2.797	3.52	5.85		4.627
YDR384C		45.106	13.62	7.091	6.828	8.709	9.96	21.81	11.32	5.758	3.545
YDR385W	EFT2			1.257	0.522	0.893	2.539	1.24	0.814		1.552
YDR386W	MUS81	9.134	5.81	5.854	2.399	3.355	3.655		2.575
YDR387C		10.29	3.005	1.933	2.192	2.531	2.192	2.124	2.139		1.048
YDR388W	RVS167	3.417	1.299	1.406	1.6	3	5.54	5.81	7.718	4.726
YDR389W	SAC7						4.663
YDR390C	UBA2								7.255
YDR391C		11.297			1.247	1.569	3.825	2.064	2.328
YDR392W	SPT3	10.914	3.394	3.703	2.313	3.97	7.917	4.535	5.551		4.344
YDR393W	SHE9				2.485	3.091	4.127	3.709		2.168
YDR394W	RPT3	7.634	2.367	2.811	1.97	2.737	7.074	5.205	12.82	5.732	4.11
YDR395W	SXM1	6.12	1.945		1.709	3.267	5.219	3.681	6.402	2.968	2.094
YDR396W		42.194	8.84	6.157	3.97	5.347	3.46	4.762	6.971		4.103
YDR397C	NCB2	34.463			3.525	5.748	4.532	2.4	4.335		4.039
YDR398W	UTP5	6.874							4.722
YDR399W	HPT1	15.132	2.962	2.547	1.598	2.913	7.004	2.241	2.976	1.171	1.616
YDR400W	URH1	10.689	2.895	2.606	3.132	5.409	8.408	5.841	3.888		1.59
YDR401W		5.62	1.86	1.277	0.882		1.563	1.298	0.983
YDR402C	DIT2		6.645	5.243	4.004	5.016	9.292	5.531	5.8	2.923
YDR403W	DIT1	7.251	1.555	0.731		1.057	0.958	2.198	2.126	1.658	0.971
YDR404C	RPB7	7.993		1.543	1.442	2.145	2.602	2.63	2.891	1.946	1.35
YDR405W	MRP2	11.589	5.39	4.286	3	4.312	5.045	2.841	3.246
YDR406W	PDR15	8.111	2.975	2.057	1.937	2.737	3.371	4.462	3.947	2.215
YDR407C	TRS12	5.943	1.775		1.098			0.855
YDR408C	ADE8	3.003	1.03	1.06		1.363	1.753		1.118		0.616
YDR409W	SIZ1	10.574	3.175	4.78	4.682	5.903	4.81		3.335
YDR410C	STE14	10.18	3.22	2.374	2.409	2.709	1.811	1.672	1.415	0.874	0.658
YDR411C		5.495	1.65	1.134	1.519	1.958	3.176	4.022	3.961	2.544	1.063
YDR412W		11.74	6.2	3.711	3.089		9.071	4.181	3.916
YDR413C		18.751		4.497	2.716	5.153		4.279	4.506		3.797
YDR414C	ERD1	10.349	2.755	2.586	2.954	4.765	6.139		5.455	2.84	1.832
YDR415C		12.334		2.211	1.493	1.735	3.35		5.725		2.281
YDR416W	SYF1	34.671	9.595	5.689	4.709		8.137	17.924	8.823	5.208	2.861
YDR417C		5.451	2.65	5.354	5.835	8.808	7.529	1.974	2.175	0.857	1.806
YDR418W	RPL12B	7.974	3.34	4.317	4.415	7.739	5.948		2.262	0.931	1.8
YDR419W	RAD3	8.951		2.606		3.041	3.663		2.926	1.443	1.445
YDR420W	HKR1	8.209		2.543	2.691		5.752
YDR421W	ARO8					2.747
YDR422C	SIP1				1.727		5.031		7.585
YDR423C	CAD1	7.374						1.903
YDR424C	DYN2	12.534	3.74	2.314	2.132	3.273	5.327	4.605	4.654
YDR425W					1.405		3.317		3.615
YDR426C		7.848	2.928	2.317	1.426	2.865	5.035	3.683	6.017	2.615	2.245
YDR427W	RPN9	8.789		1.833	1.875	2.367	4.979	3.102			1.487
YDR428C		17.017	3.595	4.069	4.061	7.187	10.506	6.11	6.093	2.478	2.352
YDR429C	TIF35	15.251	4.855	4.091	3.672	9.411	22.34	6.54	7.223	2.492	4.058
YDR430C	CYM1			2.889			3.144		3.125
YDR431W		11.871	2.812	2.643	1.673	2.722	6.137	2.372	3.208	1.576	1.942
YDR432W	NPL3	3.42	2.127	1.588	1.354	2.147	4.792	7.821	9.606	4.262	2.748
YDR433W	KRE22	12.317	2.955	1.877	1.691	2.677	6.198	15.845	11.757	4.152	3.01
YDR434W	GPI17	11.44	2.96	2.32	2.304	3.413	5.211	11.381	10.111		2.974
YDR435C	PPM1	8.477	1.705	1.063	0.912	1.215	1.481	3.672	2.845	2.492	1.242
YDR436W	PPZ2	8.667		1.54	0.912	1.683	2.486	5.244	4.158	2.482	1.759
YDR437W		13.563		3.314	1.908	3.061	4.285	3.457	4.438		3.194
YDR438W			3.71	2.429	2.314	2.827	2.803	2.54	2.757	1.592
YDR439W	LRS4	7.774	2.02	1.637	1.352		1.679	0.871	0.885		0.545
YDR440W	DOT1	4.991		1.331		1.437	2.284		1.852		1.094
YDR441C	APT2		4.725	5.02	6.947	5.849	5.342		3.229
YDR442W		7.857		2.729	2.698	3.387	3.863	4.912	4.508		1.471
YDR443C	SSN2	5.985					3.119	4.253
YDR444W		5.449	2.93	1.503	1.402	2.383	2.84		1.671
YDR445C		21.917	4.29	3.686			7.698		4.361		2.629
YDR446W	ECM11	10.434	3.365	2.486	2.218	3.177	6.295		4.644	2.465	2.916
YDR447C	RPS17B	24.992	7.905	10.68	7.832	11.029	7.918	2.14	2.88	0.998	2.727
YDR449C	UTP6	8.409	3.42	5.291	6.065	9.764	7.892	2.438	2.483	1.043	2
YDR450W	RPS18A	6.477	2.735	4.437	3.62	6.924	6.715	1.469	1.769	0.743	1.874
YDR451C	YHP1	8.246	2.973	2.646			2.782		2.486		1.374
YDR452W	PPN1					6.224	5.202		4.626
YDR453C	TSA2	2	0.495		0.487	1.437	3.269	1.252	1.309	0.422	0.81
YDR454C	GUK1	4.066	1.73	2.82	3.448	6.969	7.123	1.829	2.055	0.845
YDR455C
YDR456W	NHX1								4.964
YDR457W	TOM1						5.161
YDR458C		6.091			1.722	3.536	5.303	3.329	4.025		2.139
YDR459C		16.137									2.368
YDR460W	TFB3	12.051		4.834			7.397				3.735
YDR462W	MRPL28	6.131	5.125	2.054	1.717	3.63	4.323	1.919	2.469		2.454
YDR463W	STP1	5.644	2.545	1.953	1.288	1.633	4.758	2.378	4.183	1.641	2.599
YDR464W	SPP41	8.111	2.795	1.96	1.929	3.153	6.021	10.538	8.997	3.962	2.771
YDR465C	RMT2	15.377	4.1	3.946	2.793	5.191	12.929	17.307	15.591	6.337	4.274
YDR467C		10.123		2.817		2.58	5.274	3.238	3.96
YDR468C	TLG1	7.572		3.06	1.805	2.944	6.065	1.802	2.814		2.505
YDR469W	SDC1	8.14	6.16		2.047		2.342
YDR470C	UGO1	11.603	3.075	2.694	2.548	3.243	3.774	3.493	3.881
YDR471W	RPL27B	15.936	5.73	7.483	5.78		7.594	2.159	2.278	0.994	2.635
YDR472W	TRS31	22.474	4.815	5.857	4.011	5.288	8.606	4.628	6.037	2.726	2.806
YDR473C	PRP3					3.025	5.645		4.599
YDR474C		18.062	3.75	3.369		3.841	3.626	3.236
YDR475C		6.451
YDR476C		11.389	2.025	2.64	4.096	7.449	6.234	3.4	2.333	1.123
YDR477W	SNF1	6.851		1.94	1.511		3.527	4.374	7.749		2.052
YDR478W	SNM1	13.643	8.11	3.849	2.949	3.908	5.523		3.784		3.023
YDR479C		18.914		7.854	6.42	7.123	5.761	2.372	3.052	1.448	2.203
YDR480W	DIG2						3.124		1.925
YDR481C	PHO8	7.826	3.305	5.437	6.342	8.701	7.327	2.655	2.474		1.61
YDR482C	CWC21	9.477	3.5	4.506	4.127	7.864	7.345	1.993	1.963	0.869	2.039
YDR483W	KRE2	7.526	1.405	1.204	1.431	2.368	3.272	3.888	5.86	5.148	1.95
YDR484W	SAC2	11.883					4.185		5.297
YDR485C	VPS72	9.269					6.361		3.389
YDR486C	VPS6	7.56	2.07		2.067	4.233	7.106	2.091	2.641
YDR487C	RIB3						3.358		2.787
YDR488C	PAC11				2.611		3.531		3.996
YDR489W							3.163
YDR490C	PKH1		4.595	2.403		3.96			4.704
YDR491C					5.251	0.352	0.311	8.019	0.318
YDR492W			11.255		9.427	10.459	8.937	13.19	11.581	7.448	4.152
YDR493W		13.186				3.691	4.185		1.806
YDR494W	RSM28	6.6	2.27	5.05	1.007	2.867	4.441	1.736	2.47	0.98	2.229
YDR495C	VPS3	12.049	2.9	2.043	1.305		4.289	2.498	3.016	1.415	2.045
YDR496C	PUF6	27.4	8.005	7.591		5.073	9.787	11.359	39.163	16.714	9.381
YDR497C	ITR1	9.426	2.885	1.871	1.675	2.845	4.515	10.434	7.031	3.815	2.458
YDR498C	SEC2
YDR499W	LCD1	22.5		3.511			3.989		4.911		1.99
YDR500C	RPL37B	19.019	20.653	17.276	7.299	8.514	4.163	1.36	1.609	0.928	2.402
YDR501W	PLM2	13.729					3.216
YDR502C	SAM2	12.68	1.705	1.457	1.329	1.984	3.547	9.634	6.939	2.731
YDR503C	LPP1	11.397		3.846	3.212			2.2	2.765	1.322	1.535
YDR504C		12.451	3.445	2.28		2.245	2.552	5.626	3.591	1.772	1.316
YDR505C	PSP1	8.049		2.803		3.239	4.158		2.727
YDR506C		19.105					1.798
YDR507C	GIN4	8.653	2	2.16	3.198	3.26		2.843	2.288	1.64
YDR508C	GNP1		3.397	2.318	2.15	2.923	3.134	5.831	5.771	3.795	3.01
YDR510W	SMT3	9.026	8.825	8.957	5.022	7.628	5.632	2.272	2.988	1.629	3.284
YDR511W	ACN9	7.117	3.88	2.629	1.549		2.227		1.517
YDR512C		5.668	3.53	3.598	1.893		2.165		1.208		1.213
YDR513W	TTR1		1.24	2.189	2.212	3.429	3.198	0.876	0.997		0.939
YDR514C		16.463		5.32	3.618	5.425	8.324	3.176	6.755		3.297
YDR515W	SLF1	6.683		2.043			4.192		3.896		2.429
YDR516C		3.286					0.719	2.479	4.571	1.883	0.839
YDR517W	GRH1		1.485	1.26	1.21	1.908	2.887	2.672	4.068	2.175	1.761
YDR518W	EUG1	3.171			0.945	1.604	2.463	2.429	4.623	4.138
YDR519W	FPR2					6.625	5.127
YDR520C		22.382	7.005	4.534	6.091	6.466	6.772	4.989	4.008
YDR521W									4.901
YDR522C	SPS2	26.849
YDR523C	SPS1		8.405	7.597			2.889	2.359		0.966	0.732
YDR524C	AGE1	14.694		4.929			5.711	4.01	4.105		1.997
YDR525W	API2						2.45
YDR525W-A	SNA2	18.587	6.659		4.648	5.408	2.371	2.081	1.3	0.742	0.9
YDR526C		12.485	3.37	2.766	1.682		2.624		2.594	1.285	1.452
YDR527W			3.84		2.678		7.632	3.953	4.681		4.461
YDR528W	HLR1		4.205	3.949			4.35	6.651	4.847	2.229	2.119
YDR529C	QCR7			4.363			3.839
YDR530C	APA2	11.371		2.426			4.179		3.504
YDR532C	KRE28						3.882
YDR533C		4.834	1.625	2.26	2.271	4.569	9.965	6.574	4.727	1.965	1.497
YDR534C	FIT1	8.517		3.54	2.904				3.113		2.242
YDR535C		6.734
YDR536W	STL1	19.6		4.734			3.068		3.837
YDR537C		10.857	2.22	2.28	2.766	5.017	4.181	2.531
YDR538W	PAD1	14.394	2.295	2.392	2.903	3.829	4.338	2.691	2.121
YDR540C		14.986							2.185
YDR541C		16.263	3.545		2.792	2.912	2.627		1.982
YDR542W		13.06		3.211	2.651	2.955	2.461		1.772
YDR544C		6.903	2.685	2.291	1.327	2.12	2.156	1.116	1.479
YDR545W	YRF1-1	16.337		4.966	3.523	3.636	4.516		4.486		1.532
YEL001C		3.503	1.025	1.146	1.41	2.477	4.081	1.717	2.999	1.345	1.235
YEL004W	YEA4	12.851	2.96	2.586	1.933	2.783	3.827	3.7
YEL005C	VAB2
YEL006W		10.254		3.68	3.123	4.539	4.25		2.936
YEL007W	TOS9
YEL008W
YEL009C	GCN4	33.406	9.575	7.713	6.08	4.551	2.845	2.532	1.808	1.066	0.732
YEL012W	UBC8	10.614		1.383
YEL013W	VAC8	3.907		0.857		1.776	2.715	6.214	5.358	3.235	2.044
YEL014C		20		3.994		2.891	7.231	5.398	8.75	4.083	4.742
YEL015W		10.066		4.943		3.364	11.847	8.922	14.482	6.303	4.394
YEL016C		5.411		3.343	3.813			2.534	5.973		3.274
YEL017C-A	PMP2	4.28	1.105	0.877	0.751	0.885	0.815	1.938	3.8	3.758	1.981
YEL017W		7.994					3.083		3.205
YEL018W	EAF5	16.617			1.526	2.133	4.485		4.672
YEL019C	MMS21	7.246							2.963
YEL020C		9.129	3.735	3.703			4.092		4.076		2.023
YEL020W-A	TIM9	11.474
YEL021W	URA3			13.703					37.179		23.171
YEL022W	GEA2						3.608
YEL023C		9.1							3.182
YEL024W	RIP1			0.889	0.868	2.419	2.774	2.312	1.835	1.348	1.006
YEL025C	SRI1						1.453		1.998
YEL026W	SNU13	14.089	6.58	8.991	7.109	10.611	9.123	2.379	2.576	1.032	2.406
YEL027W	CUP5	6.239	1.635	1.457	2.865	5.254	3.663	3.698	2.059	1.203	0.739
YEL028W
YEL029C	BUD16	18.969	5.71	4.38	5.624	9.524	10.037	6.102	4.978		1.823
YEL030W	ECM1	2.443			0.72		1.553		4.208	2.645	2.203
YEL031W	SPF1					1.744	2.468		3.767
YEL032W	MCM3
YEL033W		8.086	2.865	3.514	4.009	6.075	5.989	4.145	3.495	1.5	1.761
YEL034W	HYP2	7.734		2.797	3.02	6.319	8.598	3.678	2.967
YEL035C	UTR5						3.684		5.947
YEL036C	ANP1						2.552		4.168		2.791
YEL037C	RAD23			2.066	1.402		4.127	2.614	6.506	2.942	3.181
YEL038W	UTR4	9.977	2.752	3.749	4.683	7.765	10.218	4.578	5.174		2.148
YEL039C	CYC7	23.751
YEL040W	UTR2	6.674	5.285	3.474	3.443	4.495	4.816	5.845	9.961	7.252	3.174
YEL041W		7.743							4.702
YEL042W	GDA1	2.301	1.425		1.835	2.626	2.623	3.792	6.594	8.628	2.703
YEL043W		3.111					2.354		3.019		2.858
YEL044W	IES6	11.234	7.2	4.537	3.235	5.487	9.245	4.816	4.669	2.285	3.823
YEL045C							3.535		4.981
YEL046C	GLY1	8.597	6.28	3.266	2.823		3.894	7.591	8.465	4.166	2.068
YEL047C		2.414	0.965	0.58		0.76	0.819	1.522		2.986	1.432
YEL048C		32.21	15.393	13.149	11.625	8.639	9.866	4.105	5.613	3.021	4.797
YEL049W	PAU2	17.971			2.054	3.049	3.971		5.045		4.539
YEL050C	RML2	7.226	2.945	3.149	2.751	4.536	8.421	3.279	4.422		1.603
YEL051W	VMA8	5.223	1.32	1.554	1.757		6.831	1.731	2.175		2.026
YEL052W	AFG1	7.249					4.877
YEL053C	MAK1
YEL054C	RPL12A	5.82	4.15	6.776	3.826	4.511	3.329	2.536	1.912	1.185	1.784
YEL055C	POL5					4.271
YEL056W	HAT2	15.474		3.866	2.455	4.309	7.258		9.921	4.331	4.074
YEL057C		16.406							7.273
YEL058W	PCM1	5.049		2.523	2.452		3.95	3.947	6.935	5.222	2.581
YEL059C-A	SOM1	8.237				2.272			3.243
YEL059W
YEL060C	PRB1	2.5		0.686	0.589	0.713	0.955		2.368		1.719
YEL061C	CIN8	4.626					3.142
YEL062W	NPR2						4.632		3.939
YEL063C	CAN1
YEL064C			3.065	3.071							2.565
YEL065W	SIT1	6.534	7	4.271	5.648	8.067	7.373	9.505	16.181	14.292
YEL066W	HPA3				2.428	5.376	5.458	2.486	2.685		2.294
YEL067C
YEL068C		9.477					2.597		3.682		3.561
YEL069C	HXT13	8.22					4.302
YEL070W
YEL071W	DLD3	4.057		2.143	2.211	2.967	3.906	10.569	12.53	7.275	2.426
YEL072W							4.663		5.168		8.023
YEL073C							4.266		6.263
YEL074W		12.162	4.193	2.93	2.285	2.354	2.279	2.066	2.348	1.503	1.313
YEL075C
YEL076C		10.409					1.802
YEL076C-A				1.934			1.718		2.298
YEL076W-C		6.969	1.755	1.197	1.027		1.127	1.569		2.138	1.313
YEL077C		9.939	3.598	3.102	2.152	2.938	3.042		2.951	2.131	2.252
YER001W	MNN1	9.194		2.406	1.76	2.475	2.79	1.926	8.236		4.484
YER002W	NOP16	8.717	6.18	5.131			6.218		6.151
YER003C	PMI4	1.18	0.64	0.557			2.56	3.791	4.516		1.848
YER004W		7.277	2.585	1.669		7.952	9.082	5.269	3.485	1.955	1.223
YER005W	YND1						6.119
YER006W	NUG1	12.966					14.742	19.326	27.287	10.745	5.681
YER007C-A		11.892	3.43		2.329	5.219	8.408		3.16		3.081
YER007W	PAC2	14.389		4.849	2.726		8.561		6.364
YER008C	SEC3						1.853		3.702		3.506
YER009W	NTF2	4.417	1.715	3.383	3.591	6.017	5.576	1.133	1.501	0.643	1.284
YER010C		5.203	1.335	2.071	2.063	3.58	3.329		1.449		1.129
YER011W	TIR1	6.16	1.99	1.589		2.127	2.481		3.31	2.432	1.948
YER012W	PRE1						3.632		2.98
YER013W	PRP22	7.603					4.645				7.871
YER014W	HEM14
YER015W	FAA2								5.027
YER016W	BIM1	4.04			2.133	4.256	6.758	2.66	3.535		2.806
YER017C	AFG3				1.891	3.301	4.474		4.1
YER018C	SPC25						3.321		2.229
YER019C-A	SBH2	11.102	12.31	10.544	4.829	4.43	2.714	1.459	1.691		1.952
YER019W	ISC1	5.043	4.76			2.445	3.034
YER020W	GPA2				1.783		2.716				2.881
YER021W	RPN3
YER022W	SRB4								13.711		6.21
YER023W	PRO3	1.129			1.139	2.919	6.823	3.707	2.945	1.598
YER024W	YAT2	12.269		1.291					7.155
YER025W	GCD11	7.098	3.074	1.792	2.685	4.309	7.784	30.803	24.682	12.837	3.655
YER026C	CHO1	4.214	2.23	1.049	1.509	3.591	5.024	4.698	3.271	2.129	1.045
YER027C	GAL83	4.24	1.36	1.251			6.045	4.312	6.335	2.426	2.455
YER028C
YER029C	SMB1	10.22			1.927		6.666	3.51	7.142	3.909	6.026
YER030W		7.261			3.128	5.673	11.084	3.5	5.894		6.397
YER031C	YPT31	4.729	1.58	2.486	1.877	5.947	8.247	1.634		1.303	2.671
YER032W	FIR1	7.437		6.617		2.971	4.792		4.756
YER033C	ZRG8			3.957			4.31		4.775
YER034W		7.374	5.425			4.188	7.452		4.471		4.348
YER035W	EDC2	10.409	3.44	2.149	1.514		3.855	2.103	2.245		1.79
YER036C	KRE3	7.011	2.745	1.914	2.325	4.469	7.365	13.748	16.743	10.391	3.613
YER037W	PHM8	12.163	3.64	2.758	1.997	3.504	3.649		4.326		3.285
YER038C	KRE29	9.514		3.04	1.976	4.156	4.177				5.603
YER039C	HVG1	7.574
YER039C-A		7.391	3.315	4.023	3.638	5.44	6.374		4.119	1.926	4.229
YER040W	GLN3	9.857		3.251		4.015	6.205		3.948		2.6
YER041W	YEN1	6.134	1.41	1.594	2.272	4.499	8.355	8.012	5.697	3.731	1.526
YER042W	MXR1		2.1	1.689	1.482	4.077	9.577	4.864	4.706		3.184
YER043C	SAH1	4	1.3	0.809	0.832	1.461	2.802	10.755	7.615	4.462	1.787
YER044C	ERG28	4.753	1.362	1.653	1.68	2.538	3.257	1.215	2.23	0.992	1.279
YER044C-A	MEI4	15.143
YER045C	ACA1				2.185		4.073		4.225		3.923
YER046W	SPO73		4.26	3.26	1.672		3.984		3.624
YER047C	SAP1					2.725	5.527		5.104
YER048C	CAJ1	4.103	1.707	1.611	1.091	2.086	7.7	6.201	7.047	2.349	4.119
YER048W-A		17.043		10.96	5.724	4.829	3.481		2.861	1.095
YER049W					3.751	3.383	4.113	4.659
YER050C	RSM18										1.077
YER051W		7.431		3.634	3.537	4.936	6.431		4.641
YER052C	HOM3	6.129		1.623	1.634	2.437		5.764	7.247	3.715	2.287
YER053C		4.897	1.485	6.022	1.36	1.679	2.333	1.223	1.631	1.051	1.413
YER054C	GIP2	9.602			1.484	1.775		6.629	6.034	2.618	2.336
YER055C	HIS1	6.623	2.08	2.269	2.985	6.357	12.468	6.326	6.609	3.726	1.9
YER056C	FCY2	22.88	4.155	3.211	2.945	2.629	2.358	4.716	4.934	3.706	2.139
YER056C-A	RPL34A	14.394		12.58			6.635	2.343			3.423
YER057C	HMF1	5.209	1.86	2.686	2.299	4.175	3.515	0.952	1.373	0.737	1.406
YER058W	PET117	6.226			2.754	3.79	6.047	4.281	5.787	2.411	6.274
YER059W	PCL6	5.6		2.449	1.255	2.404	3.971	1.309			2.523
YER060W	FCY21	15.086	3.685	2.803	2.146	2.884	3.226
YER060W-A	FCY22	10.294		2.497			3.252	3.234	4.077		2.665
YER061C	CEM1	4.666		1.769		1.937	2.739		4.198		3.042
YER062C	HOR2	11.454	1.955	1.426	1.071	1.885	5.297	2.859	3.971	1.625	1.839
YER063W	THO1	8.494	1.935		2.387	4.892	7.103	2.459	3.06		1.81
YER064C		6.875	4.64	4.162	2.629	3.073	4.837	2.234	4.46	1.782	2.317
YER065C	ICL1					4.223	4.826		5.962		5.41
YER066C-A
YER066W		18.943	4.64	4.18	3.039	4.193	6.045		6.199	3.172	4.526
YER067W				0.951		1.004	1.489		1.541		1.671
YER068W	MOT2	6.746	1.555	1.603	1.691		7.494	8.266	6.315	3.242	1.874
YER069W	ARG5,6	7.937	3.29			2.704	4.695	3.059	5.623		3.623
YER070W	RNR1	7.831	1.945	1.197	1.042	1.593	1.96	4.347	5.873	4.512	1.939
YER071C		8.724	3.577	3.301	1.814	2.369	2.153		2.643		2.671
YER072W	VTC1					3.663
YER073W	ALD5	13.186	6.75	5.263	4.638	5.195	5.002	5.631	8.749	6.775	3.158
YER074W	RPS24A	23.689	5.545	7.943	7.449	11.587	7.982	2.519	2.759	1.111	2.465
YER075C	PTP3			6.649	5.639	7.111	6.856	2.684
YER076C		9.463		2.794	2.204		4.516	3.153	4.415		3.903
YER077C		19.234		9.73		5.791	9.792		9.815	5.248
YER078C				3.391	3.45	5.192	8.485	3.48	8.585	3.989	1.748
YER079W
YER080W			3.065		1.583	2.1	4.69	4.719	11.388	4.551	4.703
YER081W	SER3	12.849		1.634		1.301	1.56	1.841	3.399		1.932
YER082C	KRE31	6.577		2.62	3.346	4.06	10.398	6.069	15.648	6.613	6.194
YER083C		5.384	1.534	1.772	1.808	3.566	7.129	3.466	4.588	1.857	1.837
YER084W		7.14	2.53	2.44	2.749	5.5	9.873	6.434	6.118	3.317	2.558
YER085C				3.086			4.016		2.944	3.902	5.884
YER086W	ILV1										2.139
YER087C-A		10.483	6.185	8.249	5.262	4.061	3.032	1.171	1.633	0.803	1.374
YER087W		7.046		4.246	1.993	2.811	3.137	2.331	5.031	2.225	3.29
YER088C	DOT6	3.977		1.731	1.214	2.025	3.213	1.869	3.84		2.219
YER089C	PTC2	5.397				2.163	3.184		4.894
YER090W	TRP2	2.78		1.906	2.313		8.769	15.245	15.231	8.394	2.994
YER091C	MET6	0.783	0.34				0.261		0.998	1.102	0.574
YER091C-A		10.02	2.06	1.626	1.265	1.868		3.645	5.153	2.038	2.939
YER092W	IES5	10.129	4.823	4.82	3.103	4.341	4.01	1.397	2.15		1.768
YER093C		10.023		5.106		3.161	4.727		4.711		3.21
YER093C-A		8.223			1.353	3.281			5.15		5.706
YER094C	PUP3	8.98	2.06	2.74	2.878	3.568	11.09	3.888	5.473	2.074	3.01
YER095W	RAD51	10.309	3.775	3.169	2.993	4.436	5.358		5.38	3.094	3.742
YER096W	SHC1						2.998		2.999
YER097W		8.283	1.845		1.896	3.684	8.042	9.436	6.336	2.812	2.884
YER098W	UBP9	10.634	3.705	2.334	2.299	3.653	6.818	3.743	6.056		4.942
YER099C	PRS2	18.437	4.58	4.257	3.513	4.96	12.908	11.34	9.649	4.458	3.497
YER100W	UBC6	8.661	2.97	2.277	1.273	2.385	8.5	5.14	4.855	1.848	3.29
YER101C	AST2			3.754		3.04	5.216		8.638	4.352
YER102W	RPS8B	4.163	2.175	4.077	1.949	3.539	3.481	2.164	1.401	1.074	2.319
YER103W	SSA4		0.665	0.831	0.359	0.777	1.427	1.781	4.35	3.42
YER104W	RTT15
YER105C	NUP157
YER106W	MAM1		0.44
YER107C	GLE2	20.417	3.945	4.474		5.036			11.91
YER109C	FLO8				0.298	0.32					0.3
YER110C	KAP123	7.137	2.495	1.511	1.152		2.144	3.64	9.226	11.511	6.084
YER111C	SWI4	8.991					3.977		7.363
YER112W	LSM4	5.538	4.485	0.528	1.451	2.825	5.8	2.271	3.907	1.554	3.574
YER113C		10.465	3.195	2.693	3.552	4.215	5.179	5.019	5.206	4.036	2.188
YER114C	BOI2	7.831		2.22	2.06	4.561	8.337	5.202	5.95	3.44	3.742
YER115C	SPR6	29.197	5.485	6.24	3.576	0.652	4.492		4.727	2.492	3.616
YER116C	SLX8
YER117W	RPL23B	7.554	3.495	6.109	5.791	7.771	6.692	1.972	2.343	0.863	1.91
YER118C	SHO1	5.487	1.32	2.176	1.565	2.994	4.045	2.019	4.574	2.582	1.788
YER119C		4.497		1.534	0.764	1.675	1.839	1.897	2.185	1.237	1.416
YER119C-A		3.223		1.469		4.877	9.555	5.067	3.283	1.426	1.542
YER120W	SCS2	4.803	1.625	1.591	2.534		12.156	6.767	4.071	1.674	1.503
YER121W		6.086		2.123		3.952	5.369		4.252		3.41
YER122C	GLO3	6.386	2.115	1.977	2.184	3.756	8.968	8.467	7.452	3.889	2.448
YER123W	YCK3	10.331				4.649	5.621	8.298	6.476	3.334	2.568
YER124C	DSE1	8.551	4.355		2.757	3.208	5.458	4.362	5.352		2.826
YER125W	RSP5	3.434		1.331	1.39		2.677		4.689
YER126C	NSA2	30.746	9.325	9.403	5.846	4.761	29.192	15.003	14.826	5.028	5.384
YER127W	LCP5	13.02	8.58	5.02	1.984		5.868		7.36	3.938	8.097
YER128W		14.46				1.675	2.965		2.908		4.016
YER129W	PAK1			2.186	1.811	2.983	6.085	5.884	4.836	3.132	3.003
YER130C		15.863		4.434		3.468	5.984		5.81		4.081
YER131W	RPS26B	12.837	10.535	14.134	6.753	8.008	4.755	1.771	2.115	1.085	2.842
YER132C	PMD1						5.694		5.745		5.106
YER133W	GLC7	10.269	2.812	2.846	1.827	3.969	12.36	9.595	7.766	4.2
YER134C		4.886	2.15	3.057		6.651	7.115		2.511	0.849	2.09
YER135C				2.649	1.683	2.6	3.618	3.453	5.757
YER136W	GDI1	2.886			1.26	2.113	4.724	7.545	7.348	4.911	2.261
YER137C		6.003					4.303	3.931	6.123		5.001
YER137C-A		2.26	0.455	0.283	0.236	0.225	0.234	0.164	0.251	0.172	0.168
YER138C		1.46	0.375	0.246	0.184	0.215			0.246	0.172	0.187
YER138W-A		3.02	1.1		0.375						0.465
YER139C		8.149	3.83	3.214	3.004	3.247	6.269	5.255	4.676
YER140W				2.871		3.809	3.469	2.857	3.648	1.948	2.406
YER141W	COX15	2.597	1.135	1.169	0.541	0.981	1.246	1.838	1.934	1.461	0.971
YER142C	MAG1	9.048	2.59	3.045	2.26	3.848	6.73	4.229	5.258	2.428	3.375
YER143W	DDI1	5.883		2.826	1.837	2.517	5.792	4.426	7.775	2.794	3.568
YER144C	UBP5	11.169	3.125	3.166			3.745		3.668	2.337	2.694
YER145C	FTR1						5.026				3.645
YER146W	LSM5	10.534	5.08	6.617	5.28	8.183	6.761	1.995	2.264	1.022	2.174
YER147C	SCC4	6.205			2.632	4.544	5.74		7.172
YER148W	SPT15	27.471	5.145	8.557	7.307	11.381	16.54	5.848	6.653	2.942	2.906
YER149C	PEA2	4.04	2.42		1.368	3.227	5.679	2.243	3.463
YER150W	SPI1	4.131		0.814					1.465		0.835
YER151C	UBP3					2.288	4.029		9.137	5.628	5.068
YER152C		6.663	2.515	2.269	1.98	3.029	6.435	3.397	4.967		3.326
YER153C	PET122	2.669					2.261		3.828		4.106
YER154W	OXA1	6.547	2.655	2.866	3.254	4.76	6.219	2.992	5.689	3.093	2.946
YER155C	BEM2	8.169							6.415
YER156C		23.537	3.545	3.523	2.937	3.937	14.744	11.169	12.648	4.514	3.084
YER157W	SEC34	10.08	6.16	3.949	2.884	4.005	5.769		7.935	5.405	5.548
YER158C		5.874			1.234		2.023		2.371		2.068
YER159C	BUR6	8.126	5.765	4.286	2.227				4.975	2.785	4.926
YER159C-A		2.12	0.365	0.303	0.205	0.244	0.25	0.15	0.238	0.149	0.158
YER160C		4.926	2.665	3.16	1.633	1.715	1.263	0.553	0.738	0.371	0.755
YER161C	SPT2	11.138	3.09	4.92		3.885	6.052		3.968		4.261
YER162C	RAD4						4.284		6.467
YER163C		4.297			2.301		3.677	0.988	2.124		2.268
YER164W	CHD1	7.423	2.325	2.594	1.688	2.343	3.132	2.203	5.679	3.174
YER165W	PAB1	2.668	1.265	0.709	1.513	2.993	4.932	14.033	14.815	6.428	2.755
YER166W	DNF1						3.706	7.379	7.585		3.884
YER167W	BCK2	3.037		0.849	0.668	0.892	1.363		1.278		0.694
YER168C	CCA1	12.289	3.34		2.747		6.461			5.472
YER169W	RPH1		1.22
YER170W	ADK2	6.254			1.384		4.239		3.967
YER171W	RAD3	18.689		5.051		6.393	6.894	9.74	9.882	4.569
YER172C	BRR2	3.711		1.02		1.656	1.719	2.231	2.48	1.854	1.997
YER173W	RAD24	10.325	3.49	4.174	2.858	3.729	6.159	3.646	5.88	2.654	4.213
YER174C	GRX4	15.577	3.88	5.12	4.366	6.253	9.147	3.798	4.69	2.252	2.426
YER175C	TMT1	8.271	2.73	2.92	1.597	1.96	4.052	2.324	3.644		2.258
YER176W	ECM32	12.291	5.37	4.766	2.716	4.555	4.697	4.707	5.674	3.592	3.781
YER177W	BMH1	3.371	1.152	1.363	1.364	2.9	9.595	6.181	4.9	1.783	1.542
YER178W	PDA1	1.188	0.56	0.43	0.552	1.949	5.068	5.202	4.201	2.267	1.152
YER179W	DMC1	8.134		3.18	2.636	4.215	8.881	4.36		2.006	2.716
YER180C	ISC1	24.643	7.81	7.757	4.139	4.424	6.539	3.591		2.558
YER181C		4.491		1.051				1.095	1.924		1.474
YER182W				2.606			5.018		4.895		4.4
YER183C	FAU1	9.431	3.215	3.677	2.285	3.267	4.755	2.098	3.145		2.519
YER184C		11.806
YER185W		18.886	5.52	4.423			5.538				6.119
YER186C		38.489	3.71	3.691	3.061	3.255	3.626	3.422	4.129		2.71
YER187W									4.299		5.984
YER187W-A	KHS1	5.56	2.59	3.349	3.676	8.115	8.777		2.989		2.426
YER188W		4.523	1.955	2.349	2.143	3.615	4.197		2.993		2.81
YER189W		10.194	2.725	2.237	2.061				2.54		2.365
YER190W	YRF1-2	3.529	0.9	0.666	0.562	0.636	0.726		0.713	0.414	0.374
YFL001W	DEG1	15.96	5.28	6.603	4.05	4.74	7.721	4.505	7.286		3.645
YFL002C	SPB4	17.871	4.9	3.66	3.633	4.005	7.656	6.133	11.308	8.246	4.342
YFL002W-A				0.817					1.737		1.406
YFL002W-B		2.174		0.403	0.304	0.412	0.429		0.298		0.271
YFL003C	MSH4				2.368		4.976		6.203
YFL004W	VTC2				1.376	2.165	4.589	9.155	10.465	6.5	2.416
YFL005W	SEC4	4.383	1.97	2.134	2.8	6.139	13.679	10.003	5.109	2.955	1.765
YFL006W		6.863		1.031	0.946		1.271		3.745	2.698	1.542
YFL007W	BLM3		0.685	0.36	0.271		0.439				0.442
YFL008W	SMC1	4.806									1.932
YFL009W	CDC4			3.069			5.119	4.893	8.199	4.208	5.594
YFL010C	WWM1	3.009			1.001	2.819	7.008	4.502	4.118	1.005	2.165
YFL010W-A	AUA1	3.121		0.527	0.734	2.264	6.261	3.296	2.655	1.016	2.056
YFL011W	HXT1	5.086					2.923		3.759		3.677
YFL012W		8.649		3.314	2.838	4.423	8.763	4.452	7.85
YFL013C	IES1						4.989		6.05	3.534	5.735
YFL013W-A
YFL014W	HSP12	4.186	1.475	2.154	1.926	3.896	6.973	3.279	3.694	1.326	1.69
YFL015C		2.926				2.131	4.648		4.991	2.663
YFL016C	MDJ1	5.911		2.68	1.728	3.583	4.473	3.878		2.923	3.794
YFL017C	GNA1	8.049	5.17		2.924	4.328	5.35	2.098	3.215
YFL017W-A	SMX2	9.16		4.631	2.36		5.571	3.171	4.32		4.174
YFL018C	LPD1	1.577		0.691	0.667	1.103	2.374	2.284	7.819	6.7	3.694
YFL019C		6.829		2.051		2.139	3.906		7.677	4.349	3.603
YFL020C	PAU5	11.575	3.972	3.411	2.743	3.076	2.502		2.545		1.79
YFL021W	GAT1	4.475	1.945	1.442	1.179	1.655	2.064		2.633		2.409
YFL022C	FRS2	5.303		1.191	1.147	1.644	3.976	5.226	12.655	4.746	2.858
YFL023W	FYV11						5.677		9.806
YFL024C	EPL1	9.429					4.787		4.045
YFL025C	BST1	7.047					2.647		3.933		3.142
YFL026W	STE2	0.654		0.117			0.121		0.225		0.181
YFL027C	GYP8	4.703	1.025	0.874	0.643	0.743	1.371		1.664		1.368
YFL028C	CAF16	11.363	2.575	2.574	1.166	2.456	8.929	4.31	5.823		2.642
YFL029C	CAK1	5.254				1.553	3.374		4.37		4.194
YFL030W		5.591					1.544		1.957
YFL031W	HAC1			0.217	0.135		0.166		0.19		0.287
YFL032W					0.743		0.939		1.775
YFL033C	RIM15						1.618	2.179	3.905		2.355
YFL034C-A	RPL22B	29.338	11.509	6.656	3.161	5.148	5.139	1.61	2.092	1.111	3.038
YFL034C-B	MOB2	9.851		2.189	1.393		3.085	2.084	4.051		3.226
YFL034W							4.597		5.923
YFL036W	RPO41		6.08	7.083
YFL037W	TUB2	2.397	0.75	0.506	0.799	1.656	3.708	6.526	6.693	3.825	1.819
YFL038C	YPT1	2.231	1.67	1.009	0.824	2.739	5.827	2.098	2.064	0.998	2.006
YFL039C	ACT1	2.418	0.572	1.311	0.632	1.45	3.134	7.41	4.879	2.484	1.25
YFL040W		6.332		1.957	1.83		4.536	4.887	5.741		3.565
YFL041W	FET5	4.3	1.61	1.2	1.574	2.536	2.756	2.888	5.602	7.003
YFL042C		5.331					3.682	3.936
YFL043C
YFL044C		5.006	1.74	2.269	1.903	3.428	8.482	4.586	4.4	1.435	1.665
YFL045C	SEC53	6.819	1.32	1.526	1.834	4.163	9.115	9.052	6.85	3.198	1.57
YFL046W		7.62	4.825		2.286		5.665	3.214	5.385		4.484
YFL047W	RGD2	8.926	3.55	3.166	2.661		6.289	3.584		3.283
YFL048C	EMP47	7.043	2.165	2.014	1.29		3.003	3.212	7.309	6.643	3.823
YFL049W		3.294		2.189		2.609	4.318			5.928	4.984
YFL050C	ALR2	10.863		3.729					7.549
YFL051C							2.737		4.433		4.039
YFL052W		5.189					2.855		4.233
YFL053W	DAK2	6.974							5.261
YFL054C							4.687		4.457
YFL055W	AGP3	10.16	5.135				4.777		6.465		6.687
YFL056C	AAD6		4.575		2.325	2.771	2.706		3.328		2.774
YFL057C		52.231	7.785	4.669	3.939	4.205	3.871	4.136	3.813	1.877	1.635
YFL058W	THI5	5.994		1.071	0.792	1.059	1.271
YFL059W	SNZ3	8.957					4.137		3.59
YFL060C	SNO3	5.225							2.818		3.142
YFL061W		6.369					2.24		3.259
YFL062W	COS4	4.571	1.475	0.806	0.974	2.043	2.305	3.038	3.17	2.38	1.087
YFL063W		6.12	3.065	1.794	1.362	1.525	2.755	1.405	4.082
YFL064C		11.549			1.865	1.947	2.027	1.847	2.516
YFL065C		11.289	3.375		1.699	2.444	2.792	1.879	2.925		2.726
YFL066C		4.303		1.894	1.608	2.457	1.587	0.814	1.402	1.786	1.629
YFL067W			2.785		3.361	3.655		1.216	3.426	2.698
YFL068W								4.25
YFR001W	LOC1		7.82				17.939	9.174	9.854		11.01
YFR002W	NIC96	8.674	4.98	3.303	3.714	4.984	6.232	5.045	16.307		5.59
YFR003C		3.33	2.53	24.506	1.116	2.631	3.687	5.878	4.266	2.396	2.352
YFR004W	RPN11	13.125	3.47	3.107	2.238	3.305	11.414	8.37	8.704	3.271	2.74
YFR005C	SAD1	15.254	5.905	4.394	3.947	5.816	7.031	6.805	5.329	3.745	4.297
YFR006W		5.697	2.305	1.683	2.286	3.473	5.561	11.743		6.251	3.061
YFR007W		6.149		2.297			3.674	1.755	3.717		4.142
YFR008W		5.906	1.78	1.743	1.345	2.068	4.258	2.636	3.195	1.508	1.639
YFR009W	GCN2	5.847	1.659	1.484	1.57	3.179	6.765	7.58	8.829	4.989	2.105
YFR010W	UBP6	6.174		1.894	1.208		5.476	4.74	11.449	4.372	3.871
YFR011C		9.597	4.91	3.583	2.517	3.943	4.906	1.943	4.255	2.263
YFR012W				3.197			5.948		7.533
YFR013W	IOC3	5.443				3.623	6.163	3.655	6.777	4.585	6.41
YFR014C	CMK1	8.963		2.26	1.476		5.444		5.42	2.291
YFR015C	GSY1						1.147		2.312
YFR016C		6.606					3.397
YFR017C		5.083				1.997			2.875
YFR018C
YFR019W	FAB1	4.374	1.17	0.74	0.614	1.013	1.181		1.18
YFR020W			3.74		2.196		3.356		4.49		4.465
YFR021W	AUT1	8.131		2.009			3.087		4.614		3
YFR022W		8.654	2.315	1.494	1.4	1.521	2.113				3.158
YFR023W	PES4	14.231					5.511
YFR024C		5.717	1.8	1.314	1.526	1.988	3.339	8.05	5.997	2.165	1.89
YFR024C-A	LSB3	4.623		0.991			2.694	7.009	6.078	2.251
YFR025C	HIS2	2.754		1.643	1.098		4.397		2.784		1.71
YFR026C			4.515	2.331	1.548		2.874		4.401
YFR027W	ECO1
YFR028C	CDC14	11.583	4.595	3.24	3.771	5.178	10	10.104	8.382		2.635
YFR030W	MET1			2.82	2.412	3.155			4.632
YFR031C	SMC2
YFR031C-A	RPL2A	7.566	1.66	1.774	3.377	7.776	7.987	5.686	3.658	1.762	1.51
YFR032C-A	RPL29	18.59	25.464	14.384	8.538	7.842	4.277	2.181	2.027	1.255	4.127
YFR033C	QCR6	14.222	3.96	2.724	1.826	2.916	7.703	6.908	6.649		2.159
YFR034C	PHO4	12.74				3.401	5.897		5.195
YFR035C		8.317	4.71	3.723	2.135	2.816		3.426	3.446	2.325	1.903
YFR036W	CDC26	12.057	7.19	4.654	3.576		6.258	3.669	4.56	2.609	4.635
YFR037C	RSC8	7.32		2.994	2.242	3.389	5.455	3.614	3.379	1.626	1.603
YFR038W		8		2.419	2.668	4.306	8.873	8.869	6.336	3.317	2.15
YFR039C		10.734	2.7	2.654	2.527	4.501	5.337	3.922	6.019	3.612	1.777
YFR040W	SAP155	9.994			2.178	3.152	3.553	3.757	4.074
YFR041C		10.762		2.629	1.696		4.874	2.407	4.194		2.765
YFR042W		10.494	3.255	3.369		3.939	4.365	2.531	3.456	1.885	1.739
YFR043C		11.569	3.825	2.943	2.073	2.508	4.021	2.855	3.745	1.897	2.152
YFR044C		1.737	0.66	0.477	0.685	0.923	1.405	3.732	6.235	7.132	2.594
YFR045W							2.458		5.14
YFR046C
YFR047C	BNA6
YFR048W		15.134	4.185	3.357	3.259	5.099	6.531		4.462	2.868	2.777
YFR049W	YMR31		1.2	2.025	2.154	4.257	6.466		2.429		1.949
YFR050C	PRE4	10.92	2.225	2.366	2.278	4.997	12.485	4.159	4.697	1.658	2.113
YFR051C	RET2	2.9	1.415	0.943	0.852	1.403	3.671	3.51	5.445	3.36	2.223
YFR052W	RPN12	5.971	2.605	1.634	1.035	2.555	6.121	2.329	2.395	0.902	1.997
YFR053C	HXK1	0.606	0.229	0.164	0.16	0.322	0.521	1.519	3.152	1.617	0.671
YFR054C		4.96					2.452		4.392
YFR055W		18.951	6.06	2.82	2.997	4.291	4.84	9.141	7.474		2.1
YFR056C			4.915	2.606	2.258	3.476	4.594	5.314	6.255	4.066
YFR057W							2.939		5.023
YGL001C	ERG26	4.299	2.295	1.615	1.723	2.508	5.423	7.726	5.471	2.831	1.745
YGL002W	ERP6	15.594	3.57	3.814	3.659	3.391	3.29	2.069	2.529	1.488
YGL003C	CDH1	12.381		4.9	3.304	4.383	4.735		3.618		2.094
YGL004C		14.769						3.184
YGL005C	COD5	12.42	2.97	3.014				3.422	4.509
YGL006W	PMC1					3.165	4.624	3.045
YGL007W		11.043	15.28	4.043	5.375	5.82	3.868	2.877	2.797	2.745	5.846
YGL008C	PMA1	1.794	0.567	0.411	0.502	0.694	0.581	1.61	3	3.598	1.553
YGL009C	LEU1	3.509		0.8	0.671	0.971	1.629	3.212	7.687	3.532	1.552
YGL010W		21.68	8.22	5.454	4.983	5.033	4.24	4.343	4.047	1.926	1.806
YGL011C	SCL1	6.563	1.985	2.066	1.677	4.485	8.781	2.352	2.853	1.243	2.171
YGL012W	ERG4	4.223	0.905	0.74	0.872	1.724	2.315	6.164	6.511	5.542	2.058
YGL013C	PDR1			1.1	1.161	2.263	3.897	6.154	5.726	5.061	2.216
YGL014W	PUF4								6.77
YGL015C		9.037		2.309	2.099	2.891	3.716		10.414
YGL016W	KAP122	22.311		2.7	1.818		4.456	2.881			3.516
YGL017W	ATE1	16.303	5.175	3.697			8.655			4.185	3.665
YGL018C	JAC1	10.574	4.825	2.891	2.178	3.572			5.327
YGL019W	CKB1	10.78	2.83	3.146	3.963	8.197	15.073	5.548	4.92	2.268	1.897
YGL020C		15.383	2.957	2.986	3.354	6.257	10.491	5.859	7.52	3.661	2.442
YGL021W	ALK1	12.557		3.234	2.448	4.62	6.006	5.221	6.414	3.869	3.135
YGL022W	STT3		0.875	0.797	1.024	1.341	1.568	2.781	4.864	4.808	2.258
YGL023C	PIB2	6.626	2.455	3.189	2.616	4.549	6.384				2.423
YGL024W				2.369	1.99	3.085	4.648		3.44		2.655
YGL025C	PGD1	9.026	2.705	2.417	1.871		7.485	3.519	3.954		2.087
YGL026C	TRP5	2.32		0.549	0.627	0.921	1.042	1.991	5.85	3.875	1.716
YGL027C	CWH41	4.109				1.335	2.965				2.406
YGL028C	SCW11	6.986			1.451				4.464
YGL029W	CGR1	16.317		4.46			5.953
YGL030W	RPL3	11.743	6.48	7.334	4.366	5.833	4.29	1.11	1.301	0.572	1.552
YGL031C	RPL24A	12.026	5.265	9.54	8.253	10.876	10.544	3.017	3.014	1.306
YGL032C	AGA2	2.346		1.66			1.637	0.493	0.905		1.09
YGL033W	HOP2	5.834		2.15	1.764		2.768		2.602		2.006
YGL034C		8.051		2.249	2.901	4.353	2.734		3.252	1.643
YGL035C	MIG1	6.88	3.585	3.489	2.496		5.392	3.278	4.582		2.848
YGL036W		13.443
YGL037C	PNC1	1.346		0.4			1.371		1.21		1.019
YGL038C	OCH1		2.655	2.369	2.085	2.019	2.066	1.803	2.995		1.294
YGL039W		18.887	4.298	4.291	3.944	5.7	11.242	11.232	9.829	5.886	3.225
YGL040C	HEM2	5.815	2.047	1.544	1.668	2.625	5.454	8.291	5.71	2.904	1.251
YGL041C		11.111				4.781	6.387	4.371	7.032	4.122	7.774
YGL042C		10.483	4.41	3.149			5.355	3.479	4.57	1.934	3.703
YGL043W	DST1	6.8	3.665	2.594	1.716	4.233	7.865	2.928	3.547	1.594	3.052
YGL044C	RNA15	12.043		2.819	2.887	4.284	12.124	8.348	9.345	2.766	4.423
YGL045W		16.646	4.105	3.466		4.947	4.6	4.512	4.238	3.066	1.629
YGL046W
YGL047W		9.266		3.326	2.893	5.159	5.985		4.27
YGL048C	RPT6	8.451		2.777	2.612		13.758	10.06	11.105	5.029	3.335
YGL049C	TIF4632	7.109	0.93	2.191		2.424	4.29			5.045	3.977
YGL050W		17.343	5.37	6.457	5.842	7.744	12.087	4.731	6.934		3.532
YGL051W		9.231	2.545	2.371	2.063	2.507	3.627	2.088	2.73	1.522	1.174
YGL052W		12.52	2.624	2.666	2.3	2.6	2.678	1.61	2.394		1.603
YGL053W	PRM8	9.017	2.225	2.523	1.783	2.484	2.869	1.74	2.993	1.826	1.861
YGL054C	ERV14	14.106	4.065	6.383	7.618	10.321	8.445	4.69	4.15	2.408	1.619
YGL055W	OLE1	39.986	7.06	3.617	2.964	3.417	3.29	8.119	10.65	9.798	3.903
YGL056C	SDS23		3.31	4.917		4.925	6.706		11.732		3.716
YGL057C		9.529				2.379	6.319		5.166		2.852
YGL058W	RAD6	14.929	3.865	3.06	2.529	5.104	8.539	2.402	3.511		2.365
YGL059W		9.234		3.089	1.246	1.921	3.76		4.123		4.065
YGL060W		9.179		2.803	2.005	2.724	5.553	4.329	6.975		3.777
YGL061C	DUO1	11.277					3.274
YGL062W	PYC1			4.249			3.95		2.906		3.01
YGL063W	PUS2	12.483	6.005	8.217	5.936		8.574
YGL064C	MRH4
YGL065C	ALG2	8.651	4.063	2.748	2.467	3.214	5.291	7.018	8.072	5.283	3.179
YGL066W	SGF73	11.697			3.013	2.927	2.468		2.105
YGL067W	NPY1	9.169		4.12	2.933
YGL068W		9.827		2.169	1.801			2.405		1.222
YGL069C		7.729	1.71	1.843	1.835	4.293	5	1.762	2.04		1.248
YGL070C	RPB9	17.66									2.065
YGL071W	RCS1	8.728	4.945	5.785	4.75	5.297	7.234	3.62	7.205	2.823	6.471
YGL072C		12.867	4.383	3.497	2.199	2.777	4.994	4.101	5.433	2.843	4.83
YGL073W	HSF1	21.637	4.325	2.686	2.118	2.485	2.929	1.807	2.381	1.506
YGL074C							3.723
YGL075C	MPS2
YGL076C	RPL7A	6.789	1.58	1.663	1.504	4.54	9.632	4.133	3.93	1.343	2.206
YGL077C	HNM1	7.512	1.825	1.634	1.341	2.073	2.745	4.041	3.6	2.607	1.614
YGL078C	DBP3	34.051	9.035	6.677	5.348	6.884	14.566	23.778	38.285	15.475	7.352
YGL079W		14.28	5.495	6.077	3.443	3.787	4.335	2.5	4.265		2.755
YGL080W		9.694	3.81	4.254	2.499	4.387	5.745	1.731	3.157		1.781
YGL081W							4.231
YGL082W		8.057	2.54	2.44	1.55	2.444	5.985	4.022	3.828		1.806
YGL083W	SCY1	6.88		1.509		2.156	3.482	2.831	4.039		2.348
YGL084C	GUP1	2.897	1.294	0.878	0.992	1.287	1.548	1.829	2.95	3.88	1.697
YGL085W		23.071	5.13	6.591	4.822	5.405	5.265	3.402	4.27		2.174
YGL086W	MAD1								4.767
YGL087C	MMS2	56.957	4.415	2.951	1.992	3.763	5.381		5.605	2.977	6.032
YGL088W		13.5				2.832	4.16		3.617		3.058
YGL089C	MF(ALPHA)2	25.034		6.343	4.571	4.889	6.437	4.645	6.297		4.361
YGL090W	LIF1		4.095	3.597	3.171	4.453	5.677		3.756		2.471
YGL091C	NBP35	15.286		3.16			8.46		6.336
YGL092W	NUP145
YGL093W	SPC15						4.7
YGL094C	PAN2	8.989		3.514	2.975	4.875	4.6		4.959
YGL095C	VPS45		3.725	4.797	3.788	5.869	8.237	4.898		4.097
YGL096W	TOS8	19.229						3.481	5.707		4.765
YGL097W	SRM1	10.497	3.634	2.717	2.669	4.045	9.058	19.715	20.179	7.202	3.722
YGL098W		14.674			2.971	6.477	8.702	5.524	4.802	2.266
YGL099W	LSG1	9.68	5.45	5.203	3.584	6.085	11.35	18.084	43.273	15.366	7.506
YGL100W	SEH1	9.9		2.166	2.223	5.628	16.802	6.105	6.204	2.148	2.358
YGL101W		17.569	4.495	2.891	2.135	3.849	6.344		3.71		2.179
YGL102C		11.629	6.405	5.72	5.032	6.248	5.784	2.079	1.953	0.948	2.371
YGL103W	RPL28	16	6.954	5.067	4.047	6.982	6.08	2.017	1.914	0.875	2.038
YGL104C	VPS73	14.844	4.01	3.589	2.833	4.88	4.076	2.182	2.392	1.149	1.947
YGL105W	ARC1	4.306	1.145	1.414	1.159	2.404	10.468	8.016	9.329	3.712	2.745
YGL106W	MLC1	4.571	3.075	2.254	2.078		6.663	2.409	3.009		2.11
YGL107C							6.165
YGL108C			3.865		2.42	4.196			4.452		4.381
YGL109W		9.918			3.554	3.57	4.545		4.018		3.51
YGL110C		16.08	6.125	5.174	3.043	5.096	8.105	5.503	13.066	7.837	5.084
YGL111W	NSA1	17.44		6.857	5.674	8.584	23.487	11.531		6.12	7.487
YGL112C	TAF6	9.746	2.91	2.991			9.373	5.022	7.575		3.465
YGL113W	SLD3						3.86
YGL114W		14.474	3.305	2.543	3.014	3.484	3.768		5.896		2.677
YGL115W	SNF4	8.229	1.935	2.154	1.974	4.251	8.231	3.686	4.135	1.883	1.874
YGL116W	CDC2	8.108				3.185			6.621
YGL117W		18.086		4.094	1.661		4.063	1.464	3.151		2.761
YGL118C											7.306
YGL119W	ABC1	10.894	3.925	3.586	2.492	3.891	7.531		8.641	2.071	5.39
YGL120C	PRP43	13.049	5.135	3.566	3.514	4.499	7.955		28.555		6.958
YGL121C				1.571			1.297		2.205		1.739
YGL122C	NAB2	7.094	2.13	1.766	1.154	1.628	3.582	4.014	9.079	3.314	2.894
YGL123W	RPS2	3.763	2.715	3.371	2.037	2.663	3.905	2.295	1.543	2.3	1.745
YGL124C	MON1	14.99	3.335	3.174	2.978	5.271	10.815	5.966	5.268	2.109	1.845
YGL125W	MET13	12.202		2.277	1.923		4.165		3.248
YGL126W	SCS3	4.1	2.34	1.714	1.425	1.941			2.058		1.665
YGL127C	SOH1	11.831	7.59	5.677	3.342	5.383	5.59		3.296
YGL128C	CWC23						2.868		3.035		3.797
YGL129C	RSM23								8.076
YGL130W	CEG1	7.291		3.826	3.124	3.171	7.518	8.079	11.567	4.272	4.055
YGL131C		10.937	4.3						7.886
[truncated: 4,122 more rows]

## Sheet: ribosomes per fraction
exp1				exp2					exp3
fraction	cm	ribosomes		fraction	cm	ribosomes			fraction	cm	ribosomes
8-9	8.2	1		6-7	6.8	1			6-7	6.1	1
10	10.5	2		8	9.2	2			8	8.6	2
11	12.2	3		9	10.5	3			9	9.6	3
11-12	13.2	4		10	11.5	4			10	10.6	4
12	13.8	5		10	12.2	5			10	11.5	5
12	14.4	6		11	12.8	6			11	12	6
13	15	7		11	13.2	7			11	12.4	7
13	15.5	8		12	13.6	8			11	12.7	8
13	16	9		12	14	9			12	13	9
14	16.2 average	9.6794		12	14.2	10			12	13.3	10
				12	14.5	11			12	13.6	11
				13	15.35 average	13.7357			13	14.6 average	14.5851
									14	15.3 average	18.1741
