# Supplementary material for: Genome-wide polysomal analysis of a yeast strain with mutated ribosomal protein S9
Source: BMC Genomics. 2007 Aug 21;8:285. doi: 10.1186/1471-2164-8-285 (PMC2020489; doi:10.1186/1471-2164-8-285)
Supplement: Additional file 3 — Genes that passed filtration criteria. Excel file that contains the list of genes that passed the "missing value" selection. [file 1471-2164-8-285-S3.xls]

## Sheet: Sheet1
This Table includes all the genes that passed the "missing values" selections in all three experiments. Numbers indicate the number of ribosomes associated with its peak fraction.
Note that for many genes there is a large difference in their ribosomal association between the three experiments.
YORF	exp 1	exp 2	exp 3	# repeats
YLR158C	1	1	1	3
YLR160C	1	1	1	3
YLR155C	1	1	1	3
YJL194W	1	1	1	3
YNL065W	1	1	1	3
YLR463C	1	1	1	3
YEL009C	1	1	1	3
YEL076C-A	1	1	1	3
YPL135W	1	1	1	3
YGR201C	1	1	1	3
YBL111C	1	1	1	3
YNR059W	1	1	1	3
YEL075C	1	1	1	3
YHR204W	1	1	1	3
YGL192W	1	1	1	3
YBR008C	1	1	1	3
YHR218W	1	1	1	3
YOL140W	1	1	1	3
YHR048W	1	1	1	3
YDL184C	1	1	1	3
YOR047C	1	1	1	3
YHL050C	1	1	1	3
YLR297W	1	1	1	3
YNL046W	1	1	1	3
YNL036W	1	1	1	3
YFL034C-A	1	1	1	3
YNL053W	1	1	1	3
YDR073W	1	1	1	3
YOR344C	1	1	1	3
YLR462W	1	1	1	3
YMR193C-A	1	1	1	3
YMR180C	1	1	1	3
YOL011W	1	1	1	3
YNR053C	1	1	1	3
YPL216W	1	1	1	3
YBR266C	1	1	1	3
YDL080C	1	1	1	3
YOR305W	1	1	1	3
YBR068C	1	1	1	3
YCL002C	1	1	1	3
YML043C	1	1	1	3
YGR108W	1	1	1	3
YHR090C	1	1	1	3
YJL225C	1	1	1	3
YML104C	1	1	1	3
YOR365C	1	1	1	3
YOL165C	1	1	1	3
YOR244W	1	1	1	3
YPR194C	1	1	1	3
YCR096C	1	1	1	3
YEL074W	1	1	1	3
YML116W	1	1	1	3
YPR204W	1	1	1	3
YER115C	1	1	1	3
YLR407W	1	1	1	3
YDR528W	1	1	1	3
YLL066C	1	1	1	3
YDL232W	1	1	1	3
YHR022C	1	1	1	3
YGR146C	1	1	1	3
YHR168W	1	1	1	3
YGR079W	1	1	1	3
YKR053C	1	1	1	3
YDR332W	1	1	1	3
YFR056C	1	1	1	3
YOR306C	1	1	1	3
YDR438W	1	1	1	3
YCL004W	1	1	1	3
YDR249C	1	1	1	3
YLR461W	1	1	1	3
YHL028W	1	1	1	3
YLR466W	1	1	1	3
YML051W	1	1	1	3
YHR199C	1	1	1	3
YLR456W	1	1	1	3
YNR009W	1	1	1	3
YGR110W	1	1	1	3
YGL028C	1	1	1	3
YCR039C	1	1	1	3
YOR201C	1	1	1	3
YAL034C	1	1	1	3
YMR179W	1	1	1	3
YNL188W	1	1	1	3
YIL172C	1	1	1	3
YOR264W	1	1	1	3
YLR073C	1	1	1	3
YBR034C	1	1	1	3
YOL113W	1	1	1	3
YIR041W	1	1	1	3
YCR107W	1	1	1	3
YPL174C	1	1	1	3
YOL126C	1	1	1	3
YDL079C	1	1	1	3
YPL250C	1	1	1	3
YOR025W	1	1	1	3
YNL024C	1	1	1	3
YKR091W	1	1	1	3
YKL052C	1	1	1	3
YML041C	1	1	1	3
YPL272C	1	1	1	3
YLR287C-A	1	1	1	3
YGR154C	1	1	1	3
YML023C	1	1	1	3
YBR163W	1	1	1	3
YHR071W	1	1	1	3
YOR147W	1	1	1	3
YGR109C	1	1	1	3
YHR219W	1	1	1	3
YOL138C	1	1	1	3
YPR085C	1	1	1	3
YAL065C	1	1	1	3
YGL003C	1	1	1	3
YHL046C	1	1	1	3
YNL254C	1	1	1	3
YCR065W	1	1	1	3
YLR194C	1	1	1	3
YIL037C	1	1	1	3
YOR098C	1	1	1	3
YNL042W	1	1	1	3
YNL083W	1	1	1	3
YDL215C	1	1	1	3
YPL282C	1	1	1	3
YKL051W	1	1	1	3
YNL210W	1	1	1	3
YLR125W	1	1	1	3
YPL042C	1	1	1	3
YLR116W	1	1	1	3
YPL141C	1	1	1	3
YNR057C	1	1	1	3
YNL299W	1	1	1	3
YDR185C	1	1	1	3
YNL078W	1	1	1	3
YPL035C	1	1	1	3
YNL103W	1	1	1	3
YJL093C	1	1	1	3
YCR104W	1	1	1	3
YLR457C	1	1	1	3
YMR185W	1	1	1	3
YKR069W	1	1	1	3
YGR015C	1	1	1	3
YPL177C	1	1	1	3
YDR451C	1	1	1	3
YLR224W	1	1	1	3
YHR151C	1	1	1	3
YMR195W	1	1	1	3
YPR009W	1	1	1	3
YOR066W	1	1	1	3
YBR071W	1	1	1	3
YGL209W	1	1	1	3
YPL026C	1	1	1	3
YER180C	1	1	1	3
YMR194W	1	1	1	3
YGR294W	1	1	1	3
YOR038C	1	1	1	3
YOR080W	1	1	1	3
YOR385W	1	1	1	3
YIL031W	1	1	1	3
YIL084C	1	1	1	3
YER167W	1	1	1	3
YDR270W	1	1	1	3
YBR186W	1	1	1	3
YHR056C	1	1	1	3
YDR275W	1	1	1	3
YMR093W	1	1	1	3
YLR446W	1	1	1	3
YGL107C	1	1	1	3
YNL201C	1	1	1	3
YNL012W	1	1	1	3
YOR303W	1	1	1	3
YBL113C	1	1	1	3
YGR168C	1	1	1	3
YPR083W	1	1	1	3
YOR304C-A	1	1	1	3
YER175C	1	1	1	3
YDR448W	1	1	1	3
YDL183C	1	1	1	3
YPR137W	1	1	1	3
YHR002W	1	1	1	3
YBL101W-A	1	1	1	3
YMR171C	1	1	1	3
YOR381W	1	1	1	3
YNL038W	1	1	1	3
YHR197W	1	1	1	3
YER190W	1	1	1	3
YLR052W	1	1	1	3
YDL179W	1	1	1	3
YMR288W	1	1	1	3
YHR066W	1	1	1	3
YKL053W	1	1	1	3
YML040W	1	1	1	3
YMR182C	1	1	1	3
YOL157C	1	1	1	3
YGR257C	1	1	1	3
YDR542W	1	1	1	3
YHR214C-B	1	1	1	3
YOR390W	1	1	1	3
YHL008C	1	1	1	3
YPL168W	1	1	1	3
YML045W	1	1	1	3
YDR222W	1	1	1	3
YLR251W	1	1	1	3
YCL055W	1	1	1	3
YOL161C	1	1	1	3
YBR165W	1	1	1	3
YPR199C	1	1	1	3
YDR014W	1	1	1	3
YGL193C	1	1	1	3
YHR150W	1	1	1	3
YHR021W-A	1	1	1	3
YPR141C	1	1	1	3
YNL186W	1	1	1	3
YPR144C	1	1	1	3
YOR152C	1	1	1	3
YKL043W	1	1	1	3
YDR235W	1	1	1	3
YDR075W	1	1	1	3
YNL199C	1	1	1	3
YDR484W	1	1	1	3
YMR127C	1	1	1	3
YJR097W	1	1	1	3
YDL155W	1	1	1	3
YJR028W	1	1	1	3
YPL075W	1	1	1	3
YOR233W	1	1	1	3
YGR113W	1	1	1	3
YEL049W	1	1	1	3
YDL175C	1	1	1	3
YGR068C	1	1	1	3
YMR213W	1	1	1	3
YDR067C	1	1	1	3
YPL133C	1	1	1	3
YOR058C	1	1	1	3
YHL014C	1	1	1	3
YDR197W	1	1	1	3
YDR363W	1	1	1	3
YLR136C	1	1	1	3
YPL236C	1	1	1	3
YHR036W	1	1	1	3
YDR350C	1	1	1	3
YDL074C	1	1	1	3
YMR316C-A	1	1	1	3
YBR141C	1	1	1	3
YOL063C	1	1	1	3
YOR033C	1	1	1	3
YOR052C	1	1	1	3
YMR181C	1	1	1	3
YBR002C	1	1	1	3
YMR126C	1	1	1	3
YOR359W	1	1	1	3
YNL204C	1	1	1	3
YGR222W	1	1	1	3
YJL147C	1	1	1	3
YDR265W	1	1	1	3
YDL177C	1	1	1	3
YIL049W	1	1	1	3
YPR046W	1	1	1	3
YLR412W	1	1	1	3
YKR051W	1	1	1	3
YIL077C	1	1	1	3
YPL030W	1	1	1	3
YIL176C	1	1	1	3
YDR043C	1	1	1	3
YEL005C	1	1	1	3
YFR055W	1	1	1	3
YHR094C	1	1	1	3
YKR072C	1	1	1	3
YPR120C	1	1	1	3
YOL043C	1	1	1	3
YER127W	1	1	1	3
YOR078W	1	1	1	3
YMR285C	1	1	1	3
YLR016C	1	1	1	3
YKL090W	1	1	1	3
YJL204C	1	1	1	3
YHL006C	1	1	1	3
YDR243C	1	1	1	3
YML109W	1	1	1	3
YPL038W	1	1	1	3
YDL133W	1	1	1	3
YLR404W	1	1	1	3
YGR133W	1	1	1	3
YOR377W	1	1	1	3
YPR125W	1	1	1	3
YHL007C	1	1	1	3
YNL094W	1	1	1	3
YGR112W	1	1	1	3
YPR084W	1	1	1	3
YPL095C	1	1	1	3
YDR409W	1	1	1	3
YHL002W	1	1	1	3
YPR045C	1	1	1	3
YOR238W	1	1	1	3
YPR134W	1	1	1	3
YHR054C	1	1	1	3
YJR021C	1	1	1	3
YAR068W	1	1	1	3
YGL071W	1	1	1	3
YML096W	1	1	1	3
YDR383C	1	1	1	3
YMR299C	1	1	1	3
YMR067C	1	1	1	3
YDR176W	1	1	1	3
YLR455W	1	1	1	3
YOL025W	1	1	1	3
YOR045W	1	1	1	3
YOR056C	1	1	1	3
YMR291W	1	1	1	3
YGL127C	1	1	1	3
YNL233W	1	1	1	3
YBL035C	1	1	1	3
YPL132W	1	1	1	3
YOL068C	1	1	1	3
YDR198C	1	1	1	3
YER116C	1	1	1	3
YDR191W	1	1	1	3
YOR005C	1	1	1	3
YPR079W	1	1	1	3
YNL294C	1	1	1	3
YGR121C	1	1	1	3
YDR318W	1	1	1	3
YPL259C	1	1	1	3
YDR312W	1	1	1	3
YLR121C	1	1	1	3
YHR006W	1	1	1	3
YLR413W	1	1	1	3
YDR242W	1	1	1	3
YMR211W	1	1	1	3
YKR099W	1	1	1	3
YPL191C	1	1	1	3
YOR148C	1	1	1	3
YGR161C	1	1	1	3
YPR040W	1	1	1	3
YGR283C	1	1	1	3
YPL073C	1	1	1	3
YDL088C	1	1	1	3
YLR362W	1	1	1	3
YER101C	1	1	1	3
YLR312W-A	1	1	1	3
YER158C	1	1	1	3
YNL125C	1	1	1	3
YDR257C	1	1	1	3
YJL157C	1	1	1	3
YBR168W	1	1	1	3
YBL107C	1	1	1	3
YMR045C	1	1	1	3
YNL118C	1	1	1	3
YDL044C	1	1	1	3
YDR142C	1	1	1	3
YFR040W	1	1	1	3
YNL295W	1	1	1	3
YDR387C	1	1	1	3
YOL002C	1	1	1	3
YBR260C	1	1	1	3
YKL149C	1	1	1	3
YMR239C	1	1	1	3
YDR066C	1	1	1	3
YBL046W	1	1	1	3
YDR181C	1	1	1	3
YMR319C	1	1	1	3
YMR282C	1	1	1	3
YER176W	1	1	1	3
YJR115W	1	1	1	3
YDR365C	1	1	1	3
YLR357W	1	1	1	3
YDR143C	1	1	1	3
YLR074C	1	1	1	3
YCL025C	1	1	1	3
YAL063C	1	1	1	3
YJL180C	1	1	1	3
YPL151C	1	1	1	3
YDR532C	1	1	1	3
YPL046C	1	1	1	3
YLL049W	1	1	1	3
YAL056W	1	1	1	3
YJL065C	1	1	1	3
YOL031C	1	1	1	3
YIL082W	1	1	1	3
YPR186C	1	1	1	3
YDL159W	1	1	1	3
YJR027W	1	1	1	3
YMR158W-A	1	1	1	3
YLR131C	1	1	1	3
YCR045C	1	1	1	3
YIL082W-A	1	1	1	3
YOL017W	1	1	1	3
YDL076C	1	1	1	3
YML108W	1	1	1	3
YGR023W	1	1	1	3
YMR046C	1	1	1	3
YIL103W	1	1	1	3
YAL013W	1	1	1	3
YBR153W	1	1	1	3
YPL138C	1	1	1	3
YAL024C	1	1	1	3
YOR342C	1	1	1	3
YPL283C	1	1	1	3
YHR103W	1	1	1	3
YEL006W	1	1	1	3
YOR308C	1	1	1	3
YGR088W	1	1	1	3
YER160C	1	1	1	3
YPL179W	1	1	1	3
YDR016C	1	1	1	3
YKL098W	1	1	1	3
YPR057W	1	1	1	3
YHR166C	1	1	1	3
YDR271C	1	1	1	3
YPL230W	1	1	1	3
YGR092W	1	1	1	3
YNR011C	1	1	1	3
YJL091C	1	1	1	3
YOR266W	1	1	1	3
YGL103W	1	1	1	3
YBR211C	1	1	1	3
YEL059C-A	1	1	1	3
YLL027W	1	1	1	3
YPR043W	1	1	1	3
YAL020C	1	1	1	3
YMR053C	1	1	1	3
YOR104W	1	1	1	3
YBR119W	1	1	1	3
YMR283C	1	1	1	3
YDL028C	1	1	1	3
YPR124W	1	1	1	3
YMR177W	1	1	1	3
YDR480W	1	1	1	3
YDR253C	1	1	1	3
YNL317W	1	1	1	3
YPL072W	1	1	1	3
YGL254W	1	1	1	3
YFR035C	1	1	1	3
YML009C	1	1	1	3
YDR219C	1	1	1	3
YMR075W	1	1	1	3
YMR134W	1	1	1	3
YLL064C	1	1	1	3
YLR227C	1	1	1	3
YDR166C	1	1	1	3
YGR055W	1	1	1	3
YMR251W	1	1	1	3
YNL022C	1	1	1	3
YPR082C	1	1	1	3
YDL042C	1	1	1	3
YMR187C	1	1	1	3
YHL040C	1	1	1	3
YOL035C	1	1	1	3
YGR063C	1	1	1	3
YOR279C	1	1	1	3
YBR179C	1	1	1	3
YBR161W	1	1	1	3
YAL051W	1	1	1	3
YAL014C	1	1	1	3
YBR213W	1	1	1	3
YAL001C	1	1	1	3
YLR254C	1	1	1	3
YER170W	1	1	1	3
YBR255W	1	1	1	3
YGR102C	1	1	1	3
YIL161W	1	1	1	3
YOL066C	1	1	1	3
YBR215W	1	1	1	3
YIL117C	1	1	1	3
YKR004C	1	1	1	3
YOR349W	1	1	1	3
YBR060C	1	1	1	3
YNL162W	1	1	1	3
YJR107W	1	1	1	3
YNL164C	1	1	1	3
YDR090C	1	1	1	3
YOL145C	1	1	1	3
YDR514C	1	1	1	3
YBR276C	1	1	1	3
YMR253C	1	1	1	3
YNL261W	1	1	1	3
YOR389W	1	1	1	3
YCL027W	1	1	1	3
YPL271W	1	1	1	3
YHR142W	1	1	1	3
YOR084W	1	1	1	3
YDR472W	1	1	1	3
YOR292C	1	1	1	3
YPR107C	1	1	1	3
YHL020C	1	1	1	3
YNL252C	1	1	1	3
YHR206W	1	1	1	3
YDL034W	1	1	1	3
YDR229W	1	1	1	3
YDR262W	1	1	1	3
YGR251W	1	1	1	3
YPR095C	1	1	1	3
YGR176W	1	1	1	3
YBR083W	1	1	1	3
YPL146C	1	1	1	3
YMR077C	1	1	1	3
YOR307C	1	1	1	3
YBR170C	1	1	1	3
YER162C	1	1	1	3
YLR392C	1	1	1	3
YBL101W-B	1	1	1	3
YIL158W	1	1	1	3
YBR131W	1	1	1	3
YDL027C	1	1	1	3
YLL033W	1	1	1	3
YER104W	1	1	1	3
YBL071C	1	1	1	3
YGL223C	1	1	1	3
YOR149C	1	1	1	3
YPR190C	1	1	1	3
YLR078C	1	1	1	3
YOL007C	1	1	1	3
YIL023C	1	1	1	3
YNR007C	1	1	1	3
YMR286W	1	1	1	3
YBL095W	1	1	1	3
YNL304W	1	1	1	3
YDR183W	1	1	1	3
YHR053C	1	1	1	3
YPL144W	1	1	1	3
YNL051W	1	1	1	3
YLR316C	1	1	1	3
YOR278W	1	1	1	3
YOR006C	1	1	1	3
YLR036C	1	1	1	3
YKL120W	1	1	1	3
YNL008C	1	1	1	3
YGL091C	1	1	1	3
YPR067W	1	1	1	3
YCR027C	1	1	1	3
YIL002C	1	1	1	3
YLR205C	1	1	1	3
YPL082C	1	1	1	3
YCR092C	1	1	1	3
YLR405W	1	1	1	3
YPL140C	1	1	1	3
YMR274C	1	1	1	3
YGR220C	1	1	1	3
YMR292W	1	1	1	3
YKL027W	1	1	1	3
YDL045W-A	1	1	1	3
YLR023C	1	1	1	3
YNR014W	1	1	1	3
YMR019W	1	1	1	3
YOR008C	1	1	1	3
YDR139C	1	1	1	3
YOR191W	1	1	1	3
YLR225C	1	1	1	3
YLL043W	1	1	1	3
YGR049W	1	1	1	3
YBR210W	1	1	1	3
YFR036W	1	1	1	3
YNL217W	1	1	1	3
YDR173C	1	1	1	3
YDR280W	1	1	1	3
YBR103W	1	1	1	3
YNR032W	1	1	1	3
YGR158C	1	1	1	3
YER087C-A	1	1	1	3
YHR055C	1	1	1	3
YDR309C	1	1	1	3
YOR267C	1	1	1	3
YER147C	1	1	1	3
YCL056C	1	1	1	3
YHR143W	1	1	1	3
YMR172C-A	1	1	1	3
YDR070C	1	1	1	3
YMR070W	1	1	1	3
YGL111W	1	1	1	3
YMR052C-A	1	1	1	3
YMR251W-A	1	1	1	3
YLR439W	1	1	1	3
YEL044W	1	1	1	3
YOR250C	1	1	1	3
YER128W	1	1	1	3
YAR009C	1	1	1	3
YKL049C	1	1	1	3
YKR077W	1	1	1	3
YLR444C	1	1	1	3
YFR027W	1	1	1	3
YGR149W	1	1	1	3
YCL012W	1	1	1	3
YLR324W	1	1	1	3
YBR009C	1	1	1	3
YBR081C	1	1	1	3
YCR082W	1	1	1	3
YNL259C	1	1	1	3
YDR322W	1	1	1	3
YPL139C	1	1	1	3
YKL130C	1	1	1	3
YBR166C	1	1	1	3
YKL023W	1	1	1	3
YNL327W	1	1	1	3
YMR150C	1	1	1	3
YDR316W	1	1	1	3
YOR143C	1	1	1	3
YNR055C	1	1	1	3
YKL088W	1	1	1	3
YKL194C	1	1	1	3
YJR093C	1	1	1	3
YIL118W	1	1	1	3
YML062C	1	1	1	3
YPL100W	1	1	1	3
YDR263C	1	1	1	3
YKL208W	1	1	1	3
YDR244W	1	1	1	3
YJL096W	1	1	1	3
YNL066W	1	1	1	3
YKL084W	1	1	1	3
YGR101W	1	1	1	3
YLR361C	1	1	1	3
YNL006W	1	1	1	3
YMR281W	1	1	1	3
YPL248C	1	1	1	3
YMR148W	1	1	1	3
YPR099C	1	1	1	3
YER018C	1	1	1	3
YKL182W	1	1	1	3
YPR060C	1	1	1	3
YHR143W-A	1	1	1	3
YFR043C	1	1	1	3
YPR135W	1	1	1	3
YNL197C	1	1	1	3
YLR068W	1	1	1	3
YER172C	1	1	1	3
YGL002W	1	1	1	3
YNL020C	1	1	1	3
YML052W	1	1	1	3
YOR097C	1	1	1	3
YNR029C	1	1	1	3
YIL015C-A	1	1	1	3
YDR276C	1	1	1	3
YER019C-A	1	1	1	3
YDR246W	1	1	1	3
YHR040W	1	1	1	3
YBR162W-A	1	1	1	3
YGR142W	1	1	1	3
YKL137W	1	1	1	3
YMR112C	1	1	1	3
YGL226W	1	1	1	3
YGL219C	1	1	1	3
YLR437C	1	1	1	3
YHR009C	1	1	1	3
YKL144C	1	1	1	3
YPR100W	1	1	1	3
YCR026C	1	1	1	3
YMR227C	1	1	1	3
YGL220W	1	1	1	3
YJR013W	1	1	1	3
YJR161C	1	1	1	3
YLR147C	1	1	1	3
YLR459W	1	1	1	3
YOL136C	1	1	2	3
YFR032C	1	1	3	3
YER186C	1	1	3	3
YPR119W	1	1	3	3
YFL066C	1	1	3	3
YHL032C	1	1	3	3
YER189W	1	1	3	3
YAR062W	1	1	3	3
YDR459C	1	1	3	3
YKL055C	1	1	3	3
YGL255W	1	1	3	3
YHL012W	1	1	3	3
YBR172C	1	1	3	3
YGL063W	1	1	3	3
YFR048W	1	1	3	3
YHR004C	1	1	3	3
YGL176C	1	1	3	3
YEL072W	1	1	3	3
YDR492W	1	1	3	3
YOR178C	1	1	3	3
YFL025C	1	1	3	3
YLR320W	1	1	3	3
YHL016C	1	1	3	3
YKL131W	1	1	3	3
YER130C	1	1	3	3
YPL137C	1	1	3	3
YML122C	1	1	3	3
YPR196W	1	1	3	3
YPL268W	1	1	3	3
YKL044W	1	1	3	3
YPL022W	1	1	3	3
YFL065C	1	1	3	3
YEL048C	1	1	3	3
YKL048C	1	1	3	3
YKR058W	1	1	3	3
YPL183C	1	1	3	3
YDR499W	1	1	3	3
YOL130W	1	1	3	3
YFL064C	1	1	3	3
YBR239C	1	1	3	3
YDR006C	1	1	3	3
YHR194W	1	1	3	3
YGL064C	1	1	3	3
YDR313C	1	1	3	3
YBR152W	1	1	3	3
YHR091C	1	1	3	3
YDL129W	1	1	3	3
YCR072C	1	1	3	3
YAL062W	1	1	3	3
YML046W	1	1	3	3
YOR391C	1	1	3	3
YHL027W	1	1	3	3
YJL213W	1	1	3	3
YER184C	1	1	3	3
YBR301W	1	1	3	3
YCR063W	1	1	3	3
YNL338W	1	1	3	3
YDR488C	1	1	3	3
YDR274C	1	1	3	3
YKR050W	1	1	3	3
YER173W	1	1	3	3
YJL193W	1	1	3	3
YPL175W	1	1	3	3
YFL067W	1	1	3	3
YLL003W	1	1	3	3
YML027W	1	1	3	3
YPL258C	1	1	3	3
YIL050W	1	1	3	3
YOL115W	1	1	3	3
YHL035C	1	1	3	3
YBR043C	1	1	3	3
YDL247W	1	1	3	3
YLR166C	1	1	3	3
YKL176C	1	1	3	3
YLR318W	1	1	3	3
YJR111C	1	1	3	3
YMR051C	1	1	3	3
YJL189W	1	1	3	3
YMR199W	1	1	3	3
YGL126W	1	1	3	3
YOR269W	1	1	3	3
YNL275W	1	1	3	3
YBR195C	1	1	3	3
YBR237W	1	1	3	3
YGL194C	1	1	3	3
YDR541C	1	1	3	3
YGL236C	1	1	3	3
YJR056C	1	1	3	3
YJR098C	1	1	3	3
YGL116W	1	1	3	3
YOR192C	1	1	3	3
YIL134W	1	1	3	3
YDR370C	1	1	3	3
YDR195W	1	1	3	3
YNL047C	1	1	3	3
YHR134W	1	1	3	3
YBR069C	1	1	3	3
YGR143W	1	1	3	3
YCL005W	1	1	3	3
YPL279C	1	1	3	3
YOL128C	1	1	3	3
YGR065C	1	1	3	3
YKL185W	1	1	3	3
YOR154W	1	1	3	3
YFR022W	1	1	3	3
YGR062C	1	1	3	3
YPR192W	1	1	3	3
YDL138W	1	1	3	3
YFL056C	1	1	3	3
YDR039C	1	1	3	3
YBR225W	1	1	3	3
YPL202C	1	1	3	3
YLR267W	1	1	3	3
YFL063W	1	1	3	3
YER060W	1	1	3	3
YBR114W	1	1	3	3
YBR202W	1	1	3	3
YDR444W	1	1	3	3
YCL010C	1	1	3	3
YGL246C	1	1	3	3
YBR291C	1	1	3	3
YHR148W	1	1	3	3
YDL197C	1	1	3	3
YJL025W	1	1	3	3
YKR106W	1	1	3	3
YFL024C	1	1	3	3
YDR416W	1	1	3	3
YOR371C	1	1	3	3
YHR198C	1	1	3	3
YBR117C	1	1	3	3
YDR485C	1	1	3	3
YBL033C	1	1	3	3
YLR130C	1	1	3	3
YGR057C	1	1	3	3
YIL173W	1	1	3	3
YGR129W	1	1	3	3
YML038C	1	1	3	3
YDL087C	1	1	3	3
YML018C	1	1	3	3
YOR166C	1	1	3	3
YOL155C	1	1	3	3
YJR003C	1	1	3	3
YJL187C	1	1	3	3
YLR223C	1	1	3	3
YAL068C	1	1	3	3
YOL033W	1	1	3	3
YMR265C	1	1	3	3
YHR195W	1	1	3	3
YLR117C	1	1	3	3
YCL036W	1	1	3	3
YHR214W	1	1	3	3
YGR040W	1	1	3	3
YJR005W	1	1	3	3
YKR056W	1	1	3	3
YHR164C	1	1	3	3
YDR355C	1	1	3	3
YHR169W	1	1	3	3
YHR155W	1	1	3	3
YJL087C	1	1	3	3
YER140W	1	1	3	3
YKR104W	1	1	3	3
YPR109W	1	1	3	3
YLR315W	1	1	3	3
YML082W	1	1	3	3
YBR007C	1	1	3	3
YBL019W	1	1	3	3
YLR129W	1	1	3	3
YNL298W	1	1	3	3
YOL037C	1	1	3	3
YBR077C	1	1	3	3
YFL068W	1	1	3	3
YMR035W	1	1	3	3
YDR017C	1	1	3	3
YPR111W	1	1	3	3
YNL076W	1	1	3	3
YGL056C	1	1	3	3
YER168C	1	1	3	3
YGR016W	1	1	3	3
YBL103C	1	1	3	3
YNL221C	1	1	3	3
YOR337W	1	1	3	3
YOR073W	1	1	3	3
YNR005C	1	1	3	3
YJR122W	1	1	3	3
YOL148C	1	1	3	3
YER157W	1	1	3	3
YDR026C	1	1	3	3
YDL176W	1	1	3	3
YGL215W	1	1	3	3
YGL216W	1	1	3	3
YOR055W	1	1	3	3
YMR154C	1	1	3	3
YJL110C	1	1	3	3
YBR197C	1	1	3	3
YER038C	1	1	3	3
YHR078W	1	1	3	3
YDR311W	1	1	3	3
YDR422C	1	1	3	3
YDR268W	1	1	3	3
YHR120W	1	1	3	3
YNL068C	1	1	3	3
YBL006C	1	1	3	3
YMR017W	1	1	3	3
YGR064W	1	1	3	3
YMR066W	1	1	3	3
YER153C	1	1	3	3
YNL339C	1	1	3	3
YLR177W	1	1	3	3
YDL020C	1	1	3	3
YGR169C	1	1	3	3
YGR041W	1	1	3	3
YER144C	1	1	3	3
YIL092W	1	1	3	3
YKL072W	1	1	3	3
YPL041C	1	1	3	3
YHL038C	1	1	3	3
YOR353C	1	1	3	3
YJR146W	1	1	3	3
YDR128W	1	1	3	3
YEL050C	1	1	3	3
YCL051W	1	1	3	3
YKR019C	1	1	3	3
YIL079C	1	1	3	3
YNL278W	1	1	3	3
YGL038C	1	1	3	3
YIL046W	1	1	3	3
YLR311C	1	1	3	3
YOR350C	1	1	3	3
YJL201W	1	1	3	3
YKR027W	1	1	3	3
YBL052C	1	1	3	3
YPR056W	1	1	3	3
YIL151C	1	1	3	3
YFL036W	1	1	3	3
YNR023W	1	1	3	3
YGR070W	1	1	3	3
YHL010C	1	1	3	3
YMR068W	1	1	3	3
YPR008W	1	1	3	3
YER045C	1	1	3	3
YJR060W	1	1	3	3
YMR165C	1	1	3	3
YLR451W	1	1	3	3
YPL045W	1	1	3	3
YHR017W	1	1	3	3
YGR127W	1	1	3	3
YKL106W	1	1	3	3
YDR206W	1	1	3	3
YOR053W	1	1	3	3
YDR053W	1	1	3	3
YGR024C	1	1	3	3
YIL070C	1	1	3	3
YDR281C	1	1	3	3
YLR105C	1	1	3	3
YPL069C	1	1	3	3
YDR108W	1	1	3	3
YPL264C	1	1	3	3
YBR175W	1	1	3	3
YPR094W	1	1	3	3
YPR071W	1	1	3	3
YDR027C	1	1	3	3
YBR073W	1	1	3	3
YFL052W	1	1	3	3
YGL035C	1	1	3	3
YKL020C	1	1	3	3
YJR130C	1	1	3	3
YPR105C	1	1	3	3
YDR124W	1	1	3	3
YML003W	1	1	3	3
YDR055W	1	1	3	3
YMR158W	1	1	3	3
YPR090W	1	1	3	3
YOR105W	1	1	3	3
YPR030W	1	1	3	3
YOL075C	1	1	3	3
YMR102C	1	1	3	3
YLR396C	1	1	3	3
YGR166W	1	1	3	3
YDR049W	1	1	3	3
YPR175W	1	1	3	3
YKR090W	1	1	3	3
YOL045W	1	1	3	3
YIL130W	1	1	3	3
YGR150C	1	1	3	3
YDR479C	1	1	3	3
YOR290C	1	1	3	3
YOL087C	1	1	3	3
YGR120C	1	1	3	3
YBR087W	1	1	3	3
YHR086W	1	1	3	3
YHR209W	1	1	3	3
YCL061C	1	1	3	3
YGR165W	1	1	3	3
YKL005C	1	1	3	3
YJL203W	1	1	3	3
YLR368W	1	1	3	3
YJR124C	1	1	3	3
YDL224C	1	1	3	3
YOL069W	1	1	3	3
YOR319W	1	1	3	3
YMR255W	1	1	3	3
YNL050C	1	1	3	3
YLR375W	1	1	3	3
YDR319C	1	1	3	3
YPL002C	1	1	3	3
YEL004W	1	1	3	3
YBL070C	1	1	3	3
YJR026W	1	1	3	3
YER171W	1	1	3	3
YOR009W	1	1	3	3
YPR070W	1	1	3	3
YOR299W	1	1	3	3
YDR356W	1	1	3	3
YDL156W	1	1	3	3
YLR371W	1	1	3	3
YMR156C	1	1	3	3
YAL031C	1	1	3	3
YGR072W	1	1	3	3
YNL159C	1	1	3	3
YDR208W	1	1	3	3
YBR228W	1	1	3	3
YKR008W	1	1	3	3
YGL259W	1	1	3	3
YJL197W	1	1	3	3
YDR081C	1	1	3	3
YDL149W	1	1	3	3
YOR274W	1	1	3	3
YPR179C	1	1	3	3
YKL074C	1	1	3	3
YPL089C	1	1	3	3
YEL030W	1	1	3	3
YGR202C	1	1	3	3
YDR003W	1	1	3	3
YGR122W	1	1	3	3
YBL008W	1	1	3	3
YLR098C	1	1	3	3
YEL025C	1	1	3	3
YJR114W	1	1	3	3
YKR022C	1	1	3	3
YHL017W	1	1	3	3
YFL034W	1	1	3	3
YJR110W	1	1	3	3
YHL023C	1	1	3	3
YPL192C	1	1	3	3
YBR115C	1	1	3	3
YDL119C	1	1	3	3
YDR228C	1	1	3	3
YFL023W	1	1	3	3
YOL028C	1	1	3	3
YPR012W	1	1	3	3
YKL003C	1	1	3	3
YHR159W	1	1	3	3
YGR272C	1	1	3	3
YEL053C	1	1	3	3
YDL151C	1	1	3	3
YDR179W-A	1	1	3	3
YJL101C	1	1	3	3
YOR275C	1	1	3	3
YJR151C	1	1	3	3
YGL227W	1	1	3	3
YOR287C	1	1	3	3
YML114C	1	1	3	3
YEL020C	1	1	3	3
YPL181W	1	1	3	3
YOR297C	1	1	3	3
YBL108W	1	1	3	3
YEL068C	1	1	3	3
YDR040C	1	1	3	3
YNL158W	1	1	3	3
YJR061W	1	1	3	3
YGL083W	1	1	3	3
YNL260C	1	1	3	3
YAL009W	1	1	3	3
YER098W	1	1	3	3
YKL058W	1	1	3	3
YKL189W	1	1	3	3
YGL229C	1	1	3	3
YNL167C	1	1	3	3
YDR410C	1	1	3	3
YPR122W	1	1	3	3
YGL212W	1	1	3	3
YEL041W	1	1	3	3
YNR020C	1	1	3	3
YAL043C	1	1	3	3
YKR028W	1	1	3	3
YLR253W	1	1	3	3
YIL068C	1	1	3	3
YHR165C	1	1	3	3
YPL244C	1	1	3	3
YHR077C	1	1	3	3
YNL054W	1	1	3	3
YKR010C	1	1	3	3
YNR024W	1	1	3	3
YJL051W	1	1	3	3
YOR245C	1	1	3	3
YGL211W	1	1	3	3
YPR101W	1	1	3	3
YBL005W-A	1	1	3	3
YGL129C	1	1	3	3
YPL008W	1	1	3	3
YDL234C	1	1	3	3
YDR205W	1	1	3	3
YKL018W	1	1	3	3
YIL026C	1	1	3	3
YNL251C	1	1	3	3
YBR033W	1	1	3	3
YPL185W	1	1	3	3
YIR005W	1	1	3	3
YER017C	1	1	3	3
YEL007W	1	1	3	3
YGR216C	1	1	3	3
YBR075W	1	1	3	3
YMR073C	1	1	3	3
YLR111W	1	1	3	3
YBR194W	1	1	3	3
YPL277C	1	1	3	3
YDR115W	1	1	3	3
YGR270W	1	1	3	3
YAL028W	1	1	3	3
YMR037C	1	1	3	3
YNL027W	1	1	3	3
YOL119C	1	1	3	3
YPR032W	1	1	3	3
YDR227W	1	1	3	3
YER093C	1	1	3	3
YGL053W	1	1	3	3
YER124C	1	1	3	3
YMR117C	1	1	3	3
YPR025C	1	1	3	3
YFL021W	1	1	3	3
YLR213C	1	1	3	3
YLR373C	1	1	3	3
YGR003W	1	1	3	3
YNR068C	1	1	3	3
YPR011C	1	1	3	3
YKR102W	1	1	3	3
YNL326C	1	1	3	3
YJR030C	1	1	3	3
YKR031C	1	1	3	3
YGR097W	1	1	3	3
YPL115C	1	1	3	3
YLR212C	1	1	3	3
YDR414C	1	1	3	3
YCR018C	1	1	3	3
YKL022C	1	1	3	3
YNR012W	1	1	3	3
YIL114C	1	1	3	3
YEL008W	1	1	3	3
YAL046C	1	1	3	3
YLR278C	1	1	3	3
YLR215C	1	1	3	3
YPR052C	1	1	3	3
YLR242C	1	1	3	3
YFR007W	1	1	3	3
YLR419W	1	1	3	3
YJL070C	1	1	3	3
YJL130C	1	1	3	3
YAL021C	1	1	3	3
YGR174C	1	1	3	3
YOR081C	1	1	3	3
YBR104W	1	1	3	3
YGR073C	1	1	3	3
YPL051W	1	1	3	3
YBR185C	1	1	3	3
YNL029C	1	1	3	3
YPR076W	1	1	3	3
YLR219W	1	1	3	3
YIR044C	1	1	3	3
YOR341W	1	1	3	3
YMR088C	1	1	3	3
YMR076C	1	1	3	3
YGR012W	1	1	3	3
YJL183W	1	1	3	3
YGL021W	1	1	3	3
YHR065C	1	1	3	3
YDR011W	1	1	3	3
YPL085W	1	1	3	3
YLL058W	1	1	3	3
YDR307W	1	1	3	3
YHL013C	1	1	3	3
YMR031C	1	1	3	3
YDL089W	1	1	3	3
YHR161C	1	1	3	3
YLL009C	1	1	3	3
YNL070W	1	1	3	3
YDR041W	1	1	3	3
YHL019C	1	1	3	3
YGR060W	1	1	3	3
YPR022C	1	1	3	3
YFL017W-A	1	1	3	3
YER077C	1	1	3	3
YLR104W	1	1	3	3
YIL040W	1	1	3	3
YKR044W	1	1	3	3
YFR042W	1	1	3	3
YOL110W	1	1	3	3
YCR093W	1	1	3	3
YBR289W	1	1	3	3
YOR210W	1	1	3	3
YDL123W	1	1	3	3
YHR110W	1	1	3	3
YAL055W	1	1	3	3
YFR008W	1	1	3	3
YEL003W	1	1	3	3
YJR094C	1	1	3	3
YKR016W	1	1	3	3
YHR118C	1	1	3	3
YOR357C	1	1	3	3
YER111C	1	1	3	3
YEL016C	1	1	3	3
YML111W	1	1	3	3
YFR019W	1	1	3	3
YKL154W	1	1	3	3
YNL161W	1	1	3	3
YDR424C	1	1	3	3
YOR288C	1	1	3	3
YDR201W	1	1	3	3
YJL029C	1	1	3	3
YBR226C	1	1	3	3
YPR038W	1	1	3	3
YNL171C	1	1	3	3
YMR034C	1	1	3	3
YBR257W	1	1	5	3
YHL036W	1	1	5	3
YLR313C	1	1	5	3
YBR217W	1	1	5	3
YAL048C	1	1	5	3
YKL186C	1	1	5	3
YAL011W	1	1	5	3
YJR113C	1	1	5	3
YBL042C	1	1	5	3
YBR167C	1	1	5	3
YDR405W	1	1	5	3
YLR071C	1	1	5	3
YBR258C	1	1	5	3
YKL202W	1	1	5	3
YPL156C	1	1	5	3
YDL139C	1	1	5	3
YIL119C	1	1	5	3
YDR301W	1	1	5	3
YOR054C	1	1	5	3
YLR024C	1	1	5	3
YBL089W	1	1	5	3
YNL249C	1	1	5	3
YDL199C	1	1	5	3
YBR216C	1	1	5	3
YDR460W	1	1	5	3
YOR193W	1	1	5	3
YOR199W	1	1	5	3
YDR103W	1	1	5	3
YFR005C	1	1	5	3
YGR164W	1	1	5	3
YDR013W	1	1	5	3
YBR259W	1	1	5	3
YDR215C	1	1	5	3
YDR255C	1	1	5	3
YLR358C	1	1	5	3
YJR058C	1	1	5	3
YDR407C	1	1	5	3
YLR271W	1	1	5	3
YML053C	1	1	5	3
YLR360W	1	1	5	3
YLL011W	1	1	5	3
YNL063W	1	1	5	3
YDR391C	1	1	5	3
YOR195W	1	1	5	3
YBR123C	1	1	5	3
YFR038W	1	1	5	3
YGR047C	1	1	5	3
YGR066C	1	1	5	3
YNR010W	1	1	5	3
YDR462W	1	1	5	3
YHR191C	1	1	5	3
YLR265C	1	1	5	3
YPL024W	1	1	5	3
YKR063C	1	1	5	3
YDR397C	1	1	5	3
YLR145W	1	1	5	3
YMR193W	1	1	5	3
YKR023W	1	1	5	3
YDR357C	1	1	5	3
YHR096C	1	1	5	3
YDL036C	1	1	5	3
YDR458C	1	1	5	3
YDR179C	1	1	5	3
YJR066W	1	1	5	3
YHR045W	1	1	5	3
YER183C	1	1	5	3
YJL141C	1	1	5	3
YCR086W	1	1	5	3
YBL062W	1	1	5	3
YDR273W	1	1	5	3
YBR264C	1	1	5	3
YDL115C	1	1	5	3
YMR086C-A	1	1	5	3
YGR156W	1	1	5	3
YOR004W	1	1	5	3
YBR062C	1	1	5	3
YJL139C	1	1	5	3
YBR113W	1	1	5	3
YBR256C	1	1	5	3
YMR090W	1	1	5	3
YCR059C	1	1	5	3
YDR079W	1	1	5	3
YKR071C	1	1	5	3
YGR219W	1	1	5	3
YER053C	1	1	5	3
YKL086W	1	1	5	3
YER034W	1	1	5	3
YGL072C	1	1	5	3
YNR025C	1	1	5	3
YML117W-A	1	1	5	3
YNL056W	1	1	5	3
YBR231C	1	1	5	3
YMR135C	1	1	5	3
YAL039C	1	1	5	3
YDR135C	1	1	5	3
YBL004W	1	1	5	3
YML102C-A	1	1	5	3
YDR008C	1	1	5	3
YDR199W	1	1	5	3
YKL083W	1	1	5	3
YFL043C	1	1	5	3
YCL019W	1	1	5	3
YDR411C	1	1	5	3
YDL090C	1	1	5	3
YML005W	1	1	5	3
YMR071C	1	1	5	3
YDR131C	1	1	5	3
YER142C	1	1	5	3
YNL157W	1	1	5	3
YJL015C	1	1	5	3
YHR145C	1	1	5	3
YNL265C	1	1	5	3
YKR054C	1	1	5	3
YLR309C	1	1	5	3
YDR340W	1	1	5	3
YHL026C	1	1	7	3
YBL086C	1	1	7	3
YFL055W	1	1	7	3
YFR021W	1	1	7	3
YMR033W	1	1	7	3
YDR213W	1	1	7	3
YBL034C	1	1	7	3
YDR351W	1	1	7	3
YBL066C	1	1	7	3
YNL237W	1	1	10.5	3
YHL047C	1	1	10.5	3
YMR030W	1	1	10.5	3
YOL147C	1	1	10.5	3
YDL011C	1	1	10.5	3
YMR026C	1	1	10.5	3
YOR182C	1	2	1	3
YMR225C	1	2	1	3
YDL061C	1	2	1	3
YHR005C-A	1	2	1	3
YDR210W	1	2	1	3
YLR218C	1	2	1	3
YMR256C	1	2	1	3
YDR149C	1	2	3	3
YBR253W	1	2	3	3
YDR420W	1	2	3	3
YFL009W	1	2	3	3
YIL126W	1	2	3	3
YPR039W	1	2	3	3
YLR395C	1	2	3	3
YKL156W	1	3	1	3
YNL101W	1	3	1	3
YJL136C	1	3	1	3
YMR064W	1	3	1	3
YOR034C	1	3	1	3
YKR057W	1	3	1	3
YLR305C	1	3	1	3
YDR288W	1	3	1	3
YHR141C	1	3	1	3
YDR500C	1	3	1	3
YPR044C	1	3	1	3
YMR230W	1	3	1	3
YCL058C	1	3	1	3
YAR031W	1	3	1	3
YLR185W	1	3	1	3
YDR134C	1	3	1	3
YDR236C	1	3	1	3
YGR182C	1	3	1	3
YNL244C	1	3	1	3
YDR209C	1	3	1	3
YDR482C	1	3	1	3
YNL030W	1	3	1	3
YGR033C	1	3	1	3
YNL300W	1	3	1	3
YPL143W	1	3	1	3
YKL160W	1	3	1	3
YOR327C	1	3	1	3
YDR512C	1	3	1	3
YFL031W	1	3	3	3
YHR021C	1	3	3	3
YGR138C	1	3	3	3
YER129W	1	3	3	3
YFL001W	1	3	3	3
YBR044C	1	3	3	3
YJL210W	1	3	3	3
YLR426W	1	3	3	3
YBL067C	1	3	3	3
YBR192W	1	3	3	3
YBL026W	1	3	3	3
YBL093C	1	3	3	3
YER066W	1	3	3	3
YOL134C	1	3	3	3
YJL191W	1	3	3	3
YGR036C	1	3	3	3
YJR116W	1	3	3	3
YHR175W	1	3	3	3
YDR064W	1	3	3	3
YMR119W	1	3	3	3
YIL004C	1	3	3	3
YLR061W	1	3	3	3
YFL017C	1	3	3	3
YHR152W	1	3	3	3
YDR367W	1	3	3	3
YER146W	1	3	3	3
YGR105W	1	3	3	3
YML024W	1	3	3	3
YDL083C	1	3	3	3
YOR293W	1	3	3	3
YDR377W	1	3	3	3
YGR034W	1	3	3	3
YNL153C	1	3	3	3
YDR045C	1	3	3	3
YHL001W	1	3	3	3
YDL130W	1	3	3	3
YGR020C	1	3	3	3
YDL191W	1	3	3	3
YDL181W	1	3	3	3
YKR094C	1	3	3	3
YNL267W	1	3	5	3
YAL033W	1	3	5	3
YDR396W	1	3	5	3
YMR245W	1	3	5	3
YER155C	1	3	5	3
YDR468C	1	3	5	3
YMR174C	1	3	5	3
YBL084C	1	3	5	3
YDR216W	1	3	5	3
YHR010W	1	3	5	3
YAL030W	1	3	5	3
YLR406C	1	3	5	3
YDL053C	1	3	5	3
YCL039W	1	3	5	3
YLR334C	1	3	5	3
YBR206W	1	3	10.5	3
YLR157C	1	4.5	1	3
YBL109W	1	4.5	1	3
YER056C	1	4.5	1	3
YOR040W	1	4.5	1	3
YOR231W	1	4.5	1	3
YOR372C	1	4.5	1	3
YMR050C	1	4.5	1	3
YGR071C	1	4.5	1	3
YGR205W	1	4.5	1	3
YOR188W	1	4.5	1	3
YDR259C	1	4.5	1	3
YDR545W	1	4.5	1	3
YNL152W	1	4.5	1	3
YOR330C	1	4.5	1	3
YOR092W	1	4.5	1	3
YOL125W	1	4.5	1	3
YGR296W	1	4.5	1	3
YLR137W	1	4.5	1	3
YOR355W	1	4.5	1	3
YLR363C	1	4.5	1	3
YOL080C	1	4.5	1	3
YDR169C	1	4.5	1	3
YMR313C	1	4.5	1	3
YOR023C	1	4.5	1	3
YOL056W	1	4.5	1	3
YDR359C	1	4.5	1	3
YLR298C	1	4.5	1	3
YML039W	1	4.5	1	3
YIL153W	1	4.5	1	3
YCR033W	1	4.5	1	3
YPL270W	1	4.5	1	3
YJR029W	1	4.5	1	3
YLR350W	1	4.5	1	3
YLR064W	1	4.5	1	3
YNL156C	1	4.5	1	3
YER138C	1	4.5	1	3
YOL159C	1	4.5	1	3
YGR130C	1	4.5	1	3
YOL108C	1	4.5	1	3
YDL052C	1	4.5	1	3
YGR184C	1	4.5	1	3
YOR247W	1	4.5	1	3
YDL062W	1	4.5	3	3
YDR184C	1	4.5	3	3
YJL176C	1	4.5	3	3
YMR216C	1	4.5	3	3
YDR544C	1	4.5	3	3
YMR223W	1	4.5	3	3
YLR276C	1	4.5	3	3
YLR317W	1	4.5	3	3
YDR440W	1	4.5	3	3
YDL105W	1	4.5	3	3
YBL020W	1	4.5	3	3
YIL061C	1	4.5	3	3
YDR054C	1	4.5	3	3
YER123W	1	4.5	3	3
YAR044W	1	4.5	3	3
YEL029C	1	4.5	3	3
YCR081W	1	4.5	3	3
YKR100C	1	4.5	3	3
YKR086W	1	4.5	3	3
YAR019C	1	4.5	3	3
YOR284W	1	4.5	3	3
YCR095C	1	4.5	3	3
YAL041W	1	4.5	3	3
YFL049W	1	4.5	3	3
YDR200C	1	4.5	3	3
YLR331C	1	4.5	3	3
YDL063C	1	4.5	3	3
YLR190W	1	4.5	3	3
YGL222C	1	4.5	3	3
YMR048W	1	4.5	3	3
YGR014W	1	4.5	3	3
YDL101C	1	4.5	3	3
YPR021C	1	4.5	3	3
YEL043W	1	4.5	3	3
YGL050W	1	4.5	3	3
YNL283C	1	4.5	3	3
YEL045C	1	4.5	3	3
YDR051C	1	4.5	3	3
YGL030W	1	4.5	3	3
YER149C	1	4.5	3	3
YLR008C	1	4.5	3	3
YKL215C	1	4.5	3	3
YGL057C	1	4.5	3	3
YBR188C	1	4.5	3	3
YPR068C	1	4.5	3	3
YPR115W	1	4.5	3	3
YNL291C	1	4.5	3	3
YKL082C	1	4.5	3	3
YNL090W	1	4.5	3	3
YCR094W	1	4.5	3	3
YER054C	1	4.5	3	3
YLR114C	1	4.5	3	3
YNL148C	1	4.5	3	3
YDR180W	1	4.5	3	3
YKR088C	1	4.5	3	3
YML120C	1	4.5	3	3
YLR169W	1	4.5	3	3
YDR302W	1	4.5	3	3
YDR034C	1	4.5	5	3
YLR263W	1	4.5	5	3
YDR478W	1	4.5	5	3
YML100W-A	1	4.5	5	3
YBL018C	1	4.5	5	3
YAL034W-A	1	4.5	5	3
YNL206C	1	4.5	5	3
YOR179C	1	4.5	5	3
YGL029W	1	4.5	5	3
YDR266C	1	4.5	5	3
YJL202C	1	4.5	5	3
YOR225W	1	4.5	5	3
YPL178W	1	4.5	5	3
YPR098C	1	4.5	5	3
YBR242W	1	4.5	5	3
YIL060W	1	4.5	5	3
YAL035W	1	4.5	5	3
YDL050C	1	4.5	5	3
YNR046W	1	4.5	5	3
YIL063C	1	4.5	5	3
YJR100C	1	4.5	5	3
YDL064W	1	4.5	5	3
YDL099W	1	4.5	5	3
YDL065C	1	4.5	5	3
YOL139C	1	4.5	5	3
YBR014C	1	4.5	5	3
YBR095C	1	7	1	3
YOR296W	1	7	1	3
YMR065W	1	7	1	3
YOL052C	1	7	1	3
YMR113W	1	7	1	3
YOR370C	1	7	1	3
YGR043C	1	7	1	3
YOR090C	1	7	1	3
YML121W	1	7	3	3
YBL082C	1	7	3	3
YNR039C	1	7	3	3
YGL113W	1	7	3	3
YDL070W	1	7	3	3
YHR182W	1	7	3	3
YFL047W	1	7	3	3
YFR031C	1	7	3	3
YKL014C	1	7	3	3
YGL017W	1	7	3	3
YDR331W	1	7	3	3
YMR129W	1	7	3	3
YBR236C	1	7	3	3
YGL065C	1	7	3	3
YAR014C	1	7	3	3
YML129C	1	7	3	3
YBR001C	1	7	3	3
YHL039W	1	7	3	3
YFR046C	1	7	3	3
YKL068W	1	7	3	3
YGL196W	1	7	3	3
YLR352W	1	7	3	3
YML017W	1	7	3	3
YNL271C	1	7	3	3
YGL213C	1	7	3	3
YBR032W	1	7	5	3
YAR018C	1	7	5	3
YOR076C	1	7	5	3
YDR490C	1	7	5	3
YJR096W	1	7	5	3
YAR015W	1	7	5	3
YAL029C	1	7	5	3
YER002W	1	7	5	3
YGL041C	1	7	7	3
YER061C	1	7	7	3
YKL143W	1	7	7	3
YEL023C	1	7	7	3
YER041W	1	7	7	3
YGL055W	1	10	1	3
YJR004C	1	10	1	3
YDR496C	1	10	1	3
YMR306W	1	10	1	3
YJL198W	1	10	1	3
YEL046C	1	10	1	3
YJR041C	1	10	1	3
YNL192W	1	10	1	3
YNR038W	1	10	1	3
YKL030W	1	10	1	3
YPL242C	1	10	1	3
YML032C-A	1	10	1	3
YOL158C	1	10	1	3
YLR113W	1	10	1	3
YPR097W	1	10	1	3
YOR206W	1	10	1	3
YGR128C	1	10	1	3
YOR141C	1	10	1	3
YPL210C	1	10	1	3
YPL084W	1	10	1	3
YPR075C	1	10	1	3
YEL040W	1	10	1	3
YLL034C	1	10	1	3
YMR135W-A	1	10	1	3
YKR089C	1	10	1	3
YDR464W	1	10	1	3
YNL062C	1	10	1	3
YNL268W	1	10	1	3
YMR115W	1	10	1	3
YJR141W	1	10	1	3
YOR010C	1	10	1	3
YLR085C	1	10	1	3
YNL102W	1	10	1	3
YJR090C	1	10	1	3
YGL171W	1	10	1	3
YLR206W	1	10	1	3
YFL027C	1	10	3	3
YEL077C	1	10	3	3
YIL169C	1	10	3	3
YKL205W	1	10	3	3
YDR398W	1	10	3	3
YLR115W	1	10	3	3
YBR023C	1	10	3	3
YHR032W	1	10	3	3
YNL250W	1	10	3	3
YBL097W	1	10	3	3
YDR038C	1	10	3	3
YOR001W	1	10	3	3
YER114C	1	10	3	3
YGL240W	1	10	3	3
YML034W	1	10	3	3
YJR092W	1	10	3	3
YLR442C	1	10	3	3
YNL276C	1	10	3	3
YMR275C	1	10	3	3
YLR094C	1	10	3	3
YKL078W	1	10	3	3
YKR029C	1	10	3	3
YLR347C	1	10	3	3
YML112W	1	10	3	3
YLL035W	1	10	3	3
YBR102C	1	10	3	3
YDR221W	1	10	3	3
YLL032C	1	10	3	3
YLR401C	1	10	3	3
YDR507C	1	10	3	3
YOL019W	1	10	3	3
YAL053W	1	10	3	3
YLL029W	1	10	3	3
YLR133W	1	10	3	3
YBL105C	1	10	3	3
YML031W	1	10	3	3
YPL110C	1	10	3	3
YIL171W	1	10	3	3
YBR049C	1	10	3	3
YKR052C	1	10	3	3
YBR198C	1	10	3	3
YJL109C	1	10	3	3
YMR041C	1	10	3	3
YAR035W	1	10	3	3
YOR181W	1	10	3	3
YJR095W	1	10	3	3
YLR336C	1	10	3	3
YDL164C	1	10	3	3
YDL077C	1	10	3	3
YML013C-A	1	10	3	3
YDL093W	1	10	3	3
YER005W	1	10	3	3
YER084W	1	10	3	3
YNL106C	1	10	3	3
YBL079W	1	10	3	3
YKL064W	1	10	3	3
YKR095W	1	10	3	3
YFL008W	1	10	3	3
YFL026W	1	10	3	3
YPR164W	1	10	3	3
YMR128W	1	10	3	3
YPL171C	1	10	3	3
YLR397C	1	10	3	3
YMR043W	1	10	3	3
YOR014W	1	10	3	3
YKL197C	1	10	3	3
YAL058W	1	10	3	3
YOL004W	1	10	3	3
YDR352W	1	10	3	3
YDL058W	1	10	3	3
YML075C	1	10	3	3
YNR033W	1	10	3	3
YLR383W	1	10	3	3
YDR390C	1	10	3	3
YIR007W	1	10	3	3
YOR116C	1	10	3	3
YEL065W	1	10	3	3
YOR329C	1	10	3	3
YBR110W	1	10	3	3
YNL120C	1	10	3	3
YER151C	1	10	3	3
YKL113C	1	10	3	3
YLR398C	1	10	3	3
YMR261C	1	10	3	3
YDR442W	1	10	3	3
YHR186C	1	10	3	3
YNL140C	1	10	3	3
YDL031W	1	10	3	3
YPL047W	1	10	3	3
YGL251C	1	10	3	3
YDR393W	1	10	3	3
YLL013C	1	10	3	3
YDR028C	1	10	3	3
YML093W	1	10	3	3
YIL125W	1	10	3	3
YCR032W	1	10	3	3
YMR229C	1	10	3	3
YBR108W	1	10	3	3
YKL032C	1	10	3	3
YEL037C	1	10	3	3
YGR025W	1	10	3	3
Q0130	1	10	3	3
YJL163C	1	10	3	3
YEL039C	1	10	3	3
YDR217C	1	10	5	3
YDR141C	1	10	5	3
YJL073W	1	10	5	3
YDR138W	1	10	5	3
YJL135W	1	10	5	3
YLR400W	1	10	5	3
YPL023C	1	10	7	3
YJR042W	1	10	7	3
YPL249C	1	10	7	3
YJR072C	1	10	7	3
YOL058W	1	10	10.5	3
YDL244W	1	10	10.5	3
YMR028W	1	10	10.5	3
YPR081C	1	10	10.5	3
YMR032W	1	10	10.5	3
YDR395W	1	10	10.5	3
YDL248W	1	10	10.5	3
YNL088W	1	10	10.5	3
YPL176C	1	10	16.5	3
YDR238C	1	10	16.5	3
YJL212C	1	15.5	1	3
YDL112W	1	15.5	1	3
YLR057W	1	15.5	3	3
YJR031C	1	15.5	3	3
YKL179C	1	15.5	3	3
YIL048W	1	15.5	3	3
YML065W	1	15.5	3	3
YDR293C	1	15.5	3	3
YLR106C	1	15.5	3	3
YHL030W	1	15.5	3	3
YCR017C	1	15.5	3	3
YDR457W	1	15.5	3	3
YGR250C	1	15.5	3	3
YNL058C	1	15.5	3	3
YNR044W	1	15.5	16.5	3
YLR464W	1	23.5	1	3
YEL076C	1	23.5	1	3
YOR384W	1	23.5	1	3
YOR140W	1	23.5	1	3
YHR158C	1	23.5	1	3
YNR042W	1	23.5	1	3
YJL222W	1	23.5	3	3
YMR163C	1	23.5	3	3
YKL092C	1	23.5	3	3
YGL124C	1	23.5	3	3
YEL028W	1	23.5	3	3
YJL095W	1	23.5	3	3
YNL019C	1	23.5	3	3
YMR306C-A	1	23.5	3	3
YMR247C	1	23.5	3	3
YNL023C	1	23.5	3	3
YJL084C	1	23.5	3	3
YML061C	1	23.5	3	3
YEL062W	1	23.5	3	3
YNL021W	1	23.5	3	3
YDR406W	1	23.5	3	3
YML032C	1	23.5	3	3
YLR040C	1	23.5	3	3
YDR509W	1	23.5	3	3
YIL128W	1	23.5	3	3
YKL146W	1	23.5	3	3
YBR275C	1	23.5	3	3
YGR271W	1	23.5	3	3
YEL064C	1	23.5	3	3
YGL140C	1	23.5	3	3
YLL048C	1	23.5	3	3
YGL195W	1	23.5	3	3
YGR281W	1	23.5	3	3
YLR310C	1	23.5	3	3
YCR030C	1	23.5	3	3
YML059C	1	23.5	3	3
YJL078C	1	23.5	3	3
YNL262W	1	23.5	3	3
YNR016C	1	23.5	3	3
YLL005C	1	23.5	3	3
YMR284W	1	23.5	3	3
YER069W	1	23.5	5	3
YCR040W	1	23.5	5	3
YPR197C	1	23.5	16.5	3
YGL226C-A	2	1	3	3
YCL007C	2	2	3	3
YDL157C	2	3	1	3
YDR510W	2	3	1	3
YOR234C	2	3	3	3
YDL136W	2	3	3	3
YLR038C	2	3	3	3
YML098W	3	1	1	3
YAL040C	3	1	1	3
YOL029C	3	1	1	3
YGL108C	3	1	1	3
YLR168C	3	1	1	3
YPL108W	3	1	1	3
YOR150W	3	1	1	3
YER092W	3	1	1	3
YLR408C	3	1	1	3
YJL072C	3	1	1	3
YDL098C	3	1	1	3
YPR139C	3	1	1	3
YKL138C	3	1	1	3
YNL185C	3	1	1	3
YLR126C	3	1	1	3
YMR022W	3	1	1	3
YBL074C	3	1	3	3
YER161C	3	1	3	3
YBR070C	3	1	3	3
YBR122C	3	1	3	3
YJR063W	3	1	3	3
YDL008W	3	1	3	3
YDR254W	3	1	3	3
YGL080W	3	1	3	3
YNL165W	3	1	3	3
YDR224C	3	1	3	3
YDL012C	3	1	3	3
YJR106W	3	1	3	3
YDR196C	3	1	3	3
YNL081C	3	1	3	3
YBR201W	3	1	3	3
YMR059W	3	1	3	3
YMR312W	3	1	3	3
YGR203W	3	1	5	3
YNL245C	3	1	5	3
YOR298W	3	1	5	3
YGR215W	3	1	5	3
YDR308C	3	1	5	3
YGL224C	3	1	5	3
YOR102W	3	1	5	3
YOR236W	3	2	3	3
YKR085C	3	2	3	3
YER131W	3	2	3	3
YAL059W	3	3	1	3
YJL064W	3	3	1	3
YOR246C	3	3	1	3
YKR007W	3	3	1	3
YER163C	3	3	1	3
YLR344W	3	3	1	3
YOR189W	3	3	1	3
YML095C-A	3	3	1	3
YBL003C	3	3	1	3
YKL170W	3	3	1	3
YPR187W	3	3	1	3
YDR086C	3	3	1	3
YBR089C-A	3	3	3	3
YHR162W	3	3	3	3
YDR202C	3	3	3	3
YPR017C	3	3	3	3
YPL252C	3	3	3	3
YNL031C	3	3	3	3
YPR051W	3	3	3	3
YKL004W	3	3	3	3
YPR053C	3	3	3	3
YNR022C	3	3	3	3
YIL065C	3	3	3	3
YNL111C	3	3	3	3
YCR046C	3	3	3	3
YNR036C	3	3	3	3
YMR123W	3	3	3	3
YLR050C	3	3	3	3
YDR140W	3	3	3	3
YML077W	3	3	3	3
YJR017C	3	3	3	3
YJR018W	3	3	3	3
YER074W	3	3	3	3
YIL069C	3	3	3	3
YOR202W	3	3	3	3
YOR224C	3	3	3	3
YLR170C	3	3	3	3
YDL120W	3	3	3	3
YNL149C	3	3	3	3
YIL148W	3	3	3	3
YJL192C	3	3	3	3
YMR202W	3	3	3	3
YJL104W	3	3	3	3
YLR268W	3	3	3	3
YNL255C	3	3	3	3
YPL142C	3	3	3	3
YOR286W	3	3	3	3
YDL075W	3	3	3	3
YCR087W	3	3	3	3
YMR143W	3	3	3	3
YIL052C	3	3	3	3
YNL015W	3	3	3	3
YHR039C-A	3	3	3	3
YBL092W	3	3	3	3
YDR529C	3	3	3	3
YJR073C	3	3	3	3
YBR048W	3	3	3	3
YOL120C	3	3	3	3
YJL190C	3	3	3	3
YGR275W	3	3	3	3
YBR084C-A	3	3	3	3
YOR122C	3	3	3	3
YGL200C	3	3	3	3
YPL234C	3	3	3	3
YER009W	3	3	3	3
YPL098C	3	3	3	3
YKL192C	3	3	3	3
YEL054C	3	3	3	3
YML079W	3	3	3	3
YOL040C	3	3	3	3
YHR121W	3	3	3	3
YMR260C	3	3	3	3
YNL135C	3	3	3	3
YLR364W	3	3	5	3
YJL184W	3	3	5	3
YLR294C	3	3	5	3
YIL111W	3	3	5	3
YDL092W	3	3	5	3
YIL027C	3	3	5	3
YGL188C	3	3	5	3
YCR090C	3	3	5	3
YHR060W	3	3	5	3
YEL026W	3	3	5	3
YJL152W	3	3	5	3
YBL001C	3	3	5	3
YPL094C	3	3	5	3
YOR248W	3	3	5	3
YKL069W	3	3	5	3
YGL047W	3	3	5	3
YFL014W	3	3	5	3
YKL002W	3	3	5	3
YNL301C	3	3	5	3
YNL303W	3	3	5	3
YOR020C	3	3	5	3
YGR209C	3	3	5	3
YGL058W	3	4.5	1	3
YKR045C	3	4.5	1	3
YLR239C	3	4.5	1	3
YMR263W	3	4.5	1	3
YNL113W	3	4.5	1	3
YOL112W	3	4.5	1	3
YLR204W	3	4.5	1	3
YNL099C	3	4.5	1	3
YLR348C	3	4.5	1	3
YGL018C	3	4.5	1	3
YGR027C	3	4.5	1	3
YLR356W	3	4.5	1	3
YDR260C	3	4.5	3	3
YOL062C	3	4.5	3	3
YPL122C	3	4.5	3	3
YBR012W-B	3	4.5	3	3
YDR408C	3	4.5	3	3
YDR538W	3	4.5	3	3
YDR225W	3	4.5	3	3
YDR404C	3	4.5	3	3
YIL096C	3	4.5	3	3
YKR035C	3	4.5	3	3
YPR050C	3	4.5	3	3
YDR412W	3	4.5	3	3
YGL198W	3	4.5	3	3
YNL155W	3	4.5	3	3
YHR083W	3	4.5	3	3
YLR110C	3	4.5	3	3
YNL089C	3	4.5	3	3
YDR204W	3	4.5	3	3
YGL054C	3	4.5	3	3
YOL121C	3	4.5	3	3
YOL102C	3	4.5	3	3
YER056C-A	3	4.5	3	3
YPR113W	3	4.5	3	3
YML094W	3	4.5	3	3
YPR023C	3	4.5	3	3
YEL038W	3	4.5	3	3
YNL043C	3	4.5	3	3
YBR016W	3	4.5	3	3
YLR448W	3	4.5	3	3
YIL138C	3	4.5	3	3
YJL124C	3	4.5	3	3
YHR133C	3	4.5	3	3
YNL281W	3	4.5	3	3
YKL065C	3	4.5	3	3
YPL010W	3	4.5	3	3
YDL004W	3	4.5	3	3
YNL131W	3	4.5	3	3
YKL190W	3	4.5	3	3
YMR242C	3	4.5	3	3
YOR276W	3	4.5	3	3
YOR312C	3	4.5	3	3
YML073C	3	4.5	3	3
YOR282W	3	4.5	3	3
YKL180W	3	4.5	3	3
YIL043C	3	4.5	3	3
YKL067W	3	4.5	3	3
YGR147C	3	4.5	5	3
YJL122W	3	4.5	5	3
YJR144W	3	4.5	5	3
[truncated: 1,922 more rows]
