# Supplementary material for: Genome-wide polysomal analysis of a yeast strain with mutated ribosomal protein S9
Source: BMC Genomics. 2007 Aug 21;8:285. doi: 10.1186/1471-2164-8-285 (PMC2020489; doi:10.1186/1471-2164-8-285)
Supplement: Additional file 4 — Average number of ribosomes per gene. Excel file that contains a list of genes with their average number of ribosomes (after exclusion of genes with large variations between repeats). [file 1471-2164-8-285-S4.xls]

## Sheet: Average ribo num of three exp
id	Average number of ribosomes
YAL003W	5
YAL005C	8
YAL035C-A	1
YAL038W	8
YAL044C	5
YAL046C	1
YAL049C	8
YAL059W	3.5
YAL060W	8
YAL065C	8
YAR002W	3.5
YAR007C	1
YAR008W	3.5
YAR010C	3.5
YAR015W	5
YAR020C	1
YAR027W	3.5
YAR028W	3.5
YAR062W	5
YAR064W	3.5
YAR068W	3.5
YAR075W	8
YBL002W	3.5
YBL003C	3.5
YBL003C	3.5
YBL005W-A	8
YBL005W-B	5
YBL006C	3.5
YBL024W	8
YBL027W	3.5
YBL030C	8
YBL039C	5
YBL040C	3.5
YBL041W	8
YBL056W	8
YBL058W	8
YBL072C	3.5
YBL077W	8
YBL081W	5
YBL087C	3.5
YBL092W	3.5
YBL093C	3.5
YBL095W	1
YBL099W	5
YBL101W-A	5
YBL101W-B	1
YBL102W	3.5
YBL106C	3.5
YBL107W-A	1
YBL109W	1
YBL111C	1
YBL113C	1
YBR002C	3.5
YBR005W	1
YBR009C	3.5
YBR010W	3.5
YBR011C	8
YBR012W-A	1
YBR012W-B	5
YBR015C	1
YBR018C	1
YBR022W	3.5
YBR024W	3.5
YBR026C	8
YBR027C	8
YBR028C	3.5
YBR031W	5
YBR032W	8
YBR034C	8
YBR035C	5
YBR036C	8
YBR039W	5
YBR040W	3.5
YBR048W	3.5
YBR051W	3.5
YBR052C	3.5
YBR064W	3.5
YBR067C	8
YBR068C	5
YBR071W	3.5
YBR075W	8
YBR082C	3.5
YBR084C-A	3.5
YBR084W	3.5
YBR089C-A	3.5
YBR093C	8
YBR106W	3.5
YBR118W	5
YBR122C	3.5
YBR127C	8
YBR128C	1
YBR134W	5
YBR135W	5
YBR141C	8
YBR142W	1
YBR174C	8
YBR189W	5
YBR221C	5
YBR242W	5
YBR249C	8
YBR253W	8
YBR256C	5
YBR265W	8
YBR269C	3.5
YBR288C	5
YCL026C-A	3.5
YCR012W	5
YCR013C	8
YCR018C-A	8
YCR019W	3.5
YCR020C-A	1.5
YCR025C	8
YCR028C-A	3.5
YCR031C	3.5
YCR036W	5
YCR040W	8
YCR041W	8
YCR043C	3.5
YCR046C	3.5
YCR051W	3.5
YCR052W	5
YCR053W	8
YCR060W	8
YCR073W-A	3.5
YCR077C	8
YCR085W	3.5
YCR087W	3.5
YCR094W	3.5
YCR099C	3.5
YDL001W	3.5
YDL002C	3.5
YDL004W	3.5
YDL007W	8
YDL014W	8
YDL015C	3.5
YDL018C	8
YDL019C	5
YDL020C	3.5
YDL022W	8
YDL029W	5
YDL031W	8
YDL032W	8
YDL033C	1
YDL052C	3.5
YDL061C	1.5
YDL062W	1
YDL064W	3.5
YDL066W	5
YDL067C	3.5
YDL069C	1
YDL071C	1
YDL072C	3.5
YDL075W	3.5
YDL076C	1
YDL078C	5
YDL080C	1
YDL081C	3.5
YDL082W	5
YDL083C	3.5
YDL084W	8
YDL085W	1
YDL086W	3.5
YDL089W	1
YDL092W	5
YDL094C	8
YDL095W	8
YDL096C	1
YDL097C	3.5
YDL101C	1
YDL104C	1
YDL106C	8
YDL107W	1
YDL108W	1
YDL110C	1
YDL111C	3.5
YDL113C	3.5
YDL114W	3.5
YDL115C	1
YDL116W	8
YDL117W	1
YDL119C	1
YDL121C	1
YDL122W	1
YDL124W	8
YDL126C	8
YDL128W	8
YDL129W	3.5
YDL130W	3.5
YDL130W-A	1
YDL131W	8
YDL133C-A	1
YDL135C	3.5
YDL136W	3.5
YDL137W	5
YDL138W	1
YDL141W	8
YDL145C	1
YDL146W	1
YDL147W	5
YDL148C	1
YDL157C	3.5
YDL158C	3.5
YDL159W	8
YDL165W	3.5
YDL166C	3.5
YDL169C	1
YDL170W	1
YDL175C	1
YDL177C	1
YDL178W	8
YDL179W	1
YDL182W	5
YDL183C	1
YDL184C	1.5
YDL185W	8
YDL186W	1
YDL188C	8
YDL190C	1
YDL191W	3.5
YDL197C	1
YDL198C	8
YDL200C	1
YDL201W	5
YDL204W	1
YDL205C	3.5
YDL206W	1
YDL207W	1.5
YDL212W	3.5
YDL214C	8
YDL217C	3.5
YDL218W	1
YDL219W	5
YDL221W	1
YDL222C	1
YDL223C	1
YDL226C	5
YDL228C	8
YDL230W	3.5
YDL233W	1
YDL235C	5
YDL236W	8
YDL238C	1
YDL239C	1
YDL241W	3.5
YDL244W	8
YDL248W	3.5
YDR001C	5
YDR002W	5
YDR006C	1
YDR007W	3.5
YDR008C	3.5
YDR009W	1
YDR010C	1
YDR012W	5
YDR013W	8
YDR014W	8
YDR021W	8
YDR022C	1
YDR023W	8
YDR024W	8
YDR025W	3.5
YDR026C	3.5
YDR028C	5
YDR029W	8
YDR030C	1
YDR031W	1
YDR033W	5
YDR034C-A	8
YDR034C-D	8
YDR034W-B	1
YDR035W	8
YDR036C	5
YDR037W	8
YDR038C	3.5
YDR041W	3.5
YDR042C	1
YDR044W	8
YDR045C	3.5
YDR047W	8
YDR049W	8
YDR050C	5
YDR052C	3.5
YDR053W	1
YDR055W	1
YDR056C	8
YDR058C	1
YDR059C	3.5
YDR061W	1
YDR063W	5
YDR064W	3.5
YDR065W	1
YDR066C	8
YDR068W	1
YDR070C	1
YDR071C	5
YDR072C	8
YDR073W	1.5
YDR074W	8
YDR075W	8
YDR077W	5
YDR078C	1
YDR079W	1
YDR082W	8
YDR083W	8
YDR084C	3.5
YDR086C	3.5
YDR087C	5
YDR088C	8
YDR090C	8
YDR092W	3.5
YDR097C	1
YDR098C	8
YDR098C-B	5
YDR099W	8
YDR103W	1
YDR107C	3.5
YDR110W	1
YDR111C	3.5
YDR122W	8
YDR123C	1
YDR124W	1
YDR128W	8
YDR129C	8
YDR130C	1
YDR131C	1
YDR134C	3.5
YDR135C	3.5
YDR137W	8
YDR138W	1
YDR139C	1.5
YDR140W	3.5
YDR143C	1
YDR144C	3.5
YDR145W	5
YDR150W	3.5
YDR151C	3.5
YDR153C	8
YDR154C	5
YDR155C	3.5
YDR156W	3.5
YDR157W	1
YDR158W	5
YDR160W	1
YDR163W	8
YDR164C	1
YDR166C	3.5
YDR167W	3.5
YDR168W	8
YDR170C	5
YDR170W-A	3.5
YDR174W	3.5
YDR175C	8
YDR178W	8
YDR179C	1
YDR179W-A	3.5
YDR180W	5
YDR182W	8
YDR185C	5
YDR188W	5
YDR190C	5
YDR192C	1
YDR194C	3.5
YDR195W	1
YDR199W	1
YDR200C	1
YDR201W	1
YDR204W	1
YDR205W	1.5
YDR209C	1.5
YDR210W	1.5
YDR210W-A	1
YDR210W-B	1
YDR210W-C	1
YDR211W	8
YDR214W	8
YDR216W	3.5
YDR220C	1
YDR222W	1
YDR224C	3.5
YDR225W	3.5
YDR226W	5
YDR227W	5
YDR228C	5
YDR229W	1
YDR230W	3.5
YDR232W	3.5
YDR233C	5
YDR234W	8
YDR237W	3.5
YDR238C	8
YDR239C	1
YDR240C	3.5
YDR241W	3.5
YDR245W	8
YDR249C	3.5
YDR251W	8
YDR254W	1
YDR258C	5
YDR261C	3.5
YDR261C-C	8
YDR261C-D	5
YDR261W-A	1
YDR262W	1
YDR263C	1
YDR266C	1
YDR268W	1
YDR272W	5
YDR274C	1
YDR276C	8
YDR279W	3.5
YDR285W	3.5
YDR286C	1
YDR294C	8
YDR297W	5
YDR298C	5
YDR299W	8
YDR300C	8
YDR303C	8
YDR304C	5
YDR305C	5
YDR306C	5
YDR309C	8
YDR311W	8
YDR316W-A	5
YDR316W-B	5
YDR317W	3.5
YDR318W	3.5
YDR319C	1
YDR320C	8
YDR322C-A	3.5
YDR322W	8
YDR323C	1
YDR324C	8
YDR328C	5
YDR329C	3.5
YDR331W	3.5
YDR332W	3.5
YDR333C	1
YDR338C	1
YDR339C	3.5
YDR340W	1
YDR342C	8
YDR343C	8
YDR345C	8
YDR346C	8
YDR347W	3.5
YDR348C	3.5
YDR350C	1
YDR351W	1
YDR353W	5
YDR354W	3.5
YDR355C	1
YDR356W	5
YDR357C	8
YDR360W	1
YDR361C	8
YDR363W	8
YDR367W	3.5
YDR370C	3.5
YDR375C	1
YDR376W	8
YDR377W	3.5
YDR378C	1.5
YDR381W	5
YDR384C	3.5
YDR385W	8
YDR388W	3.5
YDR390C	1
YDR391C	8
YDR392W	1
YDR396W	1
YDR397C	1
YDR398W	1
YDR399W	3.5
YDR400W	3.5
YDR401W	8
YDR403W	1
YDR404C	3.5
YDR405W	1
YDR406W	3.5
YDR407C	8
YDR412W	5
YDR413C	5
YDR415C	8
YDR417C	3.5
YDR418W	3.5
YDR423C	1
YDR425W	8
YDR427W	8
YDR428C	5
YDR429C	5
YDR432W	5
YDR433W	8
YDR434W	8
YDR437W	1
YDR438W	8
YDR442W	1
YDR445C	5
YDR447C	3.5
YDR449C	8
YDR450W	3.5
YDR451C	1
YDR453C	5
YDR454C	3.5
YDR460W	1
YDR463W	3.5
YDR464W	1
YDR465C	5
YDR467C	3.5
YDR468C	3.5
YDR470C	3.5
YDR472W	8
YDR476C	3.5
YDR479C	3.5
YDR480W	3.5
YDR481C	3.5
YDR482C	3.5
YDR483W	8
YDR486C	3.5
YDR487C	3.5
YDR492W	5
YDR494W	1.5
YDR496C	8
YDR497C	5
YDR500C	1.5
YDR502C	8
YDR503C	3.5
YDR504C	8
YDR508C	8
YDR510W	1.5
YDR511W	1
YDR513W	3.5
YDR515W	3.5
YDR517W	8
YDR518W	8
YDR519W	3.5
YDR521W	1
YDR524C	1
YDR529C	3.5
YDR530C	1
YDR533C	3.5
YDR534C	3.5
YDR544C	3.5
YDR545W	1
YEL005C	3.5
YEL009C	1
YEL013W	1
YEL017C-A	8
YEL018W	1
YEL020W-A	1
YEL021W	5
YEL026W	3.5
YEL027W	2
YEL029C	3.5
YEL030W	1
YEL031W	3.5
YEL033W	5
YEL034W	5
YEL037C	3.5
YEL038W	3.5
YEL040W	3.5
YEL042W	3.5
YEL045C	1
YEL046C	2
YEL047C	8
YEL048C	1
YEL051W	3.5
YEL053C	1
YEL054C	3.5
YEL056W	5
YEL065W	1
YEL068C	1
YEL074W	1
YEL076C	3.5
YEL076C-A	1
YER002W	3.5
YER007W	3.5
YER011W	5
YER016W	5
YER019C-A	1.5
YER020W	1
YER024W	1
YER025W	8
YER026C	3.5
YER027C	8
YER028C	1
YER029C	1
YER030W	1
YER031C	3.5
YER032W	1
YER035W	1
YER036C	8
YER037W	1
YER038C	1
YER039C-A	1
YER040W	8
YER041W	8
YER042W	8
YER043C	8
YER044C	3.5
YER044C-A	1
YER045C	1
YER046W	1
YER048C	8
YER048W-A	1
YER050C	1.5
YER053C	3.5
YER054C	1
YER055C	3.5
YER056C	8
YER056C-A	3.5
YER057C	3.5
YER059W	1
YER060W	1
YER060W-A	1
YER062C	5
YER063W	5
YER064C	1
YER066W	1
YER067W	1
YER068W	8
YER069W	1
YER071C	1
YER073W	1
YER074W	3.5
YER076C	1.5
YER077C	1
YER079W	1
YER084W	1
YER085C	1
YER086W	8
YER087C-A	1
YER087W	1
YER088C	1
YER090W	5
YER091C	1
YER091C-A	1
YER093C-A	1
YER095W	1
YER097W	1
YER098W	1
YER099C	8
YER100W	8
YER102W	3.5
YER103W	1
YER107C	8
YER111C	1
YER113C	1
YER114C	1
YER115C	1
YER116C	1
YER117W	3.5
YER119C-A	3.5
YER120W	5
YER121W	1
YER122C	5
YER126C	5
YER127W	8
YER128W	1
YER129W	1
YER130C	1
YER131W	1.5
YER133W	5
YER135C	3.5
YER136W	8
YER137C	1
YER137C-A	1
YER138W-A	1
YER139C	1
YER140W	1
YER144C	3.5
YER145C	1
YER147C	1
YER148W	3.5
YER149C	1
YER150W	1
YER152C	1
YER153C	1
YER156C	5
YER157W	1
YER158C	1
YER159C	1
YER160C	1
YER161C	1
YER162C	1
YER164W	1
YER165W	5
YER166W	1
YER167W	1
YER170W	1
YER171W	8
YER173W	1
YER174C	3.5
YER176W	1
YER177W	5
YER178W	5
YER180C	1
YER181C	1
YER182W	1
YER183C	3.5
YER187W	1
YER187W-A	3.5
YER188W	1
YER189W	1
YFL002W-A	1
YFL002W-B	1
YFL005W	3.5
YFL009W	1
YFL010W-A	8
YFL011W	1
YFL012W	1
YFL013C	1
YFL013W-A	1
YFL014W	3.5
YFL015C	1
YFL018C	8
YFL020C	1
YFL021W	1
YFL022C	8
YFL023W	1
YFL026W	1
YFL027C	1
YFL028C	8
YFL029C	1
YFL030W	1
YFL031W	1
YFL032W	1
YFL033C	1
YFL034C-A	3.5
YFL036W	1
YFL037W	8
YFL038C	5
YFL040W	1
YFL041W	1
YFL043C	1
YFL045C	8
YFL047W	1
YFL048C	1
YFL049W	1
YFL051C	1
YFL052W	1
YFL053W	1
YFL054C	1
YFL057C	8
YFL058W	1
YFL059W	1
YFL060C	1
YFL061W	8
YFL063W	1
YFL065C	1
YFL066C	1
YFL067W	1
YFL068W	1
YFR002W	1
YFR004W	8
YFR005C	1
YFR006W	8
YFR007W	1
YFR008W	5
YFR009W	8
YFR010W	8
YFR011C	3.5
YFR012W	1
YFR013W	1
YFR015C	1
YFR016C	1
YFR017C	1
YFR020W	1
YFR021W	1
YFR022W	1
YFR024C	8
YFR024C-A	8
YFR025C	3.5
YFR031C-A	5
YFR032C-A	1.5
YFR034C	1
YFR035C	1
YFR036W	1
YFR039C	5
YFR040W	8
YFR042W	3.5
YFR043C	1
YFR044C	8
YFR045W	1
YFR046C	3.5
YFR049W	3.5
YFR050C	3.5
YFR051C	5
YFR052W	5
YFR053C	8
YFR055W	5
YFR056C	1
YGL001C	8
YGL002W	1
YGL004C	1
YGL005C	5
YGL007W	1
YGL008C	2
YGL009C	8
YGL010W	1
YGL011C	3.5
YGL012W	8
YGL015C	8
YGL016W	1
YGL018C	1
YGL019W	3.5
YGL020C	3.5
YGL021W	3.5
YGL024W	1
YGL025C	1
YGL026C	8
YGL027C	5
YGL030W	3.5
YGL031C	3.5
YGL032C	1
YGL033W	1
YGL034C	8
YGL035C	1
YGL036W	5
YGL037C	5
YGL039W	3.5
YGL040C	8
YGL041C	1
YGL042C	1
YGL043W	3.5
YGL044C	5
YGL045W	1
YGL047W	3.5
YGL048C	8
YGL050W	1
YGL051W	1
YGL052W	1
YGL053W	3.5
YGL054C	3.5
YGL055W	8
YGL056C	1
YGL057C	1
YGL058W	3.5
YGL060W	8
YGL062W	1
YGL069C	5
YGL071W	1
YGL072C	1
YGL073W	1
YGL074C	3.5
YGL076C	5
YGL077C	8
YGL078C	8
YGL079W	3.5
YGL081W	1
YGL082W	8
YGL083W	1
YGL084C	8
YGL085W	1
YGL087C	1
YGL088W	1
YGL089C	1
YGL095C	3.5
YGL096W	1
YGL097W	8
YGL098W	1
YGL099W	8
YGL100W	5
YGL102C	3.5
YGL103W	3.5
YGL104C	3.5
YGL105W	8
YGL106W	3.5
YGL108C	1
YGL109W	1
YGL110C	1
YGL111W	3.5
YGL112C	8
YGL114W	1
YGL115W	5
YGL117W	1
YGL118C	5
YGL119W	3.5
YGL120C	8
YGL121C	8
YGL122C	8
YGL123W	5
YGL124C	5
YGL125W	1
YGL126W	3.5
YGL127C	1
YGL130W	1
YGL133W	1
YGL135W	3.5
YGL136C	5
YGL137W	8
YGL138C	1
YGL140C	1
YGL142C	1
YGL143C	1
YGL144C	1
YGL145W	1
YGL147C	5
YGL148W	5
YGL149W	1
YGL152C	1
YGL153W	1
YGL154C	1
YGL155W	1
YGL158W	1
YGL159W	1
YGL161C	8
YGL165C	5
YGL168W	8
YGL169W	3.5
YGL171W	8
YGL172W	8
YGL175C	1
YGL177W	1
YGL180W	1
YGL182C	1
YGL184C	1
YGL185C	1
YGL186C	8
YGL187C	3.5
YGL188C	3.5
YGL189C	1.5
YGL190C	1.5
YGL191W	3.5
YGL192W	3.5
YGL193C	3.5
YGL194C	1
YGL197W	1
YGL198W	3.5
YGL200C	8
YGL201C	3.5
YGL202W	8
YGL205W	1.5
YGL207W	3.5
YGL209W	1
YGL210W	1
YGL211W	1
YGL212W	1
YGL214W	8
YGL217C	1
YGL218W	3.5
YGL219C	1.5
YGL220W	1
YGL221C	3.5
YGL222C	1
YGL223C	1
YGL224C	3.5
YGL225W	5
YGL227W	1
YGL229C	8
YGL230C	1
YGL232W	3.5
YGL234W	8
YGL235W	1
YGL236C	1
YGL237C	5
YGL240W	1
YGL241W	1
YGL242C	3.5
YGL244W	5
YGL245W	8
YGL246C	1
YGL247W	3.5
YGL248W	1
YGL249W	1
YGL250W	1
YGL251C	1
YGL252C	3.5
YGL253W	8
YGL254W	1
YGL256W	1
YGL258W	1
YGL260W	1
YGL262W	1
YGL263W	1
YGR001C	8
YGR002C	1
YGR003W	1
YGR004W	1
YGR005C	5
YGR008C	1
YGR009C	1
YGR010W	1
YGR011W	1
YGR012W	1
YGR013W	5
YGR014W	1
YGR015C	1
YGR018C	3.5
YGR019W	1
YGR020C	1.5
YGR021W	1.5
YGR022C	1
YGR023W	3.5
YGR024C	3.5
YGR025W	1
YGR027C	3.5
YGR027W-A	8
YGR027W-B	5
YGR028W	1
YGR029W	3.5
YGR031W	3.5
YGR032W	8
YGR033C	3.5
YGR034W	3.5
YGR035C	1
YGR037C	3.5
YGR038C-A	1
YGR038C-B	5
YGR038W	3.5
YGR039W	1.5
YGR040W	1
YGR043C	1
YGR045C	1
YGR046W	5
YGR047C	1
YGR048W	1
YGR049W	1
YGR051C	3.5
YGR053C	1
YGR054W	1
YGR055W	1
YGR058W	1
YGR059W	1
YGR060W	5
YGR062C	1
YGR063C	3.5
YGR064W	1
YGR066C	1
YGR067C	1
YGR069W	1
YGR071C	1
YGR073C	1
YGR075C	3.5
YGR079W	3.5
YGR080W	8
YGR081C	3.5
YGR085C	3.5
YGR087C	3.5
YGR091W	3.5
YGR094W	8
YGR099W	3.5
YGR103W	8
YGR106C	8
YGR107W	1
YGR108W	3.5
YGR109W-A	8
YGR113W	3.5
YGR117C	5
YGR118W	3.5
YGR119C	5
YGR122C-A	3.5
YGR122W	3.5
YGR124W	8
YGR127W	3.5
YGR132C	8
YGR133W	3.5
YGR135W	5
YGR136W	3.5
YGR137W	8
YGR138C	8
YGR145W	8
YGR146C	3.5
YGR147C	3.5
YGR148C	3.5
YGR151C	5
YGR153W	8
YGR155W	8
YGR158C	3.5
YGR159C	8
YGR160W	5
YGR161C-C	5
YGR161C-D	5
YGR161W-A	1
YGR161W-B	5
YGR162W	8
YGR164W	1
YGR165W	3.5
YGR166W	8
YGR167W	8
YGR172C	5
YGR174C	3.5
YGR178C	5
YGR180C	5
YGR181W	3.5
YGR182C	3.5
YGR183C	3.5
YGR185C	8
YGR186W	8
YGR187C	8
YGR188C	3.5
YGR191W	8
YGR193C	8
YGR198W	3.5
YGR201C	8
YGR203W	3.5
YGR207C	5
YGR208W	5
YGR209C	3.5
YGR210C	5
YGR213C	1
YGR214W	5
YGR219W	5
YGR221C	1.5
YGR222W	1
YGR223C	1
YGR224W	5
YGR225W	5
YGR226C	3.5
YGR228W	8
YGR230W	3.5
YGR231C	3.5
YGR234W	8
YGR235C	8
YGR236C	8
YGR240C	8
YGR244C	8
YGR245C	1
YGR247W	3.5
YGR249W	1
YGR250C	8
YGR251W	5
YGR252W	3.5
YGR253C	8
YGR254W	8
YGR256W	8
YGR262C	3.5
YGR264C	8
YGR267C	5
YGR268C	8
YGR270W	8
YGR277C	3.5
YGR278W	1
YGR279C	5
YGR282C	8
YGR283C	5
YGR284C	3.5
YGR286C	8
YGR288W	3.5
YGR289C	1
YGR290W	1
YGR293C	1
YGR294W	1
YGR295C	3.5
YHL001W	3.5
YHL002W	3.5
YHL003C	5
YHL004W	3.5
YHL006C	1
YHL009C	3.5
YHL009W-A	1
YHL010C	1
YHL011C	5
YHL013C	8
YHL015W	3.5
YHL018W	3.5
YHL019C	8
YHL020C	1
YHL021C	1
YHL029C	3.5
YHL031C	3.5
YHL032C	1
YHL033C	5
YHL034C	8
YHL035C	8
YHL036W	1
YHL037C	1
YHL039W	8
YHL040C	1
YHL041W	1
YHL043W	1
YHL044W	1
YHL045W	1
YHL047C	3.5
YHL048W	5
YHR001W-A	3.5
YHR002W	1
YHR003C	5
YHR004C	1
YHR005C	1
YHR005C-A	1.5
YHR007C	8
YHR010W	3.5
YHR011W	3.5
YHR012W	3.5
YHR013C	5
YHR016C	1
YHR018C	8
YHR020W	8
YHR021C	3.5
YHR025W	8
YHR026W	2
YHR028C	8
YHR030C	5
YHR031C	1
YHR034C	8
YHR035W	1
YHR039C-A	8
YHR040W	8
YHR041C	3.5
YHR042W	8
YHR043C	3.5
YHR045W	8
YHR046C	3.5
YHR049C-A	5
YHR049W	5
YHR050W	3.5
YHR051W	3.5
YHR052W	8
YHR053C	3.5
YHR054C	8
YHR056C	3.5
YHR057C	3.5
YHR060W	1
YHR064C	8
YHR066W	5
YHR068W	5
YHR069C	8
YHR070W	8
YHR071W	1.5
YHR072W	8
YHR072W-A	1.5
YHR073W	1
YHR074W	8
YHR075C	8
YHR077C	1
YHR078W	3.5
YHR083W	3.5
YHR084W	1
YHR085W	8
YHR086W	3.5
YHR089C	5
YHR092C	5
YHR094C	8
YHR095W	8
YHR096C	8
YHR097C	1.5
YHR099W	3.5
YHR101C	3.5
YHR102W	8
YHR107C	8
YHR113W	8
YHR115C	3.5
YHR116W	8
YHR117W	8
YHR118C	8
YHR121W	3.5
YHR122W	8
YHR123W	8
YHR125W	1
YHR126C	1
YHR128W	5
YHR129C	3.5
YHR130C	1
YHR131C	1
YHR132C	8
YHR133C	3.5
YHR134W	1
YHR135C	5
YHR137W	8
YHR138C	8
YHR141C	3.5
YHR142W	8
YHR143W-A	1.5
YHR144C	3.5
YHR145C	1
YHR146W	8
YHR147C	3.5
YHR148W	3.5
YHR152W	1
YHR153C	1
YHR154W	1
YHR156C	1.5
YHR157W	5
YHR159W	1
YHR161C	5
YHR162W	3.5
YHR163W	3.5
YHR170W	8
YHR172W	5
YHR173C	8
YHR174W	8
YHR175W	3.5
YHR176W	1
YHR178W	3.5
YHR179W	8
YHR180W	1
YHR181W	3.5
YHR183W	5
YHR186C	8
YHR188C	8
YHR189W	1
YHR190W	8
YHR191C	8
YHR192W	1
YHR193C	3.5
YHR196W	8
YHR203C	5
YHR209W	8
YHR210C	1
YHR211W	1
YHR212C	1
YHR214C-B	5
YHR214C-C	1
YHR215W	1
YHR216W	8
YHR217C	1.5
YHR218W	1
YHR219W	1
YIL001W	1
YIL003W	3.5
YIL005W	1
YIL006W	1
YIL007C	1
YIL009C-A	3.5
YIL009W	8
YIL010W	3.5
YIL011W	8
YIL014W	1
YIL015W	1
YIL016W	3.5
YIL018W	5
YIL019W	3.5
YIL021W	5
YIL022W	3.5
YIL023C	1
YIL024C	1
YIL026C	1
YIL027C	3.5
YIL029C	1
YIL030C	1
YIL032C	1
YIL033C	8
YIL034C	3.5
YIL035C	8
YIL039W	1
YIL040W	3.5
YIL043C	3.5
YIL044C	3.5
YIL045W	1
YIL047C	1
YIL048W	8
YIL049W	1
YIL050W	3.5
YIL051C	3.5
YIL052C	3.5
YIL053W	8
YIL054W	1
YIL055C	1
YIL056W	1
YIL059C	1
YIL060W	1
YIL063C	8
YIL064W	3.5
YIL065C	1
YIL066C	3.5
YIL068C	3.5
YIL069C	3.5
YIL071C	1
YIL073C	1
YIL075C	8
YIL076W	8
YIL079C	3.5
YIL082W	1
YIL082W-A	3.5
YIL083C	8
YIL085C	3.5
YIL087C	3.5
YIL094C	8
YIL096C	3.5
YIL103W	8
YIL105C	5
YIL109C	8
YIL110W	3.5
YIL114C	3.5
YIL115C	3.5
YIL118W	5
YIL119C	3.5
YIL133C	3.5
YIL142W	8
YIL145C	3.5
YIL148W	3.5
YIL164C	3.5
YIL176C	1
YIR001C	3.5
YIR003W	8
YIR006C	5
YIR008C	8
YIR012W	8
YIR016W	3.5
YIR022W	8
YIR026C	8
YIR027C	8
YIR034C	8
YIR035C	3.5
YIR037W	5
YIR038C	3.5
YIR043C	8
YJL002C	5
YJL004C	3.5
YJL008C	8
YJL009W	8
YJL014W	8
YJL015C	8
YJL026W	8
YJL031C	8
YJL048C	5
YJL050W	8
YJL052W	8
YJL053W	8
YJL054W	3.5
YJL055W	5
YJL057C	8
YJL059W	8
YJL060W	8
YJL063C	5
YJL064W	1
YJL067W	1
YJL068C	8
YJL069C	1
YJL071W	1
YJL072C	3.5
YJL074C	8
YJL076W	1
YJL077C	1
YJL078C	1
YJL079C	8
YJL082W	1
YJL084C	8
YJL085W	1
YJL087C	1
YJL088W	1
YJL089W	1
YJL093C	1
YJL095W	1
YJL096W	1
YJL098W	1
YJL099W	1
YJL101C	8
YJL102W	1
YJL103C	1
YJL104W	3.5
YJL108C	1
YJL109C	1
YJL110C	1
YJL111W	1
YJL112W	1
YJL114W	1
YJL122W	3.5
YJL123C	8
YJL124C	3.5
YJL125C	8
YJL128C	1
YJL130C	1
YJL133W	1
YJL134W	1
YJL135W	1
YJL136C	1.5
YJL140W	3.5
YJL142C	1
YJL143W	3.5
YJL144W	1
YJL145W	5
YJL147C	1
YJL148W	8
YJL149W	1
YJL151C	3.5
YJL152W	3.5
YJL156C	3.5
YJL158C	5
YJL159W	5
YJL160C	1
YJL162C	5
YJL163C	1
YJL164C	3.5
YJL166W	3.5
YJL167W	8
YJL168C	8
YJL169W	1
YJL170C	1
YJL171C	5
YJL174W	5
YJL175W	1
YJL178C	3.5
YJL179W	3.5
YJL180C	3.5
YJL182C	1
YJL183W	3.5
YJL184W	1
YJL185C	1
YJL186W	1
YJL189W	1
YJL190C	3.5
YJL191W	3.5
YJL192C	3.5
YJL193W	1
YJL194W	3.5
YJL195C	1
YJL196C	8
YJL201W	1
YJL202C	1
YJL204C	1
YJL205C-A	1
YJL206C	1
YJL207C	3.5
YJL208C	5
YJL210W	1
YJL211C	1
YJL212C	1
YJL213W	1
YJL215C	1
YJL216C	1
YJL218W	3.5
YJL219W	1
YJL220W	1
YJL222W	3.5
YJL223C	3.5
YJR002W	1
YJR003C	1
YJR004C	1
YJR005W	1
YJR006W	1
YJR007W	5
YJR008W	1
YJR009C	5
YJR011C	1
YJR012C	1
YJR013W	1
YJR015W	8
YJR016C	8
YJR018W	3.5
YJR022W	8
YJR024C	3.5
YJR025C	8
YJR026W	5
YJR027W	5
YJR028W	1
YJR029W	5
YJR030C	3.5
YJR034W	3.5
YJR041C	8
YJR045C	5
YJR047C	3.5
YJR048W	5
YJR050W	3.5
YJR051W	1
YJR052W	8
YJR053W	1
YJR057W	3.5
YJR058C	3.5
YJR059W	1
YJR061W	1
YJR063W	3.5
YJR064W	8
YJR065C	3.5
YJR067C	1
YJR069C	8
YJR072C	8
YJR073C	3.5
YJR074W	3.5
YJR075W	8
YJR076C	8
YJR077C	5
YJR079W	5
YJR080C	3.5
YJR082C	1
YJR083C	1
YJR084W	1
YJR085C	3.5
YJR086W	8
YJR087W	8
YJR088C	5
YJR090C	1
YJR093C	3.5
YJR094W-A	1.5
YJR096W	3.5
YJR097W	1
YJR099W	3.5
YJR100C	3.5
YJR101W	3.5
YJR103W	1
YJR104C	5
YJR107W	8
YJR114W	3.5
YJR115W	1
YJR116W	3.5
YJR117W	8
YJR118C	8
YJR123W	3.5
YJR126C	8
YJR128W	1
YJR129C	1
YJR131W	1
YJR132W	3.5
YJR133W	3.5
YJR135C	1
YJR135W-A	3.5
YJR137C	3.5
YJR138W	3.5
YJR140C	8
YJR142W	5
YJR143C	8
YJR144W	3.5
YJR145C	5
YJR146W	3.5
YJR148W	8
YJR150C	1
YJR152W	1
YJR154W	1
YJR157W	1
YJR159W	3.5
YJR162C	1
YKL002W	3.5
YKL004W	3.5
YKL006C-A	1
YKL006W	3.5
YKL007W	3.5
YKL009W	5
YKL011C	3.5
YKL012W	1
YKL013C	3.5
YKL016C	3.5
YKL018W	3.5
YKL019W	3.5
YKL023W	1
YKL025C	1
YKL026C	1
YKL027W	1
YKL028W	3.5
YKL029C	5
YKL032C	5
YKL033W	1
YKL033W-A	3.5
YKL034W	1
YKL035W	8
YKL037W	1
YKL038W	3.5
YKL040C	5
YKL042W	1
YKL046C	8
YKL049C	1
YKL051W	3.5
YKL056C	3.5
YKL057C	3.5
YKL060C	5
YKL061W	1
YKL065C	3.5
YKL066W	3.5
YKL067W	3.5
YKL068W	8
YKL069W	3.5
YKL070W	1
YKL075C	8
YKL076C	8
YKL077W	8
YKL078W	8
YKL079W	3.5
YKL080W	8
YKL081W	8
YKL082C	8
YKL085W	5
YKL086W	1
YKL087C	3.5
YKL088W	1
YKL089W	1
YKL090W	1
YKL091C	8
YKL096W	8
YKL096W-A	3.5
YKL097C	3.5
YKL098W	3.5
YKL100C	3.5
YKL103C	8
YKL106W	3.5
YKL108W	1.5
YKL109W	5
YKL111C	8
YKL114C	3.5
YKL116C	3.5
YKL117W	5
YKL119C	3.5
YKL120W	8
YKL122C	8
YKL124W	8
YKL125W	8
YKL126W	8
YKL139W	1
YKL141W	3.5
YKL142W	5
YKL145W	8
YKL147C	1
YKL149C	1
YKL150W	8
YKL151C	3.5
YKL152C	5
YKL153W	8
YKL154W	3.5
YKL155C	1
YKL156W	3.5
YKL158W	1
YKL159C	1
YKL160W	1.5
YKL162C-A	1
YKL163W	5
YKL164C	8
YKL167C	1
YKL169C	8
YKL170W	3.5
YKL171W	1.5
YKL172W	8
YKL173W	8
YKL174C	8
YKL175W	8
YKL176C	1
YKL177W	1
YKL178C	1
YKL180W	3.5
YKL182W	3.5
YKL183W	3.5
YKL185W	3.5
YKL187C	3.5
YKL188C	1
YKL189W	1
YKL190W	3.5
YKL192C	3.5
YKL193C	3.5
YKL196C	3.5
YKL198C	1
YKL199C	1
YKL202W	8
YKL203C	8
YKL204W	1
YKL206C	3.5
YKL207W	3.5
YKL208W	1
YKL212W	8
YKL213C	8
YKL214C	3.5
YKL218C	1
YKL219W	8
YKL221W	1
YKL222C	1
YKL223W	1
YKL224C	1
YKR003W	8
YKR004C	1.5
YKR006C	5
YKR009C	1
YKR010C	1
YKR011C	8
YKR012C	1
YKR013W	8
YKR014C	5
YKR017C	8
YKR018C	8
YKR021W	1
YKR022C	1
YKR025W	8
YKR026C	8
YKR027W	1
YKR028W	1
YKR029C	1
YKR030W	5
YKR035C	3.5
YKR037C	3.5
YKR038C	3.5
YKR039W	1
YKR040C	1
YKR042W	5
YKR043C	8
YKR044W	8
YKR045C	5
YKR048C	3.5
YKR049C	1
YKR051W	1
YKR052C	1
YKR055W	3.5
YKR056W	8
YKR057W	1.5
YKR058W	1.5
YKR059W	8
YKR060W	8
YKR062W	5
YKR064W	1
YKR065C	8
YKR067W	1
YKR068C	3.5
YKR071C	8
YKR073C	1.5
YKR074W	3.5
YKR076W	1
YKR080W	8
YKR083C	1
YKR084C	8
YKR085C	1
YKR087C	8
YKR088C	3.5
YKR090W	1
YKR092C	8
YKR094C	3.5
YKR099W	1
YLL001W	1
YLL002W	1
YLL008W	8
YLL011W	8
YLL013C	1
YLL016W	1
YLL018C	8
YLL022C	3.5
YLL024C	8
YLL025W	3.5
YLL026W	1
YLL027W	5
YLL028W	8
YLL029W	8
YLL035W	1
YLL037W	8
YLL038C	1.5
YLL039C	5
YLL041C	3.5
YLL043W	5
YLL044W	5
YLL045C	5
YLL046C	5
YLL047W	3.5
YLL048C	5
YLL049W	1
YLL050C	3.5
YLL051C	1
YLL053C	1
YLL054C	1.5
YLL056C	8
YLL058W	1
YLL061W	3.5
YLL062C	1
YLL064C	3.5
YLL065W	1
YLR002C	1
YLR003C	3.5
YLR004C	1
YLR007W	5
YLR009W	5
YLR012C	1
YLR014C	1
YLR015W	3.5
YLR016C	1
YLR018C	3.5
YLR020C	8
YLR022C	5
YLR025W	5
YLR026C	8
YLR027C	5
YLR029C	5
YLR034C	8
YLR035C-A	3.5
YLR036C	3.5
YLR037C	1
YLR038C	3.5
YLR043C	3.5
YLR044C	8
YLR048W	5
YLR049C	8
YLR055C	8
YLR061W	3.5
YLR064W	5
YLR073C	1
YLR075W	3.5
YLR076C	5
YLR081W	3.5
YLR085C	3.5
YLR089C	8
YLR091W	3.5
YLR093C	3.5
YLR097C	3.5
YLR100W	8
YLR101C	8
YLR103C	1
YLR105C	3.5
YLR107W	3.5
YLR109W	5
YLR110C	3.5
YLR111W	1
YLR113W	5
YLR121C	1
YLR123C	8
YLR127C	1
YLR134W	8
YLR137W	1
YLR138W	1
YLR142W	1
YLR143W	8
YLR144C	1
YLR145W	1
YLR146C	3.5
YLR147C	1
YLR148W	1
YLR150W	5
YLR151C	8
YLR153C	8
YLR154C	1
YLR155C	8
YLR156W	1
YLR157C-A	1
YLR157C-B	5
YLR158C	8
YLR160C	8
YLR162W	1
YLR164W	1
YLR167W	3.5
YLR168C	3.5
YLR169W	8
YLR170C	3.5
YLR172C	5
YLR175W	5
YLR177W	3.5
YLR179C	3.5
YLR180W	8
YLR181C	5
YLR183C	3.5
YLR185W	1.5
YLR186W	3.5
YLR193C	3.5
YLR195C	8
YLR196W	8
YLR197W	8
YLR198C	8
YLR199C	8
YLR200W	1
YLR201C	1.5
YLR202C	3.5
YLR203C	3.5
YLR204W	3.5
YLR207W	1
YLR208W	5
YLR209C	8
YLR218C	8
YLR223C	8
YLR225C	8
YLR227C	1
YLR227W-A	8
YLR229C	5
YLR230W	5
YLR231C	8
YLR232W	1
YLR237W	8
YLR242C	1
YLR243W	5
YLR245C	8
YLR249W	8
YLR250W	8
YLR253W	3.5
YLR254C	1
YLR256W-A	8
YLR257W	8
YLR259C	8
YLR262C	3.5
YLR264W	1.5
YLR268W	3.5
YLR276C	8
YLR285W	3.5
YLR286C	8
YLR290C	8
YLR291C	3.5
YLR292C	3.5
YLR293C	5
YLR294C	3.5
YLR295C	3.5
YLR296W	1
YLR300W	8
YLR322W	1
YLR323C	1
YLR325C	3.5
YLR326W	3.5
YLR327C	1
YLR328W	5
YLR330W	8
YLR331C	1
YLR332W	1
YLR333C	3.5
YLR339C	5
YLR340W	5
YLR344W	3.5
YLR346C	1
YLR348C	3.5
YLR351C	3.5
YLR354C	5
YLR355C	5
YLR359W	8
YLR360W	8
YLR363C	3.5
YLR370C	3.5
YLR371W	5
YLR372W	8
YLR375W	3.5
YLR379W	1
YLR387C	8
YLR388W	1.5
YLR390W-A	5
YLR393W	1
[truncated: 863 more rows]
