# Supplementary material for: Genome-wide polysomal analysis of a yeast strain with mutated ribosomal protein S9
Source: BMC Genomics. 2007 Aug 21;8:285. doi: 10.1186/1471-2164-8-285 (PMC2020489; doi:10.1186/1471-2164-8-285)
Supplement: Additional file 5 — Number of ribosomes per gene in the wild type and mutant strains. Excel file with the list of genes that had a corresponding ribosomal association in the wild type strain. This file also includes various mRNA features for each gene. [file 1471-2164-8-285-S5.xls]

## Sheet: features of 815 genes
ID	gene name	change in number of ribosomes (wt minus mutant)	wildtype density	mutant density	CAI	5'UTR -∆G	Gc-content	ORF -∆G	orf length	copy number wildtype	copy number mutant	t1/2 wildtype	containing intron
YPR141C	KAR3	-7.25	0.0456621	0.376712	0.119	19.5	0.346575	453.73	2190	1.27132	1.43175	15
YDR404C	RPB7	-6.75	0.581395	1.88953	0.152	14.1	0.387597	119.9	516	1.17151	1.2978	17
YNL291C	MID1	-6.75	0.182149	0.591985	0.133	18.9	0.392228	418.72	1647	0.865922	0.795133	14
YKR074W		-6.5	0.641026	2.02991	0.183	16.3	0.365385	99.5	468	2.51183	2.58425	10
YMR088C		-6.5	0.17762	0.562463	0.116	17.4	0.386619	461.92	1689	1.10677	1.11266	10
YNR028W	CPR8	-6.5	0.323625	1.02481	0.137	13.1	0.391586	233.1	927	1.94888	1.77735	16
YOR228C		-6.5	0.330033	1.0451	0.112	20.99	0.425743	267.89	909	0.59012	0.632661	16
YLR437C		-5.75	0.746269	2.17662	0.08	1.35	0.529851	122.21	402	0.944623	0.824173	18
YMR024W	MRPL3	-5.75	0.255754	0.745951	0.123	16.2	0.404945	293.52	1173	1.34534	1.3658	19
YDR107C		-5.05	0.232789	0.482912	0.129	11.34	0.383853	542.37	2019	0.711819	1.14554	12
YGR026W		-5.05	0.561529	1.16487	0.196	9.1	0.362007	186	837	2.92669	2.48634	35
YNL004W	HRB1	-4.8	0.364341	0.736434	0.153	17.7	0.417054	334.96	1290	1.27532	1.18295	13
YOR179C		-4.8	0.828924	1.67549	0.121	13.3	0.393298	134.5	567	1.37593	1.13432	9
YOR195W	SLK19	-4.8	0.190592	0.385239	0.16	17.06	0.326845	485.39	2466	1.35596	1.92356	24
YOR308C	SNU66	-4.8	0.26644	0.538549	0.132	14.4	0.37585	385.28	1764	1.02752	1.23752	20
YDR304C	CPR5	-4.4	0.693215	1.34218	0.261	16	0.423304	188.7	678	4.51903	3.11458	16
YIR023W	DAL81	-4.4	0.161346	0.312393	0.125	14.9	0.399245	685.24	2913			15
YBR135W	CKS1	-4.05	1.03753	1.93157	0.144	14.65	0.479029	124	453	1.22043	1.24733	18
YNL110C	NOP15	-4.05	0.708899	1.31976	0.185	10.2	0.361991	140	663	3.94871	2.59242	12
YOR143C	THI8	-4.05	0.489583	0.911458	0.163	21.5	0.346875	218.85	960	1.22561	1.49919	13
YPR060C	ARO7	-4.05	0.609598	1.13489	0.217	10.5	0.361868	180.2	771	1.81666	1.62176	16
YLR132C		-4	0.343643	0.801833	0.12	18.6	0.382589	183.25	873	1.6083	2.39849	14
YGR234W	YHB1	-3.5	0.583333	0.875	0.267	16.74	0.398333	303.17	1200	13.1755	18.2859	6
YNR059W	MNT4	-3.5	0.0573723	0.258176	0.115	17.5	0.383821	436.7	1743	1.0816	0.994216	30
YHR030C	SLT2	-3.4	0.323024	0.556701	0.138	16.5	0.402749	387.66	1455	0.709014	0.864189	19
YMR054W	STV1	-3.4	0.175832	0.30303	0.158	15.71	0.400673	738.74	2673	0.874646	0.913318	21
YPR169W		-3.4	0.304207	0.524272	0.166	15.52	0.382015	368	1545	1.6816	1.43155	14
YDR051C		-3.3	0.467662	0.79602	0.161	16.4	0.39005	271.04	1005	1.04488		17
YGR095C	RRP46	-3.3	0.609598	1.03761	0.124	9.4	0.409226	174.32	771	0.351972	0.281877	14
YHR076W		-3.3	0.417778	0.711111	0.174	6.8	0.403556	304.24	1125	1.0483	1.99854	15
YJR086W	STE18	-3.3	1.41141	2.4024	0.101	19.8	0.348348	63.1	333	3.76479	3.19889	19
YKL015W	PUT3	-3.3	0.102041	0.214286	0.163	11.66	0.357143	704.84	2940	0.841904	1.86182	12
YLR441C	RPS1A	-3.3	0.390625	0.820312	0.696	14.3	0.402344	207.7	768	1.63381	1.28814	12.5
YMR321C		-3.3	1.47799	2.51572	0.183	5.7	0.427673	86.3	318	1.64341	1.55724	10
YNL312W	RFA2	-3.3	0.505376	0.860215	0.194	14.7	0.416058	228.73	930	1.22961	1.19179	19	yes
YPL131W	RPL5	-3.3	0.525727	0.894855	0.83	13.5	0.444072	239.33	894	26.1717	18.2182	12
YDR101C	ARX1	-2.8	0.392817	0.549944	0.238	11.3	0.390011	459.54	1782	1.9789		9
YFR010W	UBP6	-2.8	0.466667	0.653333	0.208	17.1	0.369333	365.56	1500	2.75144	2.94428	24
YGL097W	SRM1	-2.8	0.483092	0.676329	0.204	11.6	0.441684	438.35	1449	1.13987	1.12268	12
YHR201C	PPX1	-2.8	0.586265	0.820771	0.141	6	0.399497	322.6	1194	1.31931	1.71956	13
YIR034C	LYS1	-2.8	0.623886	0.87344	0.218	12.1	0.434046	302.56	1122	1.01054	1.28425	19
YKL021C	MAK11	-2.8	0.497512	0.696517	0.193	7.85	0.370291	357.2	1407	1.13491	1.24591	11
YKL143W	LTV1	-2.8	0.502874	0.704023	0.178	14.35	0.389368	334.89	1392	1.54697	1.58919	15
YKL145W	RPT1	-2.8	0.498575	0.698006	0.232	14.8	0.415242	370.39	1404	2.57635	1.97314	17
YLR197W	SIK1	-2.8	0.462046	0.646865	0.37	15.3	0.364356	361.87	1515	12.8534	1.97411	12
YLR248W	RCK2	-2.8	0.381888	0.534643	0.172	14.1	0.40371	475.79	1833	1.66556	1.16445	35
YLR314C	CDC3	-2.8	0.447857	0.626999	0.183	9.9	0.380678	378.44	1563	2.10651	1.72435	19
YLR387C		-2.8	0.538876	0.754426	0.173	15.4	0.388761	333.73	1299	1.46046	1.34528	22
YML008C	ERG6	-2.8	0.607639	0.850694	0.308	8.9	0.411458	305.48	1152	2.89939	2.56755	14
YML074C	FPR3	-2.8	0.566343	0.79288	0.366	8.4	0.420712	295.54	1236	4.59087	3.82622	15
YMR173W	DDR48	-2.8	0.541377	0.757927	0.354	10	0.392111	281.55	1293	2.61334	0.793785	22
YNL064C	YDJ1	-2.8	0.569106	0.796748	0.373	6.7	0.414634	336.64	1230	4.75136	3.92916	19
YNL134C		-2.8	0.618921	0.86649	0.239	12	0.43855	333.38	1131	2.43738	1.32117	13
YNL138W	SRV2	-2.8	0.442758	0.619861	0.219	20.8	0.4105	418.96	1581	2.99197	2.12764	25
YNR050C	LYS9	-2.8	0.521999	0.730798	0.332	18.9	0.416107	384.56	1341	2.55686	2.85592	13
YOL097C	WRS1	-2.8	0.538876	0.754426	0.286	11.2	0.412625	347.11	1299	3.2666	2.61286	13
YOR046C	DBP5	-2.8	0.483092	0.676329	0.211	5.27	0.376812	345.75	1449	2.71745	1.95215	13
YOR117W	RPT5	-2.8	0.536398	0.750958	0.195	17.2	0.410728	364.6	1305	2.21156	1.78762	23
YOR136W	IDH2	-2.8	0.630631	0.882883	0.245	10	0.407207	279.79	1110	2.64382	2.27717	20
YOR198C	BFR1	-2.8	0.4954	0.69356	0.406	8.57	0.376504	318.51	1413	4.80308	3.61117	17
YOR241W	MET7	-2.8	0.425015	0.595021	0.146	4.92	0.384335	423.47	1647	1.62622	1.37326	19
YOR259C	RPT4	-2.8	0.532725	0.745814	0.208	10.5	0.410959	336.63	1314	2.19515	1.74163	18
YOR272W	YTM1	-2.8	0.506146	0.708604	0.202	9.3	0.409978	368.41	1383	1.75592	1.47638	9
YOR310C	NOP58	-2.8	0.455729	0.638021	0.389	13.26	0.382813	384.83	1536	7.23826	6.12548	14
YDR292C	SRP11	-2.75	0.375134	0.522508	0.149	19.2	0.371919	457.67	1866	1.38595	1.37283	16
YPL048W	CAM1	-2.75	0.560897	0.78125	0.396	22.4	0.465545	384.49	1248	6.07407	5.34137	26
YPL111W	CAR1	-2.75	0.698603	0.973054	0.213	7.3	0.47505	324.3	1002	0.85761	1.2395	12
YPL139C	UME1	-2.75	0.506146	0.704989	0.133	9.8	0.375271	350.5	1383	1.10602	1.29119	14
YBR088C	POL3	-2.6	0.604891	0.939511	0.256	14.6	0.383526	190.21	777	2.63332	2.13143	13
YDR381W	YRA1	-2.6	0.32481	0.504492	0.282	7.47	0.443465	199.22	1447	5.63245	4.49448	11	yes
YER148W	SPT15	-2.6	0.414938	0.77455	0.173	15.9	0.399723	181.06	723	3.38423	2.6786	16
YJR088C		-2.6	0.534699	0.830489	0.171	6.42	0.360637	213.15	879	2.2765	2.28423	13
YKL196C	YKT6	-2.6	0.779436	1.21061	0.181	20.8	0.391376	149.8	603	3.09086	2.81647	15
YKR014C	YPT52	-2.6	0.666667	1.03546	0.213	15	0.380142	171.32	705	1.87874	1.67417	31
YKR063C	LAS1	-2.6	0.311465	0.483764	0.118	14.1	0.375083	360.13	1509	1.32384	1.1723	13
YML001W	YPT7	-2.6	0.478469	0.893142	0.177	14.4	0.38437	154.2	627	1.81686	1.59295	14
YMR002W		-2.6	0.636943	1.18896	0.175	6.6	0.496815	143	471	2.33603	1.73395	16
YNL002C	RLP7	-2.6	0.485036	0.753354	0.224	11.7	0.358101	231.99	969	4.22816	3.68774	10
YNL131W	TOM22	-2.6	0.653595	1.22004	0.285	13.1	0.379085	100.32	459	3.10721	2.77638	18
YNL301C	RPL18B	-2.6	0.302115	0.563948	0.68	14.2	0.447415	160.2	993	18.6999	17.3369	13	yes
YNR018W		-2.6	0.444444	0.82963	0.166	12.71	0.472593	184.9	675	2.9764	2.22577	11
YOR039W	CKB2	-2.6	0.3861	0.720721	0.15	16.56	0.383526	195.8	777	1.94669	1.59412	17
YOR057W	SGT1	-2.6	0.395623	0.614478	0.161	14.8	0.372896	284.36	1188	1.44332	0.937461	15
YOR089C	VPS21	-2.6	0.742496	1.15324	0.148	11.12	0.417062	157.7	633	1.29441	1.16834	17
YPL118W	MRP51	-2.6	0.454106	0.705314	0.164	17.1	0.382609	258.46	1035	1.50721	1.34334	17
YDR216W	ADR1	-2.55	0.118328	0.182528	0.154	3.96	0.361531	970.75	3972	2.44986	3.14953	40
YDR368W	YPR1	-2.5	0.745474	1.01171	0.26	8.12	0.401491	261.72	939	2.1065	2.72949	17
YER095W	RAD51	-2.5	0.581879	0.789692	0.173	13.2	0.467165	395.8	1203	0.567513	0.932483	13
YFL014W	HSP12	-2.5	0.909091	1.66667	0.639	4.2	0.481818	98	330	2.08563	2.58435	25
YIL003W	DRE3	-2.5	0.340136	0.623583	0.107	10.6	0.417234	247.66	882	0.592636	0.695832	12
YIL079C	AIR1	-2.5	0.277008	0.507849	0.126	17.1	0.397045	262.16	1083	0.886508	0.671357	10
YKL019W	RAM2	-2.5	0.315457	0.578339	0.144	19.5	0.454259	282.83	951	1.18877	0.955328	12
YNL307C	MCK1	-2.5	0.265957	0.487589	0.159	12.5	0.407801	298.02	1128	1.97643	1.35623	24
YDR321W	ASP1	-2.4	0.410122	0.619546	0.221	12.8	0.408377	338.77	1146	2.87775	2.55733	10
YER178W	PDA1	-2.4	0.352853	0.533033	0.284	19.4	0.452098	382.36	1332	6.83143	6.1319	21
YMR083W	ADH3	-2.4	0.416667	0.629433	0.3	12.2	0.421986	344.7	1128	11.2897	8.81445	13
YPR069C	SPE3	-2.4	0.53288	0.804989	0.36	11.1	0.399093	232.89	882	1.32922	0.944165	15
YDR177W	UBC1	-2.3	0.725309	1.08025	0.158	12.3	0.416667	169.5	648	1.95737	2.53413	23
YGL115W	SNF4	-2.3	0.485036	0.722394	0.16	17.3	0.388029	258.48	969	1.52525	1.61729	18
YGL224C	SDT1	-2.3	0.557533	0.830368	0.146	17.1	0.383155	210.41	843	1.034	0.895196	25
YGR080W	TWF1	-2.3	0.47047	0.700701	0.139	9.8	0.413413	256.4	999	0.922639	0.887983	30
YHR012W	VPS29	-2.3	0.485537	0.72314	0.148	19.56	0.391048	222.96	968	0.957736	1.33129	16	yes
YJR065C	ARP3	-2.3	0.518519	0.688889	0.201	18.6	0.421481	377.95	1350	2.85145	2.21375	29
YJR069C	HAM1	-2.3	0.791246	1.17845	0.198	15.1	0.415825	156.1	594	2.4879	2.45963	13
YLR017W	MEU1	-2.3	0.463511	0.690335	0.185	4.4	0.425049	282.42	1014	1.99637	2.76281	12
YLR021W		-2.3	0.87037	1.2963	0.134	12.8	0.398148	128.71	540	1.18056	1.25696	14
YLR301W		-2.3	0.639456	0.952381	0.313	10.91	0.397279	193.02	735	4.20347	2.61979	20
YPL232W	SSO1	-2.3	0.538373	0.801833	0.193	15.6	0.449026	234.9	873	1.25249	0.977477	19
YAL012W	CYS3	-2.1	0.590717	0.767932	0.42	10.9	0.48692	356.1	1185	5.90998	4.69834	21
YBR026C	MRF1'	-2.1	0.612423	0.79615	0.166	17.6	0.386702	292.61	1143	1.65112	1.39446	25
YDL147W	RPN5	-2.1	0.523169	0.68012	0.172	14.2	0.358744	304.51	1338	2.75114	2.31676	28
YDR432W	NPL3	-2.1	0.562249	0.730924	0.359	9.25	0.478715	392.22	1245	3.22989	3.12964	14
YGR285C	ZUO1	-2.1	0.537634	0.698925	0.504	20.34	0.442396	372.54	1302	8.96249	7.13898	21
YIL041W		-2.1	0.713558	0.927625	0.239	17.6	0.45158	285.42	981	1.87337	1.48228	27
YLR216C	CPR6	-2.1	0.62724	0.815412	0.253	15.1	0.38172	278.9	1116	3.43113	2.17596	34
YMR315W		-2.1	0.666667	0.866667	0.253	12.4	0.412381	302.19	1050	1.93797	1.33264	21
YPR191W	QCR2	-2.1	0.63234	0.822042	0.227	10.7	0.433604	317.2	1107	1.87454	1.81942	26
YDR225W	HTA1	-2	0.75188	1.25313	0.654	6.6	0.428571	119.5	399	17.2657	8.34735	13.5
YER057C	HMF1	-2	0.769231	1.28205	0.307	8.2	0.433333	95.47	390	3.06405	2.32855	19
YGR209C	TRX2	-2	0.952381	1.5873	0.425	9.5	0.431746	85.5	315	4.89056	2.38559	18
YHR147C	MRPL6	-2	0.465116	0.775194	0.122	15.7	0.387597	165.61	645	0		16
YLR038C	COX12	-2	1.19048	1.98413	0.349	15.5	0.400794	61.32	252	3.18491	3.25586	16
YMR260C	TIF11	-2	0.649351	1.08225	0.404	18	0.37013	91.22	462	8.08046	7.25166	14
YOL109W		-2	0.877193	1.46199	0.583	10	0.412281	79.34	342	12.7405	5.85359	15
YOR158W	PET123	-2	0.31348	0.522466	0.155	11.62	0.365726	218.02	957	1.67914	1.24189	20
YBR067C	TIP1	-1.8	0.742496	1.02686	0.45	12.64	0.477093	161.52	633	3.19658	3.21496	114
YDL014W	NOP1	-1.8	0.711382	0.894309	0.492	10.66	0.474593	310.3	984	5.68298	4.63277	11
YDL055C	PSA1	-1.8	0.644567	0.810313	0.6	13.3	0.416206	314.66	1086	17.9502	8.32193	10
YDL084W	SUB2	-1.8	0.521999	0.656227	0.374	12.5	0.389262	352.81	1341	4.13701	3.29588	19
YDL168W	SFA1	-1.8	0.602929	0.757967	0.243	16.63	0.428079	332.83	1161	1.26108	1.49989	30
YDL236W	PHO13	-1.8	0.745474	0.937167	0.196	10.9	0.402556	254.42	939	1.79906	1.37199	15
YDR035W	ARO3	-1.8	0.628931	0.790656	0.287	8.1	0.41779	302.57	1113	3.08185	2.65111	15
YDR502C	SAM2	-1.8	0.606061	0.761905	0.498	8.7	0.419048	327.64	1155	4.78059	3.82147	15
YER043C	SAH1	-1.8	0.518519	0.651852	0.641	6.2	0.434074	397.51	1350	14.0855	14.5949	14
YFR003C		-1.8	1.00427	1.38889	0.121	20.96	0.42094	120.81	468	1.93122	2.14775	32
YGL237C	HAP2	-1.8	0.588972	0.814536	0.117	16.3	0.447368	203.37	798	0.8314	0.837513	26
YGR159C	NSR1	-1.8	0.562249	0.706827	0.493	8.9	0.432932	376.91	1245	2.20976	1.91515	10
YGR185C	TYS1	-1.8	0.590717	0.742616	0.302	14.8	0.407595	328.91	1185	4.53436	3.54729	26
YJL052W	TDH1	-1.8	0.700701	0.880881	0.856	6	0.46046	308.31	999	67.0208	42.235	10
YJL192C		-1.8	0.425532	0.680851	0.16	8.1	0.397163	169.1	705	2.62206	1.98368	13
YJR139C	HOM6	-1.8	0.648148	0.814815	0.467	12.6	0.401852	308.4	1080	6.82717	5.53912	17
YKL081W	TEF4	-1.8	0.447284	0.5623	0.553	9.6	0.425343	358.89	1565	20.2396	16.2889	10	yes
YKL096W	CWP1	-1.8	0.972222	1.22222	0.28	8.4	0.459722	199.81	720	1.85904	2.99262	9
YKL216W	URA1	-1.8	0.740741	0.931217	0.225	11.8	0.386243	241.3	945	1.64672	1.12191	8
YKR084C	HBS1	-1.8	0.381264	0.479303	0.149	13.7	0.395969	492.64	1836	0.988707	0.965439	15
YLR244C	MAP1	-1.8	0.601375	0.756014	0.291	7.6	0.406357	305.82	1164	5.68817	4.94695	15
YLR421C	RPN13	-1.8	0.636943	1.01911	0.162	24.3	0.382166	117.4	471	3.8557	3.71112	20
YML056C	IMD4	-1.8	0.353001	0.443772	0.471	15.65	0.409524	470.39	1983	3.15799	2.67843	11	yes
YML063W	RPS1B	-1.8	0.390625	0.625	0.769	16.6	0.401042	203.56	768	22.7693	17.2885	11
YML085C	TUB1	-1.8	0.479452	0.60274	0.277	5.5	0.428571	390.02	1460	2.66981	2.22156	15	yes
YMR116C	ASC1	-1.8	0.567721	0.713706	0.777	4.4	0.457292	314.81	1233	32.0942	21.8259	13	yes
YMR145C	NDE1	-1.8	0.415924	0.522876	0.261	6.23	0.410576	473.93	1683	2.03276	2.33249	18
YMR318C	ADH6	-1.8	0.646353	0.812558	0.294	12.7	0.425669	322.3	1083	2.21786	1.82731	13
YNL037C	IDH1	-1.8	0.646353	0.812558	0.266	6.43	0.434903	314.92	1083	1.55862	1.43349	19
YNL255C	GIS2	-1.8	0.649351	1.03896	0.421	15.6	0.426407	126.2	462	4.94519	3.99846	15
YOL086C	ADH1	-1.8	0.668577	0.840497	0.811	3.35	0.481375	359.7	1047	34.2828	28.7121	15
YOR063W	RPL3	-1.8	0.601375	0.756014	0.83	6.85	0.450172	345.61	1164	41.8161	3.67486	14
YOR142W	LSC1	-1.8	0.707071	0.888889	0.239	5.64	0.418182	258.83	990	3.09823	2.61735	25
YOR312C	RPL2B	-1.8	0.321888	0.515021	0.697	10.9	0.4	125.31	932	16.056	14.6487	13	yes
YPL028W	ERG1	-1.8	0.584795	0.735171	0.366	15.5	0.441103	370.02	1197	3.71637	3.76986	12
YPL206C		-1.8	0.724638	0.910973	0.148	20.1	0.410973	269.8	966	1.13535	0.888417	50
YLR257W		-1.75	0.724638	0.905797	0.153	15.5	0.419255	250.92	966	2.55917	2.32463	22
YML058W	SML1	-1.75	0.952381	1.50794	0.282	5.9	0.453968	81.57	315	5.25664	3.47462	18
YOR042W		-1.75	0.566343	0.707929	0.146	19.69	0.444175	334.45	1236	1.28548	0.932737	26
YPR113W	PIS1	-1.75	0.452489	0.71644	0.17	16.46	0.435897	187.9	663	1.92766	1.21186	12
YBR035C	PDX3	-1.6	0.684134	0.917031	0.241	12.3	0.43377	180.7	687	3.42422	2.51883	21
YDL078C	MDH3	-1.6	0.455426	0.610465	0.154	10.53	0.439922	299.61	1032	1.62393	1.44593	12
YDL201W	TRM8	-1.6	0.545877	0.731707	0.19	17.9	0.400697	206.66	861	2.70749	2.33652	10
YDR178W	SDH4	-1.6	0.860806	1.15385	0.194	17.21	0.432234	150.7	546	1.33052	1.26345	24
YEL038W	UTR4	-1.6	0.413223	0.633609	0.126	17.2	0.46281	228.84	726	1.78404	1.56554	16
YER126C	NSA2	-1.6	0.597964	0.801527	0.299	16.72	0.400763	202.01	786	2.56712	2.66282	10
YFR052W	RPN12	-1.6	0.569697	0.763636	0.18	16.54	0.372121	174.4	825	3.83162	3.57955	25
YGL200C	EMP24	-1.6	0.490196	0.751634	0.223	5.34	0.441176	168.46	612	4.04074	2.97836	16
YGR001C		-1.6	0.521064	0.698448	0.206	7.2	0.376171	169.37	902	2.48255	2.13293	12.5	yes
YGR167W	CLC1	-1.6	0.669516	0.897436	0.228	18.1	0.404558	166.64	702	3.1514	2.55148	23
YGR253C	PUP2	-1.6	0.600255	0.804598	0.162	13.6	0.40613	216.2	783	3.8864	2.53471	21
YHR051W	COX6	-1.6	0.671141	1.02908	0.254	8.6	0.387025	107.5	447	2.44522	2.55248	20
YIL034C	CAP2	-1.6	0.543981	0.729167	0.179	13.31	0.414352	216.46	864	2.10594	1.84615	20
YIL114C	POR2	-1.6	0.35461	0.543735	0.13	13.2	0.425532	233.84	846	0.802875	0.645876	11
YIR001C	SGN1	-1.6	0.398406	0.61089	0.158	8.4	0.394422	156.18	753	1.00318	0.828819	16
YJL145W	SFH5	-1.6	0.531073	0.711864	0.225	9.9	0.39322	212.04	885	1.86239	2.33323	8
YJL148W	RPA34	-1.6	0.669516	0.897436	0.197	16.36	0.374644	161.55	702	4.88199	4.71168	11
YJR073C	OPI3	-1.6	0.483092	0.740741	0.173	18.3	0.486312	200.79	621	1.38465	1.23643	20
YKL040C	NFU1	-1.6	0.609598	0.817121	0.193	8.4	0.374838	202.06	771	1.68521	1.45686	21
YKR070W		-1.6	0.443815	0.594901	0.16	17.12	0.405099	286.63	1059	1.05265	1.17569	12
YLR192C	HCR1	-1.6	0.588972	0.789474	0.301	5.23	0.426065	196.42	798	3.03665	2.12453	16
YML092C	PRE8	-1.6	0.62417	0.836653	0.143	10.54	0.422311	206.95	753	1.98686	1.91573	22
YML125C		-1.6	0.500532	0.670927	0.205	7.76	0.4377	285	939	4.29076	3.49268	13
YMR038C	LYS7	-1.6	0.626667	0.84	0.158	8.5	0.466667	221.42	750	1.45633	1.38969	12
YMR072W	ABF2	-1.6	0.851449	1.1413	0.246	8.1	0.380435	123.3	552	5.34969	4.16313	16
YMR091C	NPL6	-1.6	0.359327	0.481651	0.142	14.52	0.392202	328.29	1308	1.48042	1.19871	16
YMR121C	RPL15B	-1.6	0.764228	1.02439	0.436	18.1	0.442276	170.61	615	34.3273	29.3717	23
YMR146C	TIF34	-1.6	0.450192	0.603448	0.295	15.5	0.426245	272.71	1044	3.68769	3.37848	13
YMR157C		-1.6	0.390625	0.598958	0.167	12.8	0.390625	190.84	768	0.818034	0.726382	12
YMR220W	ERG8	-1.6	0.346608	0.464602	0.144	12.29	0.39823	359.76	1356	1.58792	1.5489	23
YMR226C		-1.6	0.584577	0.783582	0.208	14.1	0.437811	211.7	804	2.38953	1.81269	17
YMR295C		-1.6	0.791246	1.06061	0.234	13.2	0.456229	168.2	594	2.82948	2.94247	22
YNL099C	OCA1	-1.6	0.41841	0.641562	0.147	15.75	0.414226	174.22	717	1.20801	1.86894	24
YNL108C		-1.6	0.578106	0.774908	0.159	9.15	0.409594	218.03	813	0.969747	0.887848	11
YNL232W	CSL4	-1.6	0.534699	0.716724	0.119	13.3	0.428896	243.2	879	1.28955	0.916457	12
YNL264C	PDR17	-1.6	0.446344	0.598291	0.195	7.8	0.403609	278.7	1053	2.80055	2.34536	15
YOL038W	PRE6	-1.6	0.614379	0.823529	0.156	16.15	0.457516	229.54	765	3.30678	2.62924	17
YOL111C		-1.6	0.735524	0.985915	0.171	5.7	0.456964	157.7	639	1.42249	0.98344	24
YOL139C	CDC33	-1.6	0.732087	0.981308	0.387	16.7	0.398754	159.05	642	7.49993	5.54243	14
YOR111W		-1.6	0.672389	0.901288	0.146	12	0.363376	168.21	699	0.698265	0.697944	11
YOR157C	PUP1	-1.6	0.597964	0.801527	0.179	15.9	0.435115	228.6	786	2.3318	2.15447	32
YOR163W	DDP1	-1.6	0.828924	1.11111	0.181	20.2	0.425044	141.8	567	1.46621	0.951676	13
YOR332W	VMA4	-1.6	0.669516	0.897436	0.263	20.1	0.430199	192.88	702	5.04849	3.43952	21
YPL010W	RET3	-1.6	0.526316	0.807018	0.187	21.13	0.370175	134.15	570	3.15216	2.31377	16
YPL127C	HHO1	-1.6	0.604891	0.810811	0.17	16.8	0.462033	213.66	777	2.43285	2.58786	10
YPL225W		-1.6	1.06576	1.42857	0.267	14.7	0.362812	95.5	441	3.48236	2.58574	26
YPL239W	YAR1	-1.6	0.779436	1.04478	0.152	8.5	0.427861	156.42	603	1.71293	1.31465	15
YPR023C	EAF3	-1.6	0.248756	0.381426	0.111	20.1	0.429519	350	1206	1.3367	1.19168	14
YPR103W	PRE2	-1.6	0.543981	0.729167	0.21	10.2	0.422454	250.96	864	2.92591	2.59585	19
YPR110C	RPC4	-1.6	0.46627	0.625	0.232	14.3	0.391865	276.03	1008	4.02417	3.64157	12
YPR118W		-1.6	0.380259	0.509709	0.155	8.4	0.390777	348.8	1236	1.68756	1.34884	12
YOR247W	SRL1	-1.55	0.742496	0.987362	0.227	2	0.473934	136.95	633	4.40572	1.5377	13
YDR156W	RPA14	-1.5	0.724638	1.08696	0.152	19	0.509662	129.1	414			13
YDR400W	URH1	-1.5	0.263852	0.395778	0.136	22.9	0.396872	273.7	1137	1.59972	1.95682	11
YDR414C	ERD1	-1.5	0.275482	0.413223	0.108	10.4	0.370983	267.49	1089	1.04664	1.28897	18
YGL187C	COX4	-1.5	0.641026	0.961538	0.285	12.1	0.412393	126.74	468	3.55698	3.52333	17	yes
YGL198W		-1.5	0.381679	0.572519	0.082	17.8	0.495763	231.1	786	0.859017	0.811165	17
YGR033C		-1.5	0.416667	0.625	0.111	13.8	0.3875	166.71	720	1.47581	1.64233	16
YHR175W	CTR2	-1.5	0.526316	0.789474	0.127	18	0.408772	164.49	570	0.881509		17
YJR116W		-1.5	0.357143	0.535714	0.14	7.57	0.480952	220.07	840	0.668793	0.618732	15
YML094W	GIM5	-1.5	0.521739	0.782609	0.183	15.9	0.398374	99.76	575	1.50219	1.38243	15	yes
YMR010W		-1.5	0.246305	0.369458	0.141	6.13	0.357964	297.74	1218	1.77048	1.91415	19
YNL315C	ATP11	-1.5	0.31348	0.470219	0.147	6.87	0.399164	243.44	957	1.34597	1.24853	15
YOR238W		-1.5	0.325733	0.488599	0.16	4.1	0.365132	198.02	921	1.62905	1.42496	17
YDL219W	DTD1	-1.3	0.572519	0.820611	0.198	12.8	0.357616	105.6	524	1.83102	1.47934	10	yes
YJL186W	MNN5	-1.3	0.607609	0.681431	0.16	10.1	0.411698	497.44	1761	1.48701	1.36966	11
YLR066W	SPC3	-1.3	0.846847	1.08108	0.147	15.84	0.347748	124.8	555	3.29482	2.47127	18
YGL001C	ERG26	-1.25	0.666667	0.785714	0.204	15.3	0.39619	297.64	1050	1.61867	1.59283	12
YGL172W	NUP49	-1.25	0.493305	0.581395	0.099	23.8	0.43129	391.88	1419	1.27225	1.2742	16
YOL052C	SPE2	-1.25	0.587741	0.692695	0.182	12.09	0.433249	296.28	1191	0.999381	1.33839	13
YAL059W	ECM1	-1.1	0.469484	0.641628	0.174	11.82	0.402191	161.06	639	1.59928	1.48222	8
YAR015W	ADE1	-1.1	0.760043	0.879479	0.23	12	0.433225	246.54	921	3.50829	2.3475	18
YBL102W	SFT2	-1.1	0.462963	0.632716	0.099	27.2	0.447531	192.9	648	1.1258	0.976383	17
YDL004W	ATP16	-1.1	0.621118	0.848861	0.205	15.25	0.397516	114.8	483	3.6125	2.87784	17
YDR476C		-1.1	0.444444	0.607407	0.099	19.9	0.521481	209.5	675	0.826419	0.756745	15
YHR208W	BAT1	-1.1	0.592217	0.685279	0.348	16	0.427242	325.15	1182	2.37374	1.69178	14
YJL044C	GYP6	-1.1	0.217865	0.297749	0.164	21.1	0.38199	349.05	1377	1.19861	1.23447	15
YKR048C	NAP1	-1.1	0.558214	0.645933	0.153	18	0.510367	399.1	1254	2.3931	2.54845	27
YMR062C	ECM4	-1.1	0.527903	0.61086	0.17	21.9	0.402715	364.48	1326	1.15786	0.826354	11
YMR276W	DSK2	-1.1	0.623886	0.721925	0.149	13.4	0.51426	361.98	1122	2.71556	2.76286	18
YMR312W	ELP6	-1.1	0.364964	0.498783	0.158	6.5	0.395377	168.6	822	1.65913	1.35678	12
YNL044W	YIP3	-1.1	0.770492	0.95082	0.222	14.21	0.393597	130.3	610	1.88859	1.4872	14	yes
YOL129W	VPS68	-1.1	0.540541	0.738739	0.119	12	0.401802	155.94	555	1.20878	1.4476	19
YPR028W	YOP1	-1.1	0.443787	0.606509	0.301	7.67	0.373849	138.82	676	4.50439	2.61195	22	yes
YPR036W	VMA13	-1.1	0.487126	0.563674	0.193	15	0.446068	421.14	1437	5.90884	4.12783	18
YCR012W	PGK1	-1.1	0.559552	0.647482	0.804	11.4	0.460432	414.2	1251	46.6397	28.8314	20
YDL029W	ARP2	-1.1	0.538876	0.623557	0.209	8.2	0.414966	327.5	1299	2.40266	1.79134	25	yes
YFL039C	ACT1	-1.1	0.487465	0.564067	0.708	10.2	0.437943	327	1436	14.9448	11.1682	17	yes
YHR170W	NMD3	-1.1	0.449583	0.520231	0.244	12.2	0.39499	402.19	1557	2.54108	2.11133	11
YKR059W	TIF1	-1.1	0.589226	0.681818	0.753	9	0.40404	320.41	1188	23.2483	18.3453	14
YLR447C	VMA6	-1.1	0.674374	0.780347	0.248	17.3	0.378613	269.9	1038	6.91695	4.1842	17
YMR272C	SCS7	-1.1	0.606061	0.701299	0.244	26.2	0.425108	321	1155	1.37836	0.953593	10
YNL248C	RPA49	-1.1	0.560897	0.649038	0.222	15.23	0.391026	300.61	1248	3.0319	2.42647	10
YOR184W	SER1	-1.1	0.589226	0.681818	0.258	12.51	0.406566	317.07	1188	3.12791	2.12611	13
YOR230W	WTM1	-1.1	0.532725	0.616438	0.276	7.6	0.429985	371.27	1314	4.5915	2.85153	16
YPL208W		-1.1	0.399543	0.462329	0.142	15.5	0.385845	448.8	1752	1.05944		12
YHR062C	RPP1	-1.05	0.53288	0.651927	0.096	10.2	0.445578	260.81	882	1.00929	0.897559	9
YER048C	CAJ1	-1	0.595238	0.680272	0.186	13.6	0.403061	318.61	1176	1.94336	1.73513	12
YER099C	PRS2	-1	0.731452	0.835946	0.133	22.3	0.410658	267.74	957	0.893405	1.16469	14
YER100W	UBC6	-1	0.929615	1.06242	0.148	9.3	0.399734	178.54	753	1.61493	1.5724	17
YFR004W	RPN11	-1	0.760043	0.868621	0.204	7.69	0.410423	252.6	921	1.45905	1.47218	17
YGL048C	RPT6	-1	0.574713	0.656814	0.218	15.3	0.404762	317	1218	2.28986	1.8773	18
YGL054C	ERV14	-1	0.719424	0.959233	0.311	9	0.35012	90.1	417	4.61919	3.68763	13
YJR044C	VPS55	-1	0.70922	0.945626	0.151	5.3	0.368794	95.5	423	2.406	1.78168	22
YML005W		-1	0.50396	0.575954	0.121	19	0.37221	349.45	1389	1.82926	1.86955	15
YNL274C		-1	0.664767	0.759734	0.164	16.52	0.425451	284.89	1053	0.471085	0.464964	34
YOL124C		-1	0.537634	0.614439	0.142	14.1	0.391705	327.61	1302	1.79062	1.59652	12
YOR051C		-1	0.564972	0.645682	0.212	6.3	0.384988	306.87	1239	2.3535	1.79373	9
YOR173W		-1	0.586265	0.670017	0.157	29.1	0.40536	314.76	1194	1.43597	1.41692	21
YPL004C		-1	0.682261	0.779727	0.255	8.8	0.426901	279.84	1026	2.82988	1.31524	18
YPL234C	TFP3	-1	0.606061	0.808081	0.214	14.61	0.436364	148.8	495	2.31632	1.72328	16
YAL044C	GCV3	-0.9	0.88015	1.04869	0.159	14.34	0.481481	149.4	534	3.59843	8.96323	16
YBR181C	RPS6B	-0.9	0.442145	0.526811	0.846	12.2	0.43038	213.13	1063	26.2691	21.3442	14	yes
YDL072C		-0.9	0.767974	0.915033	0.176	11.72	0.413399	151.93	612	3.21111	3.52145	22
YDL082W	RPL13A	-0.9	0.487047	0.580311	0.652	15.8	0.43	163	965	13.1424	11.1354	12	yes
YDL137W	ARF2	-0.9	0.860806	1.02564	0.387	12.23	0.419414	157.66	546	9.15113	6.76714	19	yes
YDR002W	YRB1	-0.9	0.775578	0.924092	0.489	10	0.410891	157.1	606	7.03883	4.984	19
YDR226W	ADK1	-0.9	0.702541	0.83707	0.532	17.1	0.437967	195	669	12.8954	7.66556	13
YDR298C	ATP5	-0.9	0.735524	0.876369	0.232	18.14	0.406886	182.91	639	2.35772	2.36978	24
YDR328C	SKP1	-0.9	0.803419	0.957265	0.193	12.32	0.475214	165.3	585	2.12888	1.53444	27
YDR399W	HPT1	-0.9	0.705706	0.840841	0.286	14.1	0.411411	170.2	666	4.3417	3.84658	10
YDR429C	TIF35	-0.9	0.569697	0.678788	0.249	15.6	0.409697	211.7	825	5.7329	4.52159	14
YER120W	SCS2	-0.9	0.639456	0.761905	0.194	18.5	0.455782	206.61	735	4.16214	3.35553	15
YGL011C	SCL1	-0.9	0.619236	0.737813	0.178	13.3	0.40448	197.72	759	3.40561	2.69993	21
YGL019W	CKB1	-0.9	0.561529	0.669056	0.126	16.4	0.458781	253.92	837	1.15313	1.4593	15
YGL076C	RPL7A	-0.9	0.282792	0.336943	0.76	9.7	0.423129	202.16	1662	12.4941	1.52827	14	yes
YGL100W	SEH1	-0.9	0.447619	0.533333	0.143	10.32	0.412381	284.86	1050	1.87366	1.68346	15
YGR085C	RPL11B	-0.9	0.895238	1.06667	0.727	14	0.424762	142.71	525	39.464	3.47743	12.5
YGR136W	LSB1	-0.9	0.647383	0.77135	0.12	18.77	0.429752	180.14	726	1.69384	1.46665	27
YGR172C	YIP1	-0.9	0.629183	0.749665	0.152	16.2	0.37751	184.3	747	1.57065	1.27637	19
YGR214W	RPSA	-0.9	0.38715	0.461285	0.668	15.4	0.45191	208.8	1214	26.8319	21.9829	11.5	yes
YGR267C	FOL2	-0.9	0.642077	0.765027	0.208	9.5	0.393443	183.44	732	2.22266	1.6367	19
YHR089C	GAR1	-0.9	0.760518	0.906149	0.211	16	0.470874	185.7	618	3.1049		10
YHR128W	FUR1	-0.9	0.621693	0.740741	0.321	6.2	0.408602	190.2	756	4.03247	3.15494	12
YIR037W	HYR1	-0.9	0.955285	1.13821	0.229	7.14	0.412602	124.83	492	2.90578	2.15696	18
YJL217W		-0.9	0.78727	0.938023	0.119	7.7	0.428811	175.9	597	1.67728	1.52373	11
YJR048W	CYC1	-0.9	1.42424	1.69697	0.368	5.2	0.424242	89.4	330	2.09979	2.11538	10
YKL009W	MRT4	-0.9	0.661041	0.787623	0.279	12.3	0.383966	166.19	711	4.59032	3.48925	14
YKL191W	DPH2	-0.9	0.292835	0.34891	0.127	12.4	0.457321	488	1605	0.986178	1.18835	13
YKR065C		-0.9	0.791246	0.942761	0.175	14.1	0.414141	148.7	594	2.01859	1.74242	20
YLR029C	RPL15A	-0.9	0.764228	0.910569	0.783	4.15	0.43252	178.29	615	52.6954	48.18	13
YLR078C	BOS1	-0.9	0.570388	0.679612	0.168	20.7	0.390476	194.16	824	1.94475	1.84778	14	yes
YLR229C	CDC42	-0.9	0.815972	0.972222	0.177	8.7	0.421875	142.04	576	3.10969	2.38193	13
YLR293C	GSP1	-0.9	0.712121	0.848485	0.621	8.7	0.416667	168.65	660	13.1103	9.87138	18
YML022W	APT1	-0.9	0.833333	0.992908	0.255	12.8	0.420213	169.71	564	3.16165	2.8593	9
YML078W	CPR3	-0.9	0.856102	1.02004	0.308	5.5	0.417122	154	549	4.36766	3.49819	15
YNL052W	COX5A	-0.9	1.01732	1.21212	0.163	10.6	0.450216	135.34	462	1.771	1.56345	21
YNL208W		-0.9	0.764228	0.910569	0.131	14.53	0.513333	205.7	615	3.34686	1.68965	27
YNL284C	MRPL1	-0.9	0.485036	0.577915	0.14	20.6	0.401445	262.1	969	0.860757	0.693496	17
YOR145C		-0.9	0.569697	0.678788	0.165	10.2	0.420606	208.5	825	2.4427	2.562	10
YOR383C	FIT3	-0.9	0.764228	0.910569	0.546	13.6	0.508943	169	615	2.44125	0.645317	51
YPL078C	ATP4	-0.9	0.639456	0.761905	0.267	17.41	0.394558	197.6	735	2.48615	1.92846	21
YPL081W	RPS9A	-0.9	0.429224	0.511416	0.507	12.2	0.429293	176.3	1095	7.95585	1.52268	14	yes
YPL090C	RPS6A	-0.9	0.425339	0.506787	0.83	14.4	0.43038	208.32	1105	7.30622	6.67686	12	yes
YPL218W	SAR1	-0.9	0.660112	0.786517	0.35	19.2	0.396161	155.3	712	6.55433	4.63864	14	yes
YPL220W	RPL1A	-0.9	0.718654	0.856269	0.821	9.4	0.414373	184.32	654	59.9871	48.9787	16
YPL237W	SUI3	-0.9	0.547786	0.652681	0.285	11.3	0.393939	213.04	858	8.059	6.53215	21
YPR058W	YMC1	-0.9	0.508658	0.606061	0.145	4.29	0.429654	265.32	924	0.822168	0.756759	11
YDL230W	PTP1	-0.8	0.46627	0.545635	0.115	16.4	0.451389	282.13	1008	0.819604	0.982589	19
YER122C	GLO3	-0.8	0.317139	0.37112	0.165	16.1	0.384615	360.7	1482	2.22357	1.91545	22
YER152C		-0.8	0.352853	0.412913	0.092	17.8	0.502252	441.54	1332	0.829553		14
YIL043C	CBR1	-0.8	0.309598	0.392157	0.17	10.81	0.45731	287.88	969	4.45749	3.23698	23
YJR093C	FIP1	-0.8	0.477642	0.558943	0.119	12.47	0.418699	225.69	984	0.701426	0.796439	16
YKL013C	ARC19	-0.8	0.581395	0.736434	0.14	17.36	0.391473	131.5	516	1.78305	1.84946	26
YKL056C		-0.8	0.595238	0.753968	0.731	10.3	0.430556	144.2	504	39.9735	4.95666	15
YKL151C		-0.8	0.463511	0.542406	0.134	18.7	0.431953	316.13	1014	0.749114	0.778637	48
YKL180W	RPL17A	-0.8	0.348432	0.441347	0.809	14.8	0.436036	138.51	861	28.1423	23.5127	11	yes
YKL190W	CNB1	-0.8	0.496689	0.629139	0.152	20.5	0.409091	144.2	604	1.87854	1.39712	17.5	yes
YKR038C		-0.8	0.371248	0.434439	0.116	21.9	0.440999	340.23	1266	0.984586	1.14668	19
YLR209C	PNP1	-0.8	0.502137	0.587607	0.135	17.09	0.425214	271.12	936	0.981072	0.822838	30
YLR268W	SEC22	-0.8	0.465116	0.589147	0.189	10.11	0.396899	158.05	645	2.7013	2.29727	19
YML079W		-0.8	0.49505	0.627063	0.157	7.5	0.405941	166.5	606	1.22817	1.94344	16
YML131W		-0.8	0.637523	0.710383	0.204	12.4	0.393443	312.16	1098	0.82535	0.938694	50
YMR311C	GLC8	-0.8	0.681159	0.797101	0.122	11.82	0.428986	142.12	690	1.2801	0.967324	21
YOL073C		-0.75	0.309598	0.386997	0.082	6.6	0.45098	279.5	969	1.53082	1.81577	23
YAL049C		-0.6	0.634278	0.71525	0.172	15.7	0.418354	199.2	741	1.6173	1.68573	16
YBR048W	RPS11B	-0.6	0.305499	0.366599	0.733	10.5	0.437367	115.52	982	10.2839	9.71187	16	yes
YDR279W		-0.6	0.446344	0.503324	0.126	11.09	0.361823	232.57	1053	0.961751	0.77815	12
YIR035C		-0.6	0.614379	0.69281	0.225	15.01	0.473203	253.3	765	1.15405	0.816528	14
YNR003C	RPC34	-0.6	0.492662	0.555556	0.141	15.7	0.400419	258.29	954	1.70178	1.42633	7
YOL077C	BRX1	-0.6	0.53653	0.605023	0.232	15.5	0.369863	205.76	876	4.05299	3.42651	12
YPR063C		-0.6	0.589391	0.707269	0.176	13.5	0.439716	110.61	509	1.69527	1.34228	12	yes
YBL003C	HTA2	-0.5	0.75188	0.877193	0.544	12.1	0.411028	111.9	399	14.6496	8.32845	13
YDL120W	YFH1	-0.5	0.571429	0.666667	0.097	14.5	0.407619	136.2	525	1.20682	1.11895	25
YDR224C	HTB1	-0.5	0.757576	0.883838	0.658	4.3	0.409091	84.66	396	26.3877	15.7327	12
YDR447C	RPS17B	-0.5	0.413793	0.482759	0.757	9.8	0.394161	103.3	725	19.4377	16.5582	15	yes
YDR471W	RPL27B	-0.5	0.377358	0.440252	0.517	14.3	0.428224	103.2	795	32.2134	28.7727	10	yes
YEL026W	SNU13	-0.5	0.787402	0.918635	0.635	9	0.406824	81.8	381	9.17333	8.44767	15
YER074W	RPS24A	-0.5	0.343249	0.400458	0.816	10.5	0.441176	106	874	16.3784	14.7762	14	yes
YGL030W	RPL3	-0.5	0.547445	0.638686	0.865	9.92	0.418239	82.1	548	22.7146	22.4274	15	yes
YGR034W	RPL26B	-0.5	0.403226	0.47043	0.677	8.1	0.405128	102	744	16.7736	15.7918	14	yes
YGR148C	RPL24B	-0.5	0.641026	0.747863	0.756	17.2	0.429487	114.5	468	50.3143	38.2219	13	yes
YHL001W	RPL14B	-0.5	0.368098	0.429448	0.68	8.5	0.438849	121.1	815	22.6936	16.3591	14	yes
YHR083W		-0.5	0.30303	0.353535	0.131	25	0.435354	273.32	990	1.03878	0.857184	16
YHR162W		-0.5	0.769231	0.897436	0.146	5.47	0.461538	126.5	390	5.161	3.88459	14
YIL069C	RPS24B	-0.5	0.367197	0.428397	0.756	21.1	0.426471	100.3	817	18.3217	16.3217	14	yes
YIL148W	RPL4A	-0.5	0.365408	0.426309	0.742	13.16	0.395349	100.91	821	13.3383	1.81631	13.5	yes
YJL191W	RPS14B	-0.5	0.363636	0.424242	0.59	12.49	0.484412	128.5	825	8.30592	7.39173	20	yes
YJR017C	ESS1	-0.5	0.52356	0.61082	0.119	17.1	0.518519	154.3	573	1.8219	1.39176	18
YKR094C	RPL4B	-0.5	0.397351	0.463576	0.742	13.3	0.400517	100.4	755	37.8114	29.3875	11.5	yes
YLR065C		-0.5	0.549451	0.641026	0.118	12.3	0.382784	123.33	546	2.18974	1.81961	12
YLR344W	RPL26A	-0.5	0.361011	0.421179	0.631	12.3	0.421875	107.5	831	11.5944	9.83873	11	yes
YLR367W	RPS22B	-0.5	0.342466	0.399543	0.523	12	0.402036	99.7	876	17.7725	12.8658	29	yes
YML024W	RPS17A	-0.5	0.370828	0.432633	0.81	13.1	0.403893	108.97	809	10.3984	1.15124	12	yes
YML073C	RPL6A	-0.5	0.317125	0.369979	0.672	17.4	0.416196	148.9	946	18.1484		13	yes
YMR143W	RPS16A	-0.5	0.307377	0.358607	0.677	10.7	0.398148	115.31	976	9.73025	7.64597	11	yes
YMR202W	ERG2	-0.5	0.44843	0.523169	0.297	19.5	0.439462	195.4	669	5.49181	4.34336	15
YNL031C	HHT2	-0.5	0.729927	0.851582	0.563	13.4	0.418491	109.3	411	13.8355	7.37854	12
YNL090W	RHO2	-0.5	0.518135	0.604491	0.124	15.2	0.400691	154	579	1.03421	1.25175	16
YNL113W	RPC19	-0.5	0.699301	0.815851	0.186	14.72	0.403263	93.37	429	2.37914	1.71898	12
YNL149C		-0.5	0.769231	0.897436	0.216	21.2	0.417949	95.6	390	3.7237	3.1918	14
YNL165W		-0.5	0.2457	0.28665	0.099	12.4	0.416052	314.9	1221	0.539568	0.572364	15
YNL281W	HCH1	-0.5	0.649351	0.757576	0.178	13.04	0.411255	125.78	462	1.69406		23
YOL039W	RPP2A	-0.5	0.934579	1.09034	0.804	7.6	0.470405	86.2	321	23.048	25.3727	12
YOR020C	HSP1	-0.5	0.934579	1.09034	0.317	12.7	0.429907	95.9	321	5.66776	3.64266	19
YOR226C	ISU2	-0.5	0.636943	0.7431	0.139	15.04	0.477707	130	471	0.836093	0.444495	17
YOR271C		-0.5	0.711382	0.762195	0.197	13.2	0.470528	287.4	984	1.67871	1.363	10
YPL059W	GRX5	-0.5	0.662252	0.772627	0.134	12.5	0.415011	111.54	453	2.55403	2.45398	17
YPL098C		-0.5	0.877193	1.02339	0.124	10.4	0.467836	106.6	342	1.70088	1.4762	18
YPL252C	YAH1	-0.5	0.578035	0.674374	0.132	11.8	0.479769	142.4	519	1.29354	0.847433	12
YPR052C	NHP6A	-0.5	1.06383	1.24113	0.351	15.6	0.460993	73.1	282	1.79502	1.17354	11
YPR187W	RPO26	-0.5	0.551471	0.643382	0.244	13.8	0.405983	121.51	544	3.40374	3.14579	13	yes
YHR133C		-0.4	0.53653	0.582192	0.153	14.2	0.391553	238.32	876	1.85242	1.24924	11
YJR104C	SOD1	-0.4	1.01075	1.09677	0.377	19.8	0.501075	149.61	465	12.4744	4.78258	14
YOR016C	ERP4	-0.4	0.753205	0.817308	0.179	15.44	0.375	141.7	624	1.59563	1.38855	14
YBR031W	RPL4A	-0.3	0.642792	0.67034	0.803	8.7	0.481175	337.7	1089	19.8936	18.9139	15
YBR256C	RIB5	-0.3	0.655509	0.69735	0.161	15.02	0.384937	188.3	717	1.45275	0.99149	33
YDR339C		-0.3	0.824561	0.877193	0.154	10.29	0.387719	120.91	570	2.05553	1.95855	15
YDR418W	RPL12B	-0.3	0.60241	0.662651	0.766	6.44	0.423695	137.91	498	53.1178	49.94	11
YER009W	NTF2	-0.3	0.793651	0.873016	0.326	17.3	0.388889	83.26	378	1.51126	1.2789	19
YER062C	HOR2	-0.3	0.929615	0.969456	0.292	14.19	0.444887	211	753	4.95824	3.97963	12
YFL045C	SEC53	-0.3	0.915033	0.954248	0.54	10.49	0.39085	210.1	765	7.685	5.71712	13
YHL011C	PRS3	-0.3	0.726895	0.758048	0.239	9.42	0.390447	254.44	963	3.21647	2.69358	13
YIL021W	RPB3	-0.3	0.731452	0.7628	0.167	22.7	0.409613	254.5	957	1.73557	1.79114	18
YIL062C	ARC15	-0.3	1.01075	1.07527	0.127	7.3	0.449462	134.13	465	2.05589	1.75313	16
YIR022W	SEC11	-0.3	0.93254	0.992063	0.165	9.3	0.430556	129.6	504	0.878465		13
YJR007W	SUI2	-0.3	0.765027	0.797814	0.371	10.13	0.369399	201.33	915	5.50402	4.13247	13
YKL065C	YET1	-0.3	0.756844	0.805153	0.154	15.8	0.381643	135.09	621	2.06817	2.12222	28
YKL192C	ACP1	-0.3	0.793651	0.873016	0.21	18.4	0.44709	95.9	378	3.95886	2.83957	13
YKR026C	GCN3	-0.3	0.762527	0.795207	0.14	13.5	0.397603	245.43	918	1.39899	1.26651	14
YLR354C	TAL1	-0.3	0.694444	0.724206	0.58	9.5	0.420635	273.7	1008	9.01443	5.98423	15
YLR448W	RPL6B	-0.3	0.327869	0.360656	0.627	18.6	0.433145	145.84	915	18.8515	13.5568	12	yes
YNL135C	FPR1	-0.3	0.869565	0.956522	0.508	15.4	0.46087	111.62	345	6.33576	5.28612	28
YNL229C	URE2	-0.3	0.657277	0.685446	0.125	12.37	0.388732	258.06	1065	1.73061	1.75882	17
YNL302C	RPS19B	-0.3	0.30426	0.334686	0.757	11.5	0.436782	118.04	986	2.04011	1.66468	13	yes
YOL103W	ITR2	-0.3	0.255574	0.271887	0.173	16.6	0.395082	511.85	1839	1.54025	1.23657	13
YOR045W	TOM6	-0.3	0.537634	0.698925	0.301	9.3	0.473118	43.8	186	3.30557	2.58592	13
YOR094W	ARF3	-0.3	0.851449	0.905797	0.125	12.6	0.382246	132.5	552	1.72659	1.25578	14
YPL079W	RPL21B	-0.3	0.331858	0.365044	0.733	16.3	0.430642	133.8	904	10.7404	1.24692	16	yes
YPL117C	IDI1	-0.3	0.807382	0.841984	0.275	13.2	0.370242	204.5	867	1.58124	1.21433	12
YPL263C	KEL3	-0.3	0.357873	0.373211	0.197	11.2	0.399284	497.36	1956	1.68328	1.57656	12
YPR062W	FCY1	-0.3	0.985325	1.04822	0.184	16.6	0.444444	137.9	477	3.54452	2.71292	16
YHR088W	RPF1	-0.25	0.788288	0.816441	0.184	12.4	0.367117	199.54	888	1.91697	1.68913	12
YHR152W	SPO12	-0.25	0.574713	0.622605	0.118	9.7	0.402299	108.33	522	1.27217	1.58798	17
YJL124C	LSM1	-0.25	0.578035	0.626204	0.159	14.72	0.406551	131.62	519	1.89585	1.59699	14
YLR449W	FPR4	-0.25	0.593723	0.614928	0.255	14.3	0.418151	291.71	1179	2.84773		13
YDL125C	HNT1	-0.1	0.79932	0.816327	0.231	16.8	0.433962	128.74	588	2.81285	2.12686	20.5	yes
YJL138C	TIF2	-0.1	0.589226	0.597643	0.751	15.49	0.40404	321.21	1188	16.0263	14.8787	14
YJR105W	ADO1	-0.1	0.684262	0.694037	0.37	18.8	0.474096	322.7	1023	4.43467	3.362	12
YLR027C	AAT2	-0.1	0.538876	0.546574	0.226	9.9	0.459029	366.02	1299	4.17585	3.15451	18
YLR351C	NIT3	-0.1	0.53653	0.547945	0.121	18	0.43379	246.3	876	2.43991	1.88992	18
YMR142C	RPL13B	-0.1	0.469062	0.479042	0.742	12	0.441667	178.6	1002	8.93194	7.26345	12	yes
YNL055C	POR1	-0.1	0.821596	0.833333	0.361	8.9	0.453052	241.6	852	6.34395	3.55518	16
YOL012C	HTZ1	-0.1	1.16049	1.18519	0.17	10	0.42963	114.21	405	2.72877	1.5596	12
YOR187W	TUF1	-0.1	0.532725	0.540335	0.291	14.92	0.420091	371.77	1314	2.97096	1.88919	13
YOR276W	CAF2	-0.1	0.967078	0.987654	0.356	12.6	0.399177	118.03	486	3.62488	3.82944	16
YDR238C	SEC26	-0.05	0.366188	0.367899	0.218	15.1	0.38809	756.1	2922	1.97877	1.79847	19
YHR028C	DAP2	-0.05	0.43549	0.437525	0.139	17.26	0.385836	668.12	2457	1.16522	0.996378	32
YIL075C	RPN2	-0.05	0.377026	0.378788	0.176	13.65	0.394292	758.54	2838	2.0881	2.47893	25
YGL231C		-0.05	0.820244	0.82897	0.139	13.6	0.376963	127.86	573	2.07006	1.73813	18
YGR203W		-0.05	1.05145	1.06264	0.056	16.9	0.543624	172.2	447	0.984942	0.859717	13
YHR041C	SRB2	-0.05	0.640327	0.647139	0.081	21	0.545024	215.62	734	0.812894	0.646988	10	yes
YJR144W	MGM11	-0.05	0.580247	0.58642	0.163	8.56	0.432099	232.14	810	2.44545	2.33855	12
YOL093W		-0.05	0.53288	0.538549	0.122	15.6	0.428571	230.64	882	1.0408	1.72858	9
YOR004W		-0.05	0.614379	0.620915	0.143	12.3	0.398693	200.55	765	2.57715	1.86184	8
YOR103C	OST2	-0.05	1.16915	1.18159	0.157	8.9	0.343511	85.32	402	2.71568	1.73915	17
YDR098C	GRX3	0	0.815851	0.815851	0.177	9.6	0.393939	207.83	858	1.67448	1.48425	13
YEL009C	GCN4	0	0.118203	0.118203	0.233	3.7	0.411348	216.62	846	20.9754	14.8927	14
YGL105W	ARC1	0	0.618921	0.618921	0.388	9.09	0.422635	298.01	1131	6.65729	5.83688	22
YHL034C	SBP1	0	0.79096	0.79096	0.346	7.9	0.428249	224.01	885	5.11177	3.95312	15
YHR025W	THR1	0	0.651769	0.651769	0.271	19.7	0.481378	331.9	1074	2.14059	1.97832	16
YJL068C		0	0.777778	0.777778	0.199	2.49	0.448889	260.5	900	1.20826	0.893637	24
YKR043C		0	0.857843	0.857843	0.193	18.1	0.470588	259.6	816	2.25364	1.96258	17
YLR026C	SED5	0	0.684262	0.684262	0.145	2.99	0.395894	232.01	1023	0.920336	0.799711	14
YLR150W	STM1	0	0.851582	0.851582	0.719	13.6	0.461071	212.54	822	14.0767	1.51742	15
YMR152W	YIM1	0	0.637523	0.637523	0.214	9.1	0.384335	266.88	1098	0.90072	0.878719	16
YNL046W		0	0.192678	0.192678	0.077	17.04	0.458574	143.89	519	0.92446	0.579594	14
YNL137C	NAM9	0	0.479124	0.479124	0.153	18.56	0.382615	371.8	1461	1.60446	1.62524	15
YOL126C	MDH2	0	0.0786164	0.0786164	0.186	16.3	0.424528	345.06	1272	0.716827	0.537835	14
YOL165C	AAD15	0	0.231481	0.231481	0.136	16.4	0.418981	120.2	432	0.43256	0.353763	19
YOR303W	CPA1	0	0.0809061	0.0809061	0.227	6.19	0.423139	339.36	1236	2.38675	1.68853	22
YOR344C	TYE7	0	0.114155	0.114155	0.191	8.4	0.393836	193.94	876	2.05346		16
YPL250C	ICY2	0	0.243309	0.243309	0.143	4.82	0.474453	106	411	1.44464	0.715835	29
YPR183W	DPM1	0	0.870647	0.870647	0.217	9.1	0.498756	243.44	804	2.21575	1.85158	11
YPR204W		0	0.0322685	0.0322685	0.109	20.7	0.464021	954.44	3099	0.215648	0.174879	15
YBR052C		0.1	0.742496	0.726698	0.149	4.81	0.442338	183.1	633	1.46198	0.628924	14
YBR082C	UBC4	0.1	0.867159	0.848708	0.313	4.49	0.434004	94.71	542	5.81795	4.81313	24	yes
YBR109C	CMD1	0.1	1.05856	1.03604	0.22	12.3	0.38964	109.3	444	3.60607	2.92427	41
YCR051W		0.1	0.702541	0.687593	0.141	24.2	0.530643	229.4	669	0.848319		15
YDL086W		0.1	0.571776	0.559611	0.179	15.8	0.46837	247.9	822	1.85459	1.64234	21
YDL135C	RDI1	0.1	0.771757	0.755337	0.2	10.96	0.369458	132.16	609	3.0467	2.53918	16
YDR155C	CPR1	0.1	0.961145	0.940695	0.614	7.44	0.482618	152.6	489			17
YDR174W	HMO1	0.1	0.634278	0.620783	0.314	21.2	0.435897	197.75	741	4.70957	3.16468	14
YDR533C		0.1	0.658263	0.644258	0.236	6.4	0.407563	194.94	714	1.16785	1.58738	15
YER055C	HIS1	0.1	0.525727	0.514541	0.192	10.6	0.408277	240.32	894	4.95041	3.78854	11
YFL005W	SEC4	0.1	0.725309	0.709877	0.196	13.5	0.405864	185.9	648	2.34268	2.19432	19
YFR050C	PRE4	0.1	0.586767	0.574282	0.148	10.4	0.41573	208.5	801	2.94391	2.83999	17
YGL232W		0.1	0.506466	0.49569	0.171	5.9	0.352874	196.82	928	1.93307	1.77868	11	yes
YGR007W	MUQ1	0.1	0.483539	0.473251	0.143	15.7	0.408436	268.43	972	2.02399		17
YHR163W	SOL3	0.1	0.557533	0.54567	0.158	21.2	0.437333	211.96	843	1.85929	1.22614	15
YHR193C	EGD2	0.1	0.895238	0.87619	0.578	14.1	0.451429	133.9	525	14.3987	9.45389	17
YIL133C	RPL16A	0.1	0.52809	0.516854	0.611	11.5	0.41	153.9	890	17.1946	14.3739	8	yes
YJL143W	TIM17	0.1	0.985325	0.964361	0.176	11.66	0.477987	153.81	477	1.95584	1.81795	20
YJR047C	ANB1	0.1	0.991561	0.970464	0.704	4.79	0.457806	138.9	474	15.6347	13.1864	12
YJR145C	RPS4A	0.1	0.451056	0.441459	0.695	10	0.438931	229.01	1042	27.2853	22.8253	12	yes
YKL016C	ATP7	0.1	0.895238	0.87619	0.224	12.1	0.4	122.8	525	1.90806	1.53476	16
YKL141W	SDH3	0.1	0.78727	0.770519	0.2	15.3	0.41876	164.9	597	1.79007	1.57925	52
YKR100C		0.1	0.647383	0.633609	0.112	17.3	0.395131	268.75	726	1.09381	0.982512	32
YLR179C		0.1	0.775578	0.759076	0.208	17.5	0.480198	186.3	606	1.86066	1.25183	25
YLR370C	ARC18	0.1	0.875233	0.856611	0.158	9.5	0.413408	129.64	537	1.92712	1.46265	26
YNL069C	RPL16B	0.1	0.449331	0.439771	0.723	10.75	0.428811	160	1046	14.5666	11.2692	13	yes
YNR017W	MAS6	0.1	0.702541	0.687593	0.117	7.63	0.493274	216.11	669	1.82396	1.55524	11
YOR382W	FIT2	0.1	1.01732	0.995671	0.285	12.5	0.452381	119.94	462	1.62192	0.456918	38
YPR086W	SUA7	0.1	0.452794	0.44316	0.151	18.3	0.401734	278.46	1038	1.80726	1.59335	20
YAL038W	CDC19	0.2	0.71191	0.698603	0.893	10.48	0.461743	454.7	1503	31.6907	32.1997	18
YFR044C		0.2	0.739972	0.726141	0.313	15.94	0.428769	423.22	1446	4.12268	2.98334	19
YGR191W	HIP1	0.2	0.590508	0.57947	0.194	5.05	0.408389	506.53	1812	1.05574	1.153	14
YGR264C	MES1	0.2	0.474291	0.465426	0.293	11	0.370124	579.36	2256	3.66463	3.13194	16
YJR143C	PMT4	0.2	0.467453	0.458716	0.216	15.63	0.401922	642.97	2289	5.61788	4.54469	10
YLR044C	PDC1	0.2	0.632388	0.620567	0.904	0	0.453901	517.85	1692	102.447	91.6944	16
YLR249W	YEF3	0.2	0.341308	0.334928	0.778	6.9	0.418182	892.67	3135	41.4865	45.9525	11
YLR259C	HSP6	0.2	0.622455	0.61082	0.382	14.96	0.431646	528.64	1719	5.36768	3.85898	19
YML070W	DAK1	0.2	0.609687	0.598291	0.217	15.7	0.416524	513.5	1755	1.23142	1.25397	20
YOR175C		0.2	0.575269	0.564516	0.212	18.87	0.373118	466.35	1860	1.44776	0.733116	12
YPL106C	SSE1	0.2	0.513929	0.504323	0.521	5	0.413545	546.03	2082	8.36006	6.11729	18
YDR302W	GPI11	0.2	0.712121	0.681818	0.147	11.3	0.357576	160.36	660	1.32544	0.947487	11
YER083C		0.2	0.508658	0.487013	0.113	12.9	0.460373	224.62	924	1.05506	1.62487	18
YER142C	MAG1	0.2	0.527497	0.505051	0.134	28	0.362514	203	891	0.928375		14
YER154W	OXA1	0.2	0.388751	0.372208	0.156	23.64	0.466501	333.8	1209	1.06086	1.1594	11
YER174C	GRX4	0.2	0.639456	0.612245	0.144	14.91	0.395918	186.06	735	1.66499	1.87743	13
YGL058W	RAD6	0.2	0.905588	0.867052	0.225	12.4	0.416185	133.58	519	1.16091	1.56476	30
YGL155W	CDC43	0.2	0.415561	0.397878	0.111	8.5	0.395225	290.56	1131	0.864256	1.12155	11
YJL122W		0.2	0.890152	0.852273	0.213	21	0.418561	131.4	528	2.8369	3.15395	8
YJR113C	RSM7	0.2	0.63172	0.604839	0.097	14.51	0.520161	261.54	744	2.10207	2.47263	22
YKL206C		0.2	0.584577	0.559701	0.096	6.8	0.410448	215.53	804	0.846866	0.752624	17
YKR068C	BET3	0.2	0.80756	0.773196	0.125	21.7	0.386598	155.35	582	2.21533	1.92873	26
YLR201C		0.2	0.600255	0.574713	0.183	16.21	0.386973	180	783	1.26899	1.15265	20
YLR363C	NMD4	0.2	0.715373	0.684932	0.216	16.52	0.336377	154.4	657	1.59904	1.69647	23
YML095C	RAD1	0.2	0.742496	0.7109	0.116	8.32	0.36019	120.71	633	1.44486	1.56599	16
YNL156C		0.2	0.522222	0.5	0.146	5.92	0.398889	238.9	900	0.94758		25
YNL245C	CWC25	0.2	0.87037	0.833333	0.115	14.9	0.416667	130.15	540	1.17989	1.58267	14
YNL246W	VPS75	0.2	0.52809	0.505618	0.138	18.4	0.442767	211.4	890	1.5728	1.63514	16	yes
YOL020W	TAT2	0.2	0.264193	0.252951	0.141	16.9	0.438449	560.51	1779	1.42325	1.42157	13
YOR092W	ECM3	0.2	0.255157	0.2443	0.181	5	0.408795	485.6	1842	1.17482	0.975217	11
YMR079W	SEC14	0.25	0.653595	0.630252	0.3	13.36	0.390164	245.2	1071	3.43607	3.32868	14	yes
YBL027W	RPL19B	0.4	0.492662	0.450734	0.708	11.02	0.44386	150.5	954	21.4057	16.5599	14.5	yes
YPL037C	EGD1	0.4	0.991561	0.907173	0.615	13.61	0.449367	128.54	474	12.111	8.55895	15
YOR222W	ODC2	0.5	0.757576	0.703463	0.181	14.2	0.427489	273.13	924	1.03561	0.799949	13
YDL212W	SHR3	0.6	0.742496	0.647709	0.239	9.66	0.388626	166.2	633			15
YLR186W	EMG1	0.6	0.619236	0.540184	0.206	12.59	0.416337	209.04	759	1.99736	1.74514	15
YBR011C	IPP1	0.7	0.810185	0.729167	0.621	10.5	0.425926	235.34	864	11.0504	6.32376	36
YDL100C	ARR4	0.7	0.657277	0.591549	0.322	20.4	0.397183	275.42	1065	1.98821	1.79393	23
YDR032C	PST2	0.7	1.17253	1.05528	0.367	8.1	0.467337	188.5	597	2.80581	2.15823	24
YER177W	BMH1	0.7	0.870647	0.783582	0.323	17	0.457711	227.5	804	10.3994	6.39299	17
YFL038C	YPT1	0.7	1.12721	1.01449	0.185	14.4	0.457327	175.54	621	4.11527	2.88658	26
YGL148W	ARO2	0.7	0.618921	0.557029	0.323	13	0.476569	352.91	1131	4.51579	3.33579	11
YGR020C	VMA7	0.7	0.560224	0.364146	0.298	11.9	0.40056	82.3	357	4.24239	3.67613	16
YGR207C		0.7	0.890585	0.801527	0.178	14.5	0.379135	191	786	1.85016	1.69988	37
YIL053W	RHR2	0.7	0.857843	0.772059	0.687	9.5	0.440903	216.49	816	12.7655	11.4896	11
YIL124W	AYR1	0.7	0.782998	0.704698	0.184	18.7	0.407159	258.01	894	1.60169	0.922867	33
YJL158C	CIS3	0.7	1.02339	0.921053	0.589	10.91	0.467836	180.51	684	10.8673	6.58946	13
YJR142W		0.7	0.680272	0.612245	0.154	22.8	0.377065	264.9	1029	1.22111	1.21717	16
YKL085W	MDH1	0.7	0.696517	0.626866	0.313	6.8	0.452736	299.55	1005	2.22509	1.86582	16
YKL114C	APN1	0.7	0.634058	0.570652	0.143	13.7	0.384964	280.34	1104	1.41997	1.38616	12
YKL160W		0.7	0.456621	0.296804	0.13	6.2	0.401826	106.62	438	1.58629	1.47336	16
YKR057W	RPS21A	0.7	0.341297	0.221843	0.596	9.4	0.431818	67.5	586	12.3605	1.97621	15	yes
YLR172C	DPH5	0.7	0.775194	0.697674	0.211	11	0.425249	261.72	903	2.55338	2.39711	14
YLR185W	RPL37A	0.7	0.319489	0.207668	0.7	13.7	0.449438	68.9	626	17.1867	14.8673	14	yes
YML124C	TUB3	0.7	0.427873	0.385086	0.241	10	0.443199	396.63	1636	1.48266	1.23982	21	yes
YMR099C		0.7	0.782998	0.704698	0.293	13.84	0.385906	230.6	894	2.50953	2.94945	18
YNL141W	AAH1	0.7	0.670498	0.603448	0.248	10.8	0.396552	279.6	1044	2.8835	1.89622	6
YNR035C	ARC35	0.7	0.680272	0.612245	0.223	17	0.419825	265.28	1029	1.76896	1.21343	20
YOL151W	GRE2	0.7	0.680272	0.612245	0.244	12.2	0.415938	284.95	1029	1.59617	0.989878	13
YOR101W	RAS1	0.7	0.752688	0.677419	0.159	12.06	0.393548	238.14	930	1.3869	0.889753	10
YOR251C		0.7	0.765027	0.688525	0.159	19.7	0.422951	257.39	915	1.57674	1.38254	13
YOR298W		0.7	0.326389	0.277778	0.134	8.7	0.345139	323.4	1440	0.985867	0.728588	28
YOR340C	RPA43	0.7	0.713558	0.642202	0.169	15.8	0.385321	252.75	981	1.88928	1.54279	11
YOR362C	PRE1	0.7	0.807382	0.726644	0.192	17.8	0.442907	249.6	867	2.05355	1.86654	24
YBL024W	NCL1	0.9	0.520681	0.476886	0.27	8.1	0.386861	542.22	2055	2.68123	2.67737	10
YBR127C	VMA2	0.9	0.688546	0.630631	0.39	8.4	0.423423	441.6	1554	7.89033	5.85732	22
YDR023W	SES1	0.9	0.770338	0.705544	0.392	19.9	0.37941	354.22	1389	8.4794	6.76286	13
YDR168W	CDC37	0.9	0.703485	0.644313	0.201	11.4	0.357002	369.87	1521	3.4765	3.31627	17
YDR211W	GCD6	0.9	0.500234	0.458158	0.198	16.3	0.370734	546.6	2139	1.93916	1.81315	15
YDR342C	HXT7	0.9	0.624635	0.572096	0.519	8.2	0.413894	507.8	1713	2.91031	1.57254	24
YDR343C	HXT6	0.9	0.624635	0.572096	0.519	10.2	0.41331	506.8	1713	2.67442	1.93962	22
YDR345C	HXT3	0.9	0.627934	0.575117	0.494	7.07	0.405516	467.25	1704	5.33082	4.17256	13
YDR394W	RPT3	0.9	0.831391	0.761461	0.209	12.57	0.421134	350.14	1287	1.94971	1.76831	26
YGL009C	LEU1	0.9	0.457265	0.418803	0.336	13.2	0.404274	632.69	2340	1.71973	1.43718	14
YGL026C	TRP5	0.9	0.503766	0.461394	0.32	21.8	0.432674	655.53	2124	2.49651	1.73817	23
YGL202W	ARO8	0.9	0.71191	0.652029	0.269	7.2	0.419162	401.63	1503	3.73822	3.35915	21
YGL245W		0.9	0.491954	0.450575	0.449	15	0.401504	596.6	2175	8.13804	6.71639	23
YGL253W	HXK2	0.9	0.732375	0.670773	0.643	10.3	0.416838	403.89	1461	8.4751	5.35445	10
YGR103W	NOP7	0.9	0.588559	0.539054	0.266	17	0.367987	455.58	1818	4.63655		9
YGR124W	ASN2	0.9	0.622455	0.570099	0.317	2.4	0.438045	492.84	1719	5.47135	5.42212	13
YGR155W	CYS4	0.9	0.7021	0.643045	0.346	16.6	0.402887	422.07	1524	6.48942	4.95538	12
YGR157W	CHO2	0.9	0.409962	0.375479	0.17	13.8	0.349425	654.3	2610	2.40793	2.18446	15
YGR240C	PFK1	0.9	0.360999	0.330634	0.466	6.8	0.415655	851.72	2964	5.43881	4.49192	14
YGR254W	ENO1	0.9	0.814307	0.745814	0.871	4.3	0.461948	397.94	1314	66.5948	56.2986	13
YHR019C	DED81	0.9	0.642643	0.588589	0.4	22.4	0.443844	485.75	1665	5.44819	4.48842	15
YHR020W		0.9	0.517658	0.474117	0.355	11.6	0.433962	616.47	2067	3.0574	3.37179	12
YHR037W	PUT2	0.9	0.619213	0.56713	0.178	11.2	0.402199	460.98	1728	0.96481	1.91772	18
YHR042W	NCP1	0.9	0.515414	0.472062	0.226	22.8	0.464355	606.72	2076	2.738	2.16553	13
YHR064C	SSZ1	0.9	0.622455	0.570099	0.427	16.76	0.414348	444.45	1719	5.57424	4.83194	19
YHR107C	CDC12	0.9	0.874183	0.800654	0.192	17.4	0.415033	315.95	1224	1.13903	0.92425	19
YHR190W	ERG9	0.9	0.801498	0.734082	0.297	5.9	0.402247	353.59	1335	2.95008	2.32864	21
YHR216W	IMD2	0.9	0.680662	0.62341	0.305	10.92	0.424936	471	1572	1.93573	1.548	32
YIL033C	BCY1	0.9	0.855316	0.783373	0.178	7.4	0.458833	384.63	1251	2.50983	2.36559	17
YIL109C	SEC24	0.9	0.384754	0.352391	0.212	16.1	0.427904	771.83	2781	1.58837	1.76597	19
YIL142W	CCT2	0.9	0.675505	0.618687	0.193	15.46	0.436237	455.72	1584	2.59438	2.3564	19
YJL167W	ERG2	0.9	1.01039	0.925401	0.373	12.1	0.418319	277.14	1059	4.42596	3.27278	17
YJR064W	CCT5	0.9	0.633511	0.580225	0.217	22	0.401421	483.25	1689	5.63517	5.72396	15
YKL035W	UGP1	0.9	0.713333	0.653333	0.33	7.6	0.414667	418.98	1500	2.98882	1.96997	31
YKL046C		0.9	0.792593	0.725926	0.211	8.43	0.427407	396.82	1350	1.12322	1.19394	18
YKL212W	SAC1	0.9	0.571581	0.523504	0.206	16	0.409188	520.59	1872	1.93477	1.82463	22
YLL018C	DPS1	0.9	0.639188	0.585424	0.35	13.04	0.44325	492.91	1674	4.71682	4.74848	18
YLR060W	FRS1	0.9	0.598434	0.548098	0.325	11.7	0.41387	482.62	1788	7.03935		19
YLR153C	ACS2	0.9	0.521442	0.477583	0.371	13.3	0.422515	597.42	2052	2.84869	2.35285	12
YLR286C	CTS1	0.9	0.633511	0.580225	0.21	0.1	0.408526	417.51	1689	7.33689	3.95738	14
YLR300W	EXG1	0.9	0.794358	0.727543	0.345	16.3	0.418708	375.32	1347	6.39093	4.89237	13
YLR304C	ACO1	0.9	0.457852	0.419341	0.462	10.97	0.414206	676.12	2337	4.63278	6.11156	23
YLR359W	ADE13	0.9	0.73844	0.676329	0.312	7.1	0.395445	389.13	1449	7.96855	5.32469	17
YLR429W	CRN1	0.9	0.547035	0.501022	0.177	12.2	0.428425	562.9	1956	2.45592	2.3269	23
YLR432W	IMD3	0.9	0.680662	0.62341	0.464	17.7	0.407125	441.24	1572	2.08938	1.6465	9
YML086C	ALO1	0.9	0.676787	0.619861	0.217	7.72	0.406705	446.22	1581	1.57435	1.48382	15
YMR092C	AIP1	0.9	0.579004	0.530303	0.18	14.2	0.409632	535.34	1848	1.68444	1.61664	20
YMR108W	ILV2	0.9	0.518411	0.474806	0.264	10.2	0.435562	612.31	2064	1.97659	1.77954	17
YMR120C	ADE17	0.9	0.601461	0.550871	0.322	9.2	0.413716	497.93	1779	6.04064	4.19886	14
YMR186W	HSC82	0.9	0.505194	0.462701	0.581	9.53	0.385269	578.55	2118	20.5454	15.7572	15
YMR214W	SCJ1	0.9	0.880658	0.806584	0.146	19.4	0.452381	339	1215	0.895694	0.838246	19
YMR217W	GUA1	0.9	0.678074	0.621039	0.462	11.2	0.414449	431.88	1578	6.05501	5.44745	12
YMR300C	ADE4	0.9	0.697978	0.639269	0.235	12.4	0.39726	426.08	1533			13
YNL045W		0.9	0.530754	0.486111	0.239	11	0.404266	541.42	2016	1.36658	1.23213	16
YNL160W	YGP1	0.9	1.00469	0.920188	0.448	9.09	0.42723	249.7	1065	2.23059	0.995223	24
YNL189W	SRP1	0.9	0.656845	0.601596	0.271	8.77	0.389196	424.74	1629	2.26644	1.83514	16
YNL219C	ALG9	0.9	0.641487	0.58753	0.156	15.5	0.371103	431.93	1668	1.13253	1.11376	14
YNL268W	LYP1	0.9	0.582789	0.533769	0.222	8.2	0.425926	534.54	1836	2.6495	1.73989	15
YOR027W	STI1	0.9	0.60452	0.553672	0.248	8.09	0.416949	461.09	1770	2.56645	1.97434	24
YOR128C	ADE2	0.9	0.623543	0.571096	0.179	8.8	0.402098	462.98	1716	2.24828	1.93267	33
YOR133W	EFT1	0.9	0.423092	0.387505	0.804	14.7	0.44484	778.97	2529	22.3726	22.5641	14
YOR151C	RPB2	0.9	0.291156	0.266667	0.228	7.8	0.384762	960.17	3675	1.93481		26
YOR168W	GLN4	0.9	0.440329	0.403292	0.269	12.6	0.378189	640.98	2430	4.07547		13
YOR270C	VPH1	0.9	0.424098	0.388426	0.303	12.9	0.387237	703.42	2523	2.90157	2.48835	16
YOR321W	PMT3	0.9	0.473033	0.433245	0.145	12.2	0.412467	639.99	2262	0.720986	0.555627	11
YOR323C	PRO2	0.9	0.780452	0.714807	0.249	13.22	0.414296	374.27	1371	2.31396	1.69486	12
YOR361C	PRT1	0.9	0.466841	0.427574	0.304	11.3	0.38918	608.83	2292	1.73891	1.77947	16
YPL043W	NOP4	0.9	0.519922	0.47619	0.202	9.9	0.396501	509.17	2058	2.08657	1.57415	13
YPL061W	ALD6	0.9	0.71191	0.652029	0.521	11.8	0.434464	444.19	1503	4.19998	4.73833	15
YPL086C	ELP3	0.9	0.639188	0.585424	0.218	11.1	0.380526	443.3	1674	1.32352	1.13556	9
YPL154C	PEP4	0.9	0.878489	0.804598	0.355	9.3	0.426108	364.4	1218	3.52544	2.71166	18
YPL240C	HSP82	0.9	0.502347	0.460094	0.518	8	0.39061	586.5	2130	13.3956	8.96829	34
YPR145W	ASN1	0.9	0.622455	0.570099	0.368	12.3	0.438627	484.84	1719	4.44921	5.42642	13
YPR181C	SEC23	0.9	0.463806	0.424794	0.229	13.4	0.441699	656.2	2307	2.13657	2.73362	17
YBR106W	PHO88	0.9	0.828924	0.670194	0.529	9.39	0.433862	160.4	567	6.7607	5.57983	15
YDR454C	GUK1	0.9	0.833333	0.673759	0.314	12.3	0.407801	151.71	564	6.8257	5.5757	19
YGR262C	BUD32	0.9	0.597964	0.483461	0.148	15.6	0.428753	214.56	786	1.00895	0.818121	13
YIL051C	MMF1	0.9	1.07306	0.86758	0.318	16.65	0.415525	106.61	438	9.42526	3.63797	13
YKL007W	CAP1	0.9	0.582404	0.47088	0.181	22.8	0.384139	191.51	807	3.9002	3.64554	20
YKL024C	URA6	0.9	0.764228	0.617886	0.211	14.63	0.456911	179.4	615	3.13739	2.73663	17
YLL050C	COF1	0.9	0.769231	0.621931	0.543	9.3	0.398148	114.6	611	11.8015	9.17194	21	yes
YPL211W	NIP7	0.9	0.860806	0.695971	0.187	19.4	0.377289	140.3	546	2.8932	2.46267	10
YBL039C	URA7	0.95	0.614943	0.560345	0.309	14.6	0.401724	498.38	1740	4.07751	3.7797	11
YBL042C	FUI1	0.95	0.557292	0.507812	0.168	15.5	0.417708	550.74	1920	0.786084	0.711364	10
YBR036C	CSG2	0.95	0.867802	0.790754	0.142	15.61	0.433901	347.91	1233	1.47999	1.44382	31
YDR129C	SAC6	0.95	0.52451	0.477941	0.234	20.7	0.403318	532.52	2040	2.56112	2.4567	21	yes
YEL040W	UTR2	0.95	0.762108	0.694444	0.235	10.2	0.422365	386.48	1404	3.70352	2.88412	12
YEL071W	DLD3	0.95	0.717639	0.653924	0.22	18.1	0.401744	415.28	1491	1.38884	1.21437	21
YFR009W	GCN2	0.95	0.473661	0.431607	0.287	13.7	0.393537	609.86	2259	1.67094	1.82655	18
YGL099W	LSG1	0.95	0.556422	0.50702	0.205	11.04	0.388976	506.42	1923	1.25453	1.53244	11
YGL234W	ADE5,7	0.95	0.444168	0.404732	0.258	15.1	0.448319	751.69	2409	4.24526	3.93143	16
YHR188C	GPI16	0.95	0.583742	0.531915	0.141	18.6	0.439171	508.13	1833	1.40028	1.65848	15
YIL039W		0.95	0.752461	0.685654	0.211	11.96	0.396624	395.1	1422	2.62389	2.96853	12
YJL171C		0.95	0.898405	0.81864	0.22	8.52	0.412259	330.5	1191	1.61424	1.52879	29
YJR075W	HOC1	0.95	0.898405	0.81864	0.179	16.1	0.404702	314.53	1191	1.74101	1.34363	16
YJR117W	STE24	0.95	0.785609	0.715859	0.268	10.09	0.391336	307.69	1362	2.26697	2.45523	27
YKL150W	MCR1	0.95	1.17712	1.07261	0.26	7.7	0.413641	258.23	909	1.89456	2.24718	34
YKR093W	PTR2	0.95	0.59247	0.539867	0.265	10.3	0.413621	479.72	1806	2.56321	1.81723	13
YMR110C		0.95	0.669168	0.609756	0.156	9.4	0.372108	413.5	1599	1.36647		27
YMR205C	PFK2	0.95	0.371528	0.338542	0.512	11.31	0.431597	839.51	2880	3.40955	2.46264	13
YMR215W		0.95	0.679365	0.619048	0.217	15.3	0.398095	398.32	1575	2.31416	1.28227	19
YMR309C	NIP1	0.95	0.438704	0.399754	0.31	14.49	0.356704	581.68	2439	3.48823	2.92891	13
YNL132W	KRE33	0.95	0.337433	0.307474	0.239	13	0.385052	808.63	3171	1.697	1.64591	10
YNL239W	LAP3	0.95	0.736915	0.671488	0.257	13.4	0.414652	364.88	1452	2.06712	1.81398	21
YOL088C	MPD2	0.95	1.28297	1.16906	0.174	10.21	0.381295	207.59	834	1.4016	1.44435	14
YOR254C	SEC63	0.95	0.537149	0.489458	0.191	14.29	0.368474	498.54	1992	3.56639	3.31974	13
YOR316C	COT1	0.95	0.810606	0.738636	0.138	14.8	0.415152	359.43	1320	1.18399	0.948234	15
YPL050C	MNN9	0.95	0.900673	0.820707	0.216	16.7	0.394781	301.26	1188	1.88559	1.74552	11
YDR084C		0.95	0.783333	0.625	0.119	16.9	0.395	145.76	600	1.32461	1.13279	11
YGL050W		0.95	0.571776	0.456204	0.125	9.31	0.395377	203.7	822	1.09484	1.24514	13
YPR098C		0.95	1.43731	1.14679	0.161	13.5	0.390947	118.5	327	1.43118	1.24229	19
YLR199C		1	1.05581	0.904977	0.101	11.4	0.391095	217.6	663	1.14532	1.28858	23
YLR264W	RPS28B	1	0.980392	0.490196	0.561	11.71	0.45098	54.5	204	19.5473	12.9315	14
YEL027W	CUP5	1.1	0.973085	0.745342	0.584	11.2	0.428571	132.34	483	6.58555	4.62946	16
YKL157W	APE2	1.2	0.335318	0.297712	0.231	8.7	0.393875	747.46	3191	1.78854	1.73179	24	yes
YMR016C	SOK2	1.2	0.453774	0.402884	0.119	15.1	0.426209	541.37	2358	0.67284	0.719148	10
YMR281W	GPI12	1.2	1.1694	1.03825	0.148	14.3	0.375956	207.9	915	0.818515	0.675624	19
YOL158C	ENB1	1.2	0.587589	0.521691	0.103	15.3	0.42559	527.96	1821	0.913732	0.526957	19
YBL002W	HTB2	1.2	1.18687	0.883838	0.563	6.9	0.416667	88.22	396	16.2471	8.99696	11
YBL087C	RPL23A	1.2	0.511983	0.381264	0.624	15.8	0.468599	121.1	918	11.9267	9.69547	14	yes
YBR010W	HHT1	1.2	1.14355	0.851582	0.622	11.8	0.43309	118.6	411	18.9696	1.62374	16
YDL111C	RRP42	1.2	0.588972	0.438596	0.116	17.8	0.407268	208.17	798	2.00548	1.39278	19
YGL191W	COX13	1.2	1.20513	0.897436	0.212	9.7	0.420513	96.7	390	2.84487	2.74725	27
YHL031C	GOS1	1.2	0.699405	0.520833	0.118	7.3	0.464286	170.6	672	1.46537	1.33452	16
YHR010W	RPL27A	1.2	0.483539	0.360082	0.736	8.6	0.428224	109.8	972	19.7896	16.6272	15	yes
YLR221C	RSA3	1.2	0.708899	0.527903	0.17	9.3	0.375566	152.52	663	2.58741	2.21771	11
YLR295C	ATP14	1.2	1.25333	0.933333	0.231	15.7	0.418667	93.5	375	2.87204	2.56937	16
YOR115C	TRS33	1.2	0.582404	0.433705	0.119	16.6	0.370508	196.4	807	1.44975	1.14325	12
YPL178W	CBC2	1.2	0.749601	0.558214	0.173	16.1	0.397129	148.3	627	2.09185	1.64369	22
YPR037C	ERV2	1.2	0.795262	0.592217	0.116	17.7	0.482234	174.5	591	1.16642		13
YDL064W	UBC9	1.4	0.804795	0.565068	0.17	9.3	0.394515	112.8	584	2.63757		13	yes
YDL108W	KIN28	1.45	0.469062	0.324351	0.115	8.2	0.396308	238.38	1002	0.697405	0.874676	15	yes
YDL189W		1.45	0.342067	0.236536	0.123	12.1	0.399563	326.62	1374	0.913352	0.867935	16	yes
YIL010W	DOT5	1.45	0.725309	0.501543	0.144	16.39	0.393519	164.6	648	1.81779	1.91236	20
YFL028C	CAF16	1.5	0.804598	0.632184	0.174	14.9	0.394253	241.29	870	1.514	1.68745	17
YDL007W	RPT2	1.6	0.814307	0.692542	0.155	14.2	0.391172	326.31	1314	2.24259	1.85896	19
YDR062W	LCB2	1.6	0.634638	0.539739	0.217	13.7	0.39739	449.34	1686	1.38582	1.33795	12
YGR279C	SCW4	1.6	0.921619	0.783807	0.546	9.71	0.464255	318.1	1161	13.4269	1.45799	17
YIL123W	SIM1	1.6	0.7493	0.637255	0.359	9.76	0.47549	418.2	1428	4.06143	2.67178	14
YJR072C		1.6	0.924007	0.785838	0.171	13.46	0.445596	321.1	1158	1.66211	1.63161	15
YKR013W	PRY2	1.6	1.08081	0.919192	0.231	17.5	0.476768	259.02	990	2.10657	1.26989	11
YLR378C	SEC61	1.6	0.741511	0.630631	0.24	13.1	0.459459	430.8	1443	4.05086	3.4388	24
YLR380W	CSR1	1.6	0.872046	0.741646	0.245	6.6	0.458843	335.5	1227	1.42391	1.15156	11
YMR203W	TOM4	1.6	0.919244	0.781787	0.274	13	0.415808	307.7	1164	2.37607	1.75154	17
YMR296C	LCB1	1.6	0.638044	0.542636	0.173	10.27	0.470483	476.62	1677	1.34105	1.89638	14
YNL121C	TOM7	1.6	0.577131	0.490831	0.274	15.7	0.372708	427.39	1854	1.88565	1.73564	16
YNL241C	ZWF1	1.6	0.704875	0.599473	0.172	7.4	0.47892	489.41	1518	1.45264	1.12312	16
YOR124C	UBP2	1.6	0.280178	0.238282	0.152	16.95	0.366064	918.32	3819	1.396	1.13693	20
YPL063W		1.6	0.747729	0.635919	0.21	14.61	0.393431	353.34	1431	2.06083	1.86188	9
YBL001C	ECM15	1.7	0.952381	0.412698	0.243	12.7	0.393651	76.3	315	2.84104	1.88884	17
YDL075W	RPL31A	1.7	0.393185	0.17038	0.737	8.8	0.432749	78.7	763	8.54811	6.35992	16	yes
YDL136W	RPL35B	1.7	0.390625	0.169271	0.759	16	0.421488	88.1	768	10.8839	8.74565	14	yes
YDL191W	RPL35A	1.7	0.351288	0.152225	0.798	17.32	0.418733	91.66	854	16.4795	12.5299	14	yes
YDR086C	SSS1	1.7	1.23457	0.534979	0.441	13.2	0.390947	61.9	243	6.50971	5.34428	19
YDR140W	FYV9	1.7	0.45045	0.195195	0.123	13.1	0.393393	165.9	666	0.980089	0.963366	14
YDR378C	LSM6	1.7	0.806452	0.349462	0.128	17.4	0.402299	62.1	372	1.767	1.54679	14
YDR510W	SMT3	1.7	0.980392	0.424837	0.306	16.4	0.431373	72	306	5.31011	5.18429	17
YER092W	IES5	1.7	0.793651	0.343915	0.094	16.4	0.391534	87.61	378	1.09313	0.961473	17
YER131W	RPS26B	1.7	0.833333	0.361111	0.711	10.41	0.438889	77.8	360	43.073	36.8677	8
YER146W	LSM5	1.7	1.06383	0.460993	0.101	16.59	0.475177	82.1	282	2.92682	2.47325	9
YGL080W		1.7	0.763359	0.330789	0.133	10.5	0.37659	79.71	393	1.93801	1.97624	18
YGR181W	TIM13	1.7	0.943396	0.408805	0.216	11.17	0.440252	74.24	318	1.64026	1.15588	11
YHR100C		1.7	0.537634	0.232975	0.169	12	0.399642	133.57	558	1.31213	1.9993	14
YHR141C	RPL42B	1.7	0.393701	0.170604	0.795	11.9	0.423676	80.8	762	9.88592	7.93638	13	yes
YIL016W	SNL1	1.7	0.625	0.270833	0.154	24.9	0.40625	119.27	480	2.1695	2.91363	11
YIL052C	RPL34B	1.7	0.357995	0.155131	0.781	20.2	0.42623	90.8	838	14.5984	12.2453	14	yes
YJL166W	QCR8	1.7	1.05263	0.45614	0.211	10.35	0.385965	66.9	285	2.5842	2.17349	21
YJR024C		1.7	0.408163	0.176871	0.121	17.3	0.439456	221.56	735	1.49475	1.26696	9
YJR101W	RSM26	1.7	0.586767	0.374532	0.107	20.3	0.39201	212.7	801	1.87865	1.68559	11
YKR085C	MRPL2	1.7	0.510204	0.221088	0.128	8.8	0.445578	159.07	588	2.14927	1.94795	13
YLR007W		1.7	0.296736	0.128586	0.106	20.9	0.414441	277.88	1011	1.98116	1.65137	22
YLR104W		1.7	0.757576	0.328283	0.13	14.1	0.416667	88.14	396	1.25579	1.12237	16
YML030W		1.7	0.625	0.270833	0.144	23.4	0.447917	125.6	480	1.18471	1.25399	18
YMR074C		1.7	0.684932	0.296804	0.243	25.8	0.413242	115.36	438	2.64155	2.8325	19
YMR123W	PKR1	1.7	0.813008	0.352304	0.147	14.8	0.425474	83.6	369	1.84843	1.483	17
YMR234W	RNH1	1.7	0.448902	0.286533	0.133	13.4	0.365807	245.68	1047	1.15606	1.14525	14
YNL030W	HHF2	1.7	0.961538	0.416667	0.627	10.65	0.423077	78.11	312	18.5221	11.2563	14
YNL155W		1.7	0.363636	0.157576	0.164	17.94	0.378182	212.16	825	1.83067	1.47988	14
YNL158W		1.7	0.502513	0.217755	0.115	16.1	0.40871	141.76	597	1.55379	1.55115	17
YNL185C	MRPL19	1.7	0.628931	0.272537	0.079	11.67	0.429769	129.45	477	1.57385	1.92997	16
YNL306W	MRPS18	1.7	0.458716	0.198777	0.138	17.3	0.409786	182.5	654	1.92122	1.87752	15
YNR027W	BUD17	1.7	0.314465	0.136268	0.101	21.3	0.439203	275.12	954	1.03797	1.18177	13
YNR036C		1.7	0.649351	0.281385	0.093	14.8	0.493506	150.5	462	1.61355	1.12264	16
YOL005C	RPB11	1.7	0.826446	0.358127	0.15	15.4	0.498623	96.6	363	1.35062	1.21334	17
YOL102C	TPT1	1.7	0.4329	0.18759	0.112	17.96	0.376623	159.01	693	1.30581	1.19428	8
YOR224C	RPB8	1.7	0.680272	0.294785	0.246	17.5	0.424036	95.66	441	3.18188	2.62789	11
YOR234C	RPL33B	1.7	0.352526	0.152761	0.73	8.8	0.419753	81.44	851	11.7202	1.58833	12.5	yes
YOR293W	RPS1A	1.7	0.397351	0.172185	0.84	18	0.389937	61.8	755	12.8806	14.5297	12	yes
YOR327C	SNC2	1.7	0.862069	0.373563	0.219	10.3	0.41954	86.13	348	2.01146	1.73857	14
YPL143W	RPL33A	1.7	0.353357	0.153121	0.747	11.1	0.444444	85.76	849	13.6504	1.4316	15	yes
YPR017C	DSS4	1.7	0.694444	0.300926	0.164	13.9	0.393519	114.13	432	1.1923	0.644373	16
YHR018C	ARG4	1.9	0.768678	0.632184	0.23	13.04	0.411638	397.61	1392	1.32842	0.779473	16
YLR180W	SAM1	1.9	0.931245	0.765883	0.494	13.2	0.474326	375.6	1149	4.7008	4.19896	10
YNR021W		1.9	0.880658	0.72428	0.253	7.1	0.373663	280.78	1215	1.69477	1.18986	11
YPL091W	GLR1	1.9	0.736915	0.606061	0.218	13.1	0.402204	381.3	1452	1.74378	1.33984	15
YPL235W	RVB2	1.9	0.75565	0.621469	0.195	17.1	0.394068	389.02	1416	1.91224	1.56654	20
YLR355C	ILV5	1.95	0.900673	0.736532	0.802	10.1	0.462121	349.2	1188	14.7297	13.2787	11
YOR010C	TIR2	1.95	1.41534	1.15741	0.544	5.6	0.469577	202.95	756	3.15812	2.72895	17
YPL032C	SVL3	1.95	0.4318	0.353107	0.164	9.95	0.384584	537.99	2478	2.92052		16
YBR070C		2	0.420168	0.140056	0.101	18.3	0.393557	193.34	714	1.00639		13
YDR007W	TRP1	2	0.444444	0.148148	0.121	20.8	0.420741	188.62	675	0.909609	0.888273	18
YER053C		2	0.332226	0.110742	0.158	16.33	0.395349	227.6	903	0.787559	0.752176	41
YGR036C	CAX4	2	0.416667	0.138889	0.11	5.19	0.380556	168.27	720	1.29913		13
YIL023C		2	0.288184	0.0960615	0.081	4.4	0.473583	327.66	1041	0.832529	0.996563	22
YKL138C	MRPL31	2	0.757576	0.252525	0.233	19.1	0.378788	94.16	396	2.32092	2.52686	14
YLR190W		2	0.203252	0.0677507	0.143	1.2	0.412602	372.34	1476	1.36062	1.87488	26
YOR197W	MCA1	2	0.51395	0.367107	0.174	21.66	0.422173	363.46	1362	1.80705	1.45	21
YOR246C		2	0.302115	0.100705	0.12	26.6	0.454179	305.88	993	1.19042	0.996844	13
YPL244C	HUT1	2	0.294118	0.0980392	0.114	7.3	0.402941	297.8	1020	2.17304	1.92816	10
YGR028W	MSP1	2.2	0.431589	0.229568	0.125	15.03	0.379247	286.63	1089	0.887494	1.28998	12
YER136W	GDI1	2.45	0.789086	0.608407	0.233	12.56	0.378319	311.85	1356	2.15802	2.25737	24
YFR006W		2.45	0.665423	0.51306	0.21	30.1	0.383706	414.04	1608	1.62437	1.51498	16
YGR284C	ERV29	2.45	1.14684	0.884244	0.235	18.3	0.368703	240.64	933	2.67238	2.29778	67
YDL248W	COS7	2.6	0.928819	0.703125	0.148	16.8	0.380208	309.5	1152	1.47975	1.42357	27
YER025W	GCD11	2.6	0.675505	0.511364	0.333	18.2	0.40404	427.59	1584	3.56874	2.74334	12
YGR295C	COS6	2.6	0.933682	0.706806	0.133	16.4	0.387435	304.14	1146	0.894856	0.819913	20
YHL003C	LAG1	2.6	0.865696	0.65534	0.158	18.2	0.364887	331.48	1236	2.76895	2.44156	10
YJL026W	RNR2	2.6	0.891667	0.675	0.501	6.3	0.426667	330.09	1200	7.51035	8.82198	10
YJL159W	HSP15	2.6	1.14684	0.868167	0.607	1.7	0.487973	311.26	933	10.6243	15.469	22
YJR121W	ATP2	2.6	0.696615	0.527344	0.425	17.7	0.429688	436.05	1536	7.93339	6.85493	16
YLR056W	ERG3	2.6	0.974499	0.737705	0.249	14	0.430783	314.07	1098	11.0126	9.89177	12
YLR372W	SUR4	2.6	1.03083	0.780347	0.372	11.2	0.378613	254.86	1038	4.31131	3.24192	12
YMR303C	ADH2	2.6	1.02197	0.773639	0.505	10.5	0.481375	356.95	1047	22.5435	19.552	17
YNL336W	COS1	2.6	0.933682	0.706806	0.136	20	0.378709	308	1146	0.259735	0.248262	19
YDL166C	FAP7	3.4	0.791246	0.218855	0.146	9.6	0.430976	167.3	594	1.23209	1.15857	11
YGL189C	RPS26A	3.4	1.30556	0.361111	0.781	13.3	0.441667	88.6	360	53.5359	48.4155	14	yes
YHR127W		3.4	0.642077	0.177596	0.12	14.2	0.418033	186.54	732	1.16105	0.873588	10
YJL140W	RPB4	3.4	0.705706	0.195195	0.137	13.3	0.394895	159.59	666	2.10879	1.89858	17
YKL002W	DID4	3.4	0.612777	0.169492	0.123	21.4	0.413448	177.8	767	1.33163	1.41219	21
YKL063C		3.4	0.93254	0.257937	0.163	9.93	0.357143	111.29	504	2.3348	1.94676	15
YKL069W		3.4	0.865562	0.239411	0.182	10	0.401473	133.71	543	1.13863	0.977879	11
YLR061W	RPL22A	3.4	0.622517	0.172185	0.859	3.9	0.448087	93.9	755	22.6804	18.3875	14	yes
YMR236W	TAF9	3.4	0.991561	0.274262	0.082	5	0.478903	143.2	474	1.41632	1.27361	18
YMR264W	CUE1	3.4	0.767974	0.212418	0.125	12.4	0.44281	177.8	612	1.78439	1.59767	16
YNL157W		3.4	0.927022	0.25641	0.107	12.5	0.398422	119.5	507	1.6297	1.31672	33
YDR494W	RSM28	3.7	0.542099	0.11534	0.13	8.4	0.376611	254.39	867	0.9678		16
YGR078C	PAC1	3.7	0.783333	0.166667	0.123	11.22	0.455	152.7	600	1.30468	1.22838	11
YGR198W		3.7	0.191524	0.0407498	0.134	22.9	0.360228	584.8	2454	1.48119	1.17342	17
YIL060W		3.7	1.08046	0.229885	0.092	14.13	0.409195	113	435	1.51497	0.698873	37
YOR043W	WHI2	3.7	0.321697	0.0684463	0.154	15.22	0.390144	381.29	1461	1.28325	1.58387	16
YDR060W	MAK21	4.4	0.347628	0.204678	0.2	13.65	0.372969	721.26	3078	0.838544	0.828477	11
YCL045C		4.5	0.722733	0.525624	0.165	3.9	0.385458	567.05	2283	2.0804	1.45482	31
YNL163C	RIA1	5.1	0.321032	0.168017	0.151	13.3	0.39574	900.51	3333	0.896926	0.798133	14
YDL095W	PMT1	5.75	0.672372	0.43806	0.227	16.6	0.427873	713.98	2454	2.95342	2.49785	14
YDL185W	TFP1	5.75	0.51306	0.334266	0.406	13.33	0.411692	930.04	3216	3.9384	3.57123	26
YER110C	KAP123	5.75	0.493716	0.321664	0.343	13.5	0.398863	894.11	3342	4.56389	6.19386	13
YGL008C	PMA1	5.75	0.598477	0.389917	0.734	2.9	0.424012	800.84	2757	16.787	16.1599	17
YNL190W		5.75	2.68293	1.74797	0.596	4.6	0.445528	139.4	615	6.88896	5.45984	28
YPR159W	KRE6	5.75	0.762829	0.496995	0.189	7.7	0.413315	618.34	2163	1.49655	1.65414	20
YHR027C	RPN1	6	0.55332	0.352113	0.206	14.23	0.394031	820.51	2982	1.57551	1.67492	27
YOR335C	ALA1	6	0.573514	0.364964	0.378	13.5	0.399027	782.64	2877	1.87299	1.36456	12
YGL012W	ERG4	6.7	1.16034	0.68917	0.23	18.5	0.414909	400.29	1422	4.26274	3.74276	17
YHR132C	ECM14	6.7	1.2761	0.757927	0.157	17.56	0.426141	380.73	1293	1.69458	1.54455	21
YJL002C	OST1	6.7	1.15304	0.684836	0.165	18.5	0.391335	368.46	1431	3.37865	2.25873	19
YMR006C	PLB2	6.7	0.777935	0.462046	0.205	18.22	0.417256	582.31	2121	1.39212	0.895654	11
YOL030W		6.7	1.13402	0.67354	0.271	15.5	0.426804	393.39	1455	1.92145	1.66648	33
YBR084W	MIS1	7.4	0.365437	0.112705	0.208	12.5	0.415984	816.28	2928	1.34124	1.18632	11
YOR099W	KTR1	7.4	1.39594	0.769882	0.246	13.1	0.412014	345.7	1182	3.33182	2.32792	16
YPL053C	KTR6	7.4	1.23043	0.678598	0.16	24.5	0.373602	347.79	1341	3.69153	3.46522	22
YEL058W	PCM1	9.2	0.639188	0.0896057	0.156	13.9	0.459379	543.44	1674	1.14558		15
YNL313C		9.2	0.394107	0.0552486	0.158	11.13	0.397053	737.53	2715	1.12315	1.36195	17
YDL145C	COP1	9.4	0.296728	0.036051	0.237	11.72	0.399334	967.62	3606	1.98823	1.88415	20

## Sheet: additional information
ID	change in ribosome number (wt-mutant)	coding bias	number of ribosomes mutant	ribosome number wildtype	transcript length	WT/mutant total RNA (Log2)	TSS most proximal	TSS most distal	5UTR length	change in ribosome number (wt-mutant)	5UTR length
YPR141C	-7.25	-0.033	8.25	1	2875	-0.171446	-158	-158	158	-7.25	158	0.0219398
YDR404C	-6.75	0.116	9.75	3	1002	-0.147688	-137	-207	207	-6.75	207
YNL291C	-6.75	-0.007	9.75	3	2075	0.12304				-6.75
YOR228C	-6.5	0.09	9.5	3	1247	-0.1003	-203	-261	261	-6.5	261
YNR028W	-6.5	0.086	9.5	3	1218	0.138299	3	-44	44	-6.5	44
YKR074W	-6.5	0.1	9.5	3	697	-0.0410043	-39	-39	39	-6.5	39
YMR088C	-6.5	0.06	9.5	3	1992	-0.00766114				-6.5
YLR437C	-5.75	0.079	8.75	3	679	0.203381	-20	-69	69	-5.75	69
YMR024W	-5.75	0.064	8.75	3	844	-0.0217722				-5.75
YGR026W	-5.05	0.199	9.75	4.7	1286	0.238563	-127	-131	131	-5.05	131
YDR107C	-5.05	0.065	9.75	4.7	2303	-0.685772	218	-27	27	-5.05	27
YOR179C	-4.8	0.04	9.5	4.7	974	0.318408	-15	-15	15	-4.8	15
YNL004W	-4.8	0.172	9.5	4.7	1561	0.108462				-4.8
YOR195W	-4.8	0.034	9.5	4.7	x	0.311878				-4.8
YOR308C	-4.8	0.019	9.5	4.7	2140	0.00537307				-4.8
YDR304C	-4.4	0.346	9.1	4.7	858	0.536974	172	-18	18	-4.4	18
YIR023W	-4.4	0.055	9.1	4.7	3325	0.374584				-4.4
YBR135W	-4.05	0.178	8.75	4.7	786	-0.0237997	-27	-27	27	-4.05	27
YNL110C	-4.05	0.115	8.75	4.7	993	0.607085	-17	-17	17	-4.05	17
YOR143C	-4.05	0.102	8.75	4.7	1230	0.286317				-4.05
YPR060C	-4.05	0.259	8.75	4.7	1057	0.163726				-4.05
YLR132C	-4	-0.007	7	3	1369	-0.317276				-4
YGR234W	-3.5	0.318	10.5	7	1607	-0.472875	139	-645	645	-3.5	645
YNR059W	-3.5	0.005	4.5	1	2064	0.12154	1544			-3.5
YMR054W	-3.4	0.131	8.1	4.7	1199	-0.0433598	-163	-204	204	-3.4	204
YPR169W	-3.4	0.074	8.1	4.7	1672	0.232298	-33	-33	33	-3.4	33
YHR030C	-3.4	0.072	8.1	4.7	1780	-0.28522				-3.4
YKL015W	-3.3	0.092	6.3	3	x	-0.36744	-84	-84	84	-3.3	84
YGR095C	-3.3	0.057	8	4.7	895	0.324441	-83	-83	83	-3.3	83
YPL131W	-3.3	0.9	8	4.7	1046	0.522625	-19	-71	71	-3.3	71
YLR441C	-3.3	0.794	6.3	3	1029	0.351197	-22	-65	65	-3.3	65
YDR051C	-3.3	0.133	8	4.7	1169		-46	-46	46	-3.3	46
YNL312W	-3.3	0.197	8	4.7	1038	0.045071	-23	-42	42	-3.3	42
YJR086W	-3.3	-0.031	8	4.7	499	0.234998	9	-32	32	-3.3	32
YHR076W	-3.3	0.171	8	4.7	1252	0.0537122	79	-16	16	-3.3	16
YMR321C	-3.3	0.201	8	4.7	1227	0.0779054				-3.3
YNL064C	-2.8	0.487	9.8	7	1593	0.274173	-148	-903	903	-2.8	903
YNR050C	-2.8	0.464	9.8	7	1469	-0.159163	-39	-507	507	-2.8	507
YOR198C	-2.8	0.491	9.8	7	1984	0.411494	-179	-184	184	-2.8	184
YOR136W	-2.8	0.33	9.8	7	1497	0.26007	463	-175	175	-2.8	175
YLR387C	-2.8	0.166	9.8	7	1582	0.11853	-52	-89	89	-2.8	89
YML008C	-2.8	0.408	9.8	7	1347	0.210317	-8	-89	89	-2.8	89
YFR010W	-2.8	0.189	9.8	7	1875	-0.0977253	-51	-82	82	-2.8	82
YLR314C	-2.8	0.128	9.8	7	1873	0.288802	-3	-79	79	-2.8	79
YNL134C	-2.8	0.317	9.8	7	1291	0.883519	-34	-68	68	-2.8	68
YKL145W	-2.8	0.257	9.8	7	1611	0.384835	-23	-54	54	-2.8	54
YMR173W	-2.8	0.421	9.8	7	1565	1.71908	-38	-54	54	-2.8	54
YOR272W	-2.8	0.238	9.8	7	1546	0.250163	-50	-50	50	-2.8	50
YGL097W	-2.8	0.235	9.8	7	1541	0.0219154	-3	-47	47	-2.8	47
YNL138W	-2.8	0.26	9.8	7	1791	0.573702	1475	-41	41	-2.8	41
YML074C	-2.8	0.462	9.8	7	1437	0.262846	-3	-36	36	-2.8	36
YOR310C	-2.8	0.484	9.8	7	1949	0.24082	-24	-36	36	-2.8	36
YOR046C	-2.8	0.209	9.8	7	1680	0.477222	-32	-32	32	-2.8	32
YOL097C	-2.8	0.35	9.8	7	1501	0.322158	-11	-11	11	-2.8	11
YIR034C	-2.8	0.268	9.8	7	1288	0.0110271	-6	-6	6	-2.8	6
YKL021C	-2.8	0.156	9.8	7	1452	-0.13367	117			-2.8
YDR101C	-2.8	0.311	9.8	7	2013					-2.8
YHR201C	-2.8	0.101	9.8	7	1321	0.299542				-2.8
YKL143W	-2.8	0.109	9.8	7	1678	-0.0313192				-2.8
YLR197W	-2.8	0.446	9.8	7	1822	0.228066				-2.8
YLR248W	-2.8	0.136	9.8	7	2079	0.516357				-2.8
YOR117W	-2.8	0.248	9.8	7	1553	0.307023				-2.8
YOR241W	-2.8	0.107	9.8	7	1686	0.243924				-2.8
YOR259C	-2.8	0.259	9.8	7	1469	0.333885				-2.8
YPL111W	-2.75	0.34	9.75	7	1154	-0.531361	-43	-272	272	-2.75	272
YPL048W	-2.75	0.596	9.75	7	1292	0.279751	-7	-120	120	-2.75	120
YPL139C	-2.75	0.021	9.75	7	1615	-0.223327	-43	-43	43	-2.75	43
YDR292C	-2.75	0.066	9.75	7	2234	0.0843035				-2.75
YNL301C	-2.6	0.814	5.6	3	768	0.109182	-22	-663	663	-2.6	663
YER148W	-2.6	0.128	5.6	3	1213	0.337351	-189	-189	189	-2.6	189
YOR039W	-2.6	0.068	5.6	3	1286	0.288257	-162	-162	162	-2.6	162
YKR014C	-2.6	0.24	7.3	4.7	1199	0.166321	628	-143	143	-2.6	143
YDR381W	-2.6	0.46	7.3	4.7	999	0.325609	1415	-125	125	-2.6	125
YML001W	-2.6	0.118	5.6	3	894	0.190519	-90	-96	96	-2.6	96
YMR002W	-2.6	0.296	5.6	3	1383	0.43071	-34	-93	93	-2.6	93
YOR089C	-2.6	0.167	7.3	4.7	1018	0.147832	-22	-93	93	-2.6	93
YPL118W	-2.6	0.175	7.3	4.7	1272	0.166062	9	-86	86	-2.6	86
YKL196C	-2.6	0.14	7.3	4.7	905	0.134117	-4	-76	76	-2.6	76
YOR057W	-2.6	0.092	7.3	4.7	1421	0.675401	28	-70	70	-2.6	70
YNR018W	-2.6	0.267	5.6	3	843	0.43438	256	-68	68	-2.6	68
YBR088C	-2.6	0.297	7.3	4.7	1016	0.305067	-62	-62	62	-2.6	62
YNL131W	-2.6	0.337	5.6	3	1000	0.162418	46	-51	51	-2.6	51
YJR088C	-2.6	0.176	7.3	4.7	1209	-0.0048903				-2.6
YKR063C	-2.6	-0.008	7.3	4.7	x	0.175396				-2.6
YNL002C	-2.6	0.298	7.3	4.7	1191	0.228548				-2.6
YDR216W	-2.55	0.075	7.25	4.7	2161	-0.362427				-2.55
YKL019W	-2.5	0.134	5.5	3	x	0.315396	-160	-160	160	-2.5	160
YNL307C	-2.5	0.14	5.5	3	1717	0.549274	-139	-139	139	-2.5	139
YFL014W	-2.5	0.801	5.5	3	625	-0.309317	-1	-74	74	-2.5	74
YDR368W	-2.5	0.332	9.5	7	1222	-0.373548	-29	-51	51	-2.5	51
YIL003W	-2.5	0.042	5.5	3	1086	-0.0406762	-46	-46	46	-2.5	46
YIL079C	-2.5	-0.035	5.5	3	1274	0.401053	721			-2.5
YER095W	-2.5	0.264	9.5	7	1341	-0.716423				-2.5
YMR083W	-2.4	0.398	7.1	4.7	1257	0.482553	273	-665	665	-2.4	665
YER178W	-2.4	0.395	7.1	4.7	1366	0.155853	-12	-60	60	-2.4	60
YPR069C	-2.4	0.468	7.1	4.7	1059	0.493467	-24	-58	58	-2.4	58
YDR321W	-2.4	0.234	7.1	4.7	1264	0.170305				-2.4
YPL232W	-2.3	0.269	7	4.7	1191	0.367628	-163	-201	201	-2.3	201
YDR177W	-2.3	0.117	7	4.7	964	-0.372561	35	-136	136	-2.3	136
YGL115W	-2.3	0.164	7	4.7	1250	-0.0845413	-107	-123	123	-2.3	123
YGL224C	-2.3	0.104	7	4.7	1148	0.207956	-91	-121	121	-2.3	121
YGR080W	-2.3	0.11	7	4.7	1217	0.0566718	-15	-25	25	-2.3	25
YJR065C	-2.3	0.263	9.3	7	1576	0.365207	-24	-24	24	-2.3	24
YHR012W	-2.3	0.047	7	4.7	1204	-0.10932	-21	-21	21	-2.3	21
YLR017W	-2.3	0.244	7	4.7	x	-0.0566203	13			-2.3
YJR069C	-2.3	0.192	7	4.7	882	0.282149				-2.3
YLR021W	-2.3	0.068	7	4.7	710	-0.0904078				-2.3
YLR301W	-2.3	0.406	7	4.7	969	0.691972				-2.3
YMR315W	-2.1	0.268	9.1	7	1241	0.54026	928	-85	85	-2.1	85
YPR191W	-2.1	0.326	9.1	7	1424	0.0430622	-58	-77	77	-2.1	77
YAL012W	-2.1	0.621	9.1	7	1306	0.331	-49	-64	64	-2.1	64
YDL147W	-2.1	0.113	9.1	7	1666	0.251714	-10	-59	59	-2.1	59
YIL041W	-2.1	0.361	9.1	7	1090	0.337815	-10	-41	41	-2.1	41
YLR216C	-2.1	0.248	9.1	7	1338	0.660949	7	-41	41	-2.1	41
YDR432W	-2.1	0.546	9.1	7	1487	0.0454885	-18	-28	28	-2.1	28
YBR026C	-2.1	0.149	9.1	7	1360	0.243736	-3	-24	24	-2.1	24
YGR285C	-2.1	0.622	9.1	7	1329	0.328197				-2.1
YOL109W	-2	0.724	5	3	665	1.12205	220	-201	201	-2	201
YDR225W	-2	0.782	5	3	688	1.04857	-68	-119	119	-2	119
YGR209C	-2	0.529	5	3	537	1.03565	-35	-91	91	-2	91
YLR038C	-2	0.363	5	3	743	-0.0314445	-44	-81	81	-2	81
YER057C	-2	0.424	5	3	983	0.396012	-6	-73	73	-2	73
YOR158W	-2	0.123	5	3	1214	0.437176	-43	-43	43	-2	43
YMR260C	-2	0.49	5	3	730	0.165437	-17	-40	40	-2	40
YHR147C	-2	0.071	5	3	903	0.32993	-11	-35	35	-2	35
YKL216W	-1.8	0.238	8.8	7	1397	0.553634	-852	-852	852	-1.8	852
YOR063W	-1.8	0.89	8.8	7	1259	0.447001	572	-446	446	-1.8	446
YOL086C	-1.8	0.913	8.8	7	1087	0.255826	-20	-295	295	-1.8	295
YBR067C	-1.8	0.663	6.5	4.7	920	0.0905339	-22	-237	237	-1.8	237
YOR142W	-1.8	0.334	8.8	7	1504	0.25197	-172	-234	234	-1.8	234
YMR145C	-1.8	0.35	8.8	7	2128	-0.198152	-69	-217	217	-1.8	217
YNL037C	-1.8	0.37	8.8	7	1356	0.120735	-105	-188	188	-1.8	188
YDL084W	-1.8	0.447	8.8	7	x	0.449505	-116	-168	168	-1.8	168
YDL055C	-1.8	0.719	8.8	7	1514	1.10901	-50	-160	160	-1.8	160
YDL014W	-1.8	0.664	8.8	7	1297	0.295011	-32	-149	149	-1.8	149
YMR318C	-1.8	0.347	8.8	7	1273	0.284651	-27	-117	117	-1.8	117
YJR139C	-1.8	0.613	8.8	7	1274	0.301632	-52	-112	112	-1.8	112
YMR116C	-1.8	0.875	8.8	7	1043	0.556271	-30	-110	110	-1.8	110
YPL028W	-1.8	0.543	8.8	7	1341	0.272414	-54	-95	95	-1.8	95
YML056C	-1.8	0.608	8.8	7	1692	0.237825	-94	-94	94	-1.8	94
YJL052W	-1.8	0.941	8.8	7	1197	0.667246	-58	-87	87	-1.8	87
YGL237C	-1.8	0.055	6.5	4.7	1127	-0.0105648	-48	-76	76	-1.8	76
YDL236W	-1.8	0.254	8.8	7	1190	0.390987	-61	-70	70	-1.8	70
YNL255C	-1.8	0.549	4.8	3	861	0.306582	3	-65	65	-1.8	65
YML085C	-1.8	0.39	8.8	7	1529	0.265169	1012	-55	55	-1.8	55
YDR502C	-1.8	0.642	8.8	7	1513	0.323061	-44	-50	50	-1.8	50
YER043C	-1.8	0.762	8.8	7	1596	-0.0512512	-24	-50	50	-1.8	50
YOR312C	-1.8	0.775	4.8	3	708	0.191019	902	-50	50	-1.8	50
YKL096W	-1.8	0.411	8.8	7	939	-0.175323	-1	-49	49	-1.8	49
YFR003C	-1.8	0.031	6.5	4.7	718	-0.153315	257	-45	45	-1.8	45
YGR159C	-1.8	0.623	8.8	7	1428	0.209929	-44	-44	44	-1.8	44
YDR035W	-1.8	0.403	8.8	7	1455	0.242454	-8	-42	42	-1.8	42
YKL081W	-1.8	0.667	8.8	7	1470	0.313294	-19	-41	41	-1.8	41
YLR421C	-1.8	0.149	4.8	3	821	0.0551458	19	-41	41	-1.8	41
YPL206C	-1.8	0.062	8.8	7	1209	0.353827	-12	-36	36	-1.8	36
YGR185C	-1.8	0.391	8.8	7	1358	0.35418	-20	-32	32	-1.8	32
YML063W	-1.8	0.839	4.8	3	1012	0.403941	729	-26	26	-1.8	26
YJL192C	-1.8	0.15	4.8	3	927	0.404931	-6	-24	24	-1.8	24
YDL168W	-1.8	0.319	8.8	7	1316	0.264285				-1.8
YKR084C	-1.8	0.115	8.8	7	2009	0.0343574				-1.8
YLR244C	-1.8	0.355	8.8	7	1256	0.201424				-1.8
YLR257W	-1.75	0.144	8.75	7	1296	0.138675	-204	-339	339	-1.75	339
YML058W	-1.75	0.393	4.75	3	678	0.597286	-3	-64	64	-1.75	64
YOR042W	-1.75	0.119	8.75	7	1376	0.46276	-52	-57	57	-1.75	57
YPR113W	-1.75	0.21	4.75	3	866	0.669629	-13	-21	21	-1.75	21
YOL111C	-1.6	0.215	6.3	4.7	865	0.53751	-44	-281	281	-1.6	281
YHR051W	-1.6	0.311	4.6	3	857	-0.0618944	-58	-178	178	-1.6	178
YDR178W	-1.6	0.282	6.3	4.7	955	0.141345	397	-110	110	-1.6	110
YLR192C	-1.6	0.37	6.3	4.7	1183	0.515355	-29	-106	106	-1.6	106
YER126C	-1.6	0.426	6.3	4.7	1058	-0.0218417	-35	-97	97	-1.6	97
YOL139C	-1.6	0.455	6.3	4.7	936	0.446333	-42	-94	94	-1.6	94
YPL239W	-1.6	0.08	6.3	4.7	990	0.381834	-81	-88	88	-1.6	88
YOR157C	-1.6	0.23	6.3	4.7	1014	0.147319	-4	-86	86	-1.6	86
YMR146C	-1.6	0.376	6.3	4.7	1236	0.126343	-16	-85	85	-1.6	85
YPL010W	-1.6	0.191	4.6	3	865	0.446527	29	-83	83	-1.6	83
YGR167W	-1.6	0.199	6.3	4.7	1052	0.616749	-61	-80	80	-1.6	80
YOL038W	-1.6	0.235	6.3	4.7	897	0.330781	738	-77	77	-1.6	77
YPL127C	-1.6	0.193	6.3	4.7	1030	-0.0891112	-23	-73	73	-1.6	73
YDL078C	-1.6	0.204	6.3	4.7	x	0.168325	-56	-72	72	-1.6	72
YOR163W	-1.6	0.18	6.3	4.7	717	0.62447	-31	-71	71	-1.6	71
YKR070W	-1.6	0.15	6.3	4.7	1235	-0.15318	38	-69	69	-1.6	69
YMR220W	-1.6	0.061	6.3	4.7	1482	0.0358997	-68	-68	68	-1.6	68
YPR103W	-1.6	0.262	6.3	4.7	1045	0.172678	-29	-68	68	-1.6	68
YJL145W	-1.6	0.219	6.3	4.7	1143	-0.325179	-35	-67	67	-1.6	67
YMR295C	-1.6	0.347	6.3	4.7	907	0.434104	-41	-67	67	-1.6	67
YGR253C	-1.6	0.148	6.3	4.7	976	0.616618	3	-65	65	-1.6	65
YMR072W	-1.6	0.304	6.3	4.7	848	0.361786	3	-65	65	-1.6	65
YMR121C	-1.6	0.623	6.3	4.7	779	0.224929	-1	-61	61	-1.6	61
YNL232W	-1.6	0.07	6.3	4.7	1061	0.49273	-28	-60	60	-1.6	60
YMR091C	-1.6	0.054	6.3	4.7	1501	0.304517	-53	-53	53	-1.6	53
YMR226C	-1.6	0.284	6.3	4.7	984	0.400521	-20	-50	50	-1.6	50
YJR073C	-1.6	0.306	4.6	3	715	0.163345	-12	-49	49	-1.6	49
YKL040C	-1.6	0.187	6.3	4.7	1181	0.210069	-49	-49	49	-1.6	49
YFR052W	-1.6	0.157	6.3	4.7	1047	0.0981779	555	-40	40	-1.6	40
YPL225W	-1.6	0.256	6.3	4.7	707	0.429509	-8	-40	40	-1.6	40
YGL200C	-1.6	0.32	4.6	3	812	0.474672	-12	-38	38	-1.6	38
YML125C	-1.6	0.291	6.3	4.7	x	0.296904	-23	-37	37	-1.6	37
YBR035C	-1.6	0.358	6.3	4.7	876	0.44345	-27	-35	35	-1.6	35
YNL099C	-1.6	0.154	4.6	3	1091	0.152426	-33	-33	33	-1.6	33
YML092C	-1.6	0.13	6.3	4.7	968	0.0526003	-4	-31	31	-1.6	31
YOR332W	-1.6	0.427	6.3	4.7	870	0.553643	-12	-31	31	-1.6	31
YOR111W	-1.6	0.09	6.3	4.7	1174	0.0170114	-30	-30	30	-1.6	30
YGR001C	-1.6	0.207	6.3	4.7	969	0.218983	-9	-19	19	-1.6	19
YMR157C	-1.6	0.155	4.6	3	1012	0.224262	3	-19	19	-1.6	19
YMR038C	-1.6	0.178	6.3	4.7	2008	0.53673	-13	-17	17	-1.6	17
YPR110C	-1.6	0.247	6.3	4.7	1288	0.393268	6	-14	14	-1.6	14
YIL034C	-1.6	0.154	6.3	4.7	1048	0.189948	463	-13	13	-1.6	13
YPR118W	-1.6	0.153	6.3	4.7	1324	0.323218	-11	-11	11	-1.6	11
YEL038W	-1.6	0.14	4.6	3	810	0.188486	24	-9	9	-1.6	9
YNL264C	-1.6	0.177	6.3	4.7	1264	0.256118	838	-2	2	-1.6	2
YDL201W	-1.6	0.18	6.3	4.7	1071	0.233036				-1.6
YIL114C	-1.6	0.112	4.6	3	1020	0.313918				-1.6
YIR001C	-1.6	0.106	4.6	3	1300	0.28934				-1.6
YJL148W	-1.6	0.111	6.3	4.7	1141	0.26203				-1.6
YNL108C	-1.6	0.114	6.3	4.7	1075	0.127365				-1.6
YPR023C	-1.6	0.062	4.6	3	1292	0.165675				-1.6
YOR247W	-1.55	0.36	6.25	4.7	1245	1.51861				-1.55
YGL187C	-1.5	0.361	4.5	3	965	0.014943	-397	-478	478	-1.5	478
YMR010W	-1.5	0.036	4.5	3	1725	-0.11256	-207	-228	228	-1.5	228
YOR238W	-1.5	0.057	4.5	3	1175	0.193113	-196	-196	196	-1.5	196
YJR116W	-1.5	0.189	4.5	3	1215	0.113935	-182	-182	182	-1.5	182
YGR033C	-1.5	0.021	4.5	3	1222	-0.154212	-77	-108	108	-1.5	108
YDR400W	-1.5	0.069	4.5	3	1263	-0.290689	-20	-57	57	-1.5	57
YDR156W	-1.5	0.188	4.5	3	604	-0.0180018	3	-50	50	-1.5	50
YML094W	-1.5	0.196	4.5	3	730	0.119858	-17	-27	27	-1.5	27
YGL198W	-1.5	0.011	4.5	3	x	0.0826925	-22	-22	22	-1.5	22
YHR175W	-1.5	0.074	4.5	3	830		90			-1.5
YNL315C	-1.5	0.098	4.5	3	1164	0.165026	169			-1.5
YDR414C	-1.5	0.03	4.5	3	1537	-0.29139				-1.5
YJL186W	-1.3	0.117	12	10.7	1908	0.118604	-29	-29	29	-1.3	29
YLR066W	-1.3	0.047	6	4.7	821	0.414951	-19	-29	29	-1.3	29
YDL219W	-1.3	0.19	4.3	3	880	0.379066				-1.3
YOL052C	-1.25	0.204	8.25	7	1414	-0.0489049	455	-117	117	-1.25	117
YGL001C	-1.25	0.201	8.25	7	1317	0.0232149	-57	-74	74	-1.25	74
YGL172W	-1.25	-0.019	8.25	7	1534	-0.00220595	-7	-7	7	-1.25	7
YPR028W	-1.1	0.405	4.1	3	798	0.79216	-9	-654	654	-1.1	654
YDR476C	-1.1	0.12	4.1	3	911	0.127067	-57	-363	363	-1.1	363
YFL039C	-1.1	0.825	8.1	7	1366	0.42025	391	-211	211	-1.1	211
YBL102W	-1.1	0.094	4.1	3	975	0.20543	489	-130	130	-1.1	130
YOR184W	-1.1	0.292	8.1	7	1403	0.55698	-40	-110	110	-1.1	110
YAR015W	-1.1	0.306	8.1	7	1177	0.606581	-50	-93	93	-1.1	93
YNL044W	-1.1	0.338	5.8	4.7	876	0.344713	-30	-90	90	-1.1	90
YCR012W	-1.1	0.897	8.1	7	1332	0.693918	-40	-82	82	-1.1	82
YDL004W	-1.1	0.266	4.1	3	869	0.363566	-18	-68	68	-1.1	68
YJL044C	-1.1	0.147	4.1	3	1807	0.227926	-37	-65	65	-1.1	65
YKR059W	-1.1	0.834	8.1	7	1428	0.366362	-28	-63	63	-1.1	63
YOR230W	-1.1	0.366	8.1	7	1508	0.687227	-51	-62	62	-1.1	62
YPR036W	-1.1	0.256	8.1	7	1509	0.517493	-19	-56	56	-1.1	56
YLR447C	-1.1	0.311	8.1	7	1312	0.726488	-36	-54	54	-1.1	54
YOL129W	-1.1	0.017	4.1	3	814	0.21038	9	-48	48	-1.1	48
YMR062C	-1.1	0.164	8.1	7	1526	0.496658	1024	-47	47	-1.1	47
YHR208W	-1.1	0.469	8.1	7	1381	0.488617	-21	-44	44	-1.1	44
YMR272C	-1.1	0.266	8.1	7	1434	0.532318	815	-39	39	-1.1	39
YMR276W	-1.1	0.228	8.1	7	1175	0.00795632	-19	-33	33	-1.1	33
YMR312W	-1.1	0.127	4.1	3	1177	0.290239	-33	-33	33	-1.1	33
YDL029W	-1.1	0.268	8.1	7	1377	0.423596	1270	-20	20	-1.1	20
YKR048C	-1.1	0.184	8.1	7	1239	-0.0658389	-19	-19	19	-1.1	19
YPL208W	-1.1	0.059	8.1	7	1895		-14	-14	14	-1.1	14
YAL059W	-1.1	0.183	4.1	3	865	0.109658	59			-1.1
YHR170W	-1.1	0.309	8.1	7	1803	0.267495				-1.1
YNL248C	-1.1	0.298	8.1	7	1577	0.321363				-1.1
YHR062C	-1.05	0.033	5.75	4.7	1031	0.169256	-21	-21	21	-1.05	21
YML005W	-1	0.001	8	7	1568	-0.0314208	-470	-470	470	-1	470
YER099C	-1	0.091	8	7	1159	-0.308566	3	-270	270	-1	270
YPL004C	-1	0.336	8	7	1318	1.10542	365	-116	116	-1	116
YGL054C	-1	0.36	4	3	915	0.324944	3	-104	104	-1	104
YNL274C	-1	0.217	8	7	1254	0.0188798	-100	-100	100	-1	100
YER048C	-1	0.141	8	7	1458	0.163535	-73	-99	99	-1	99
YJR044C	-1	0.124	4	3	809	0.433395	-40	-92	92	-1	92
YER100W	-1	0.12	8	7	1052	0.0385157	-78	-91	91	-1	91
YPL234C	-1	0.387	4	3	738	0.426673	-45	-59	59	-1	59
YFR004W	-1	0.252	8	7	1163	-0.012921	-30	-49	49	-1	49
YGL048C	-1	0.288	8	7	1390	0.286598	-22	-33	33	-1	33
YOR173W	-1	0.127	8	7	1231	0.0192861	106			-1
YOL124C	-1	0.082	8	7	1526	0.165546				-1
YOR051C	-1	0.208	8	7	1484	0.394548				-1
YDL137W	-0.9	0.554	5.6	4.7	924	0.435403	-414	-520	520	-0.9	520
YLR229C	-0.9	0.212	5.6	4.7	1008	0.384644	-181	-227	227	-0.9	227
YJL217W	-0.9	0.03	5.6	4.7	744	0.138523	-7	-182	182	-0.9	182
YDR298C	-0.9	0.303	5.6	4.7	1049	-0.00736145	-118	-180	180	-0.9	180
YGR267C	-0.9	0.272	5.6	4.7	1063	0.441497	-154	-175	175	-0.9	175
YGL076C	-0.9	0.866	5.6	4.7	935	0.246982	-22	-143	143	-0.9	143
YPR058W	-0.9	0.148	5.6	4.7	1113	0.1197	1	-110	110	-0.9	110
YHR128W	-0.9	0.469	5.6	4.7	994	0.37684	-47	-97	97	-0.9	97
YNL208W	-0.9	0.226	5.6	4.7	732	0.986085	-11	-96	96	-0.9	96
YDL072C	-0.9	0.218	5.6	4.7	x	0.0732485	-13	-87	87	-0.9	87
YPL078C	-0.9	0.368	5.6	4.7	1162	0.366462	-39	-86	86	-0.9	86
YIR037W	-0.9	0.225	5.6	4.7	737	0.42993	-61	-83	83	-0.9	83
YDR002W	-0.9	0.617	5.6	4.7	917	0.498032	-35	-77	77	-0.9	77
YDR399W	-0.9	0.359	5.6	4.7	973	0.174683	-33	-77	77	-0.9	77
YHR089C	-0.9	0.334	5.6	4.7	942		-28	-77	77	-0.9	77
YLR293C	-0.9	0.736	5.6	4.7	921	0.409562	70	-76	76	-0.9	76
YDR328C	-0.9	0.214	5.6	4.7	904	0.472388	393	-75	75	-0.9	75
YLR078C	-0.9	0.157	5.6	4.7	960	0.0737927	-51	-74	74	-0.9	74
YJR048W	-0.9	0.467	5.6	4.7	628	-0.0106692	-14	-70	70	-0.9	70
YKL009W	-0.9	0.332	5.6	4.7	991	0.39568	-69	-69	69	-0.9	69
YPL218W	-0.9	0.455	5.6	4.7	800	0.498747	-58	-66	66	-0.9	66
YPL237W	-0.9	0.361	5.6	4.7	1079	0.303073	-9	-66	66	-0.9	66
YBR181C	-0.9	0.932	5.6	4.7	889	0.29952	-16	-65	65	-0.9	65
YOR383C	-0.9	0.741	5.6	4.7	931	1.91954	-61	-61	61	-0.9	61
YDR226W	-0.9	0.656	5.6	4.7	882	0.75039	-23	-60	60	-0.9	60
YPL090C	-0.9	0.917	5.6	4.7	911	0.267978	-18	-59	59	-0.9	59
YGR085C	-0.9	0.839	5.6	4.7	705	0.372797	-23	-54	54	-0.9	54
YDL082W	-0.9	0.767	5.6	4.7	x	0.239072	-19	-48	48	-0.9	48
YPL220W	-0.9	0.897	5.6	4.7	835	0.292497	-8	-39	39	-0.9	39
YER120W	-0.9	0.269	5.6	4.7	914	0.310784	-26	-37	37	-0.9	37
YGR172C	-0.9	0.156	5.6	4.7	1011	0.299313	-30	-37	37	-0.9	37
YGL011C	-0.9	0.174	5.6	4.7	1052	0.334992	-11	-36	36	-0.9	36
YNL052W	-0.9	0.209	5.6	4.7	795	0.179826	-7	-34	34	-0.9	34
YKR065C	-0.9	0.242	5.6	4.7	811	0.212261	-15	-29	29	-0.9	29
YGL100W	-0.9	0.048	5.6	4.7	1236	0.154428	-28	-28	28	-0.9	28
YOR145C	-0.9	0.143	5.6	4.7	1054	0.248496	-26	-26	26	-0.9	26
YGR136W	-0.9	0.027	5.6	4.7	1102	0.207777	-17	-25	25	-0.9	25
YLR029C	-0.9	0.854	5.6	4.7	795	0.131401	-21	-23	23	-0.9	23
YGR214W	-0.9	0.805	5.6	4.7	934	0.287569	-10	-22	22	-0.9	22
YML022W	-0.9	0.388	5.6	4.7	850	0.145018	-19	-22	22	-0.9	22
YAL044C	-0.9	0.179	5.6	4.7	618	-1.31665	262	-14	14	-0.9	14
YML078W	-0.9	0.365	5.6	4.7	786	0.320252	32			-0.9
YNL284C	-0.9	0.141	5.6	4.7	1042	0.311718	42			-0.9
YDR429C	-0.9	0.334	5.6	4.7	x	0.348649				-0.9
YGL019W	-0.9	0.045	5.6	4.7	1035	0.14077				-0.9
YKL191W	-0.9	0.08	5.6	4.7	1660	-0.269028				-0.9
YPL081W	-0.9	0.694	5.6	4.7	711	-0.403415				-0.9
YKL056C	-0.8	0.831	3.8	3	778	-0.0350534	463	-93	93	-0.8	93
YJR093C	-0.8	0.019	5.5	4.7	1280	-0.183274	-58	-85	85	-0.8	85
YLR268W	-0.8	0.231	3.8	3	909	0.237847	-80	-80	80	-0.8	80
YMR311C	-0.8	0.003	5.5	4.7	1004	0.404189	147	-54	54	-0.8	54
YKL180W	-0.8	0.875	3.8	3	762	0.259339	7	-48	48	-0.8	48
YKL013C	-0.8	0.105	3.8	3	844	-0.046098	-18	-45	45	-0.8	45
YKL190W	-0.8	0.109	3.8	3	773	0.427152	-21	-41	41	-0.8	41
YML131W	-0.8	0.22	7.8	7	1557	-0.18565	-37	-37	37	-0.8	37
YKL151C	-0.8	0.103	5.5	4.7	1138	-0.0547029	-7	-35	35	-0.8	35
YLR209C	-0.8	0.134	5.5	4.7	x	0.253752	-5	-34	34	-0.8	34
YDL230W	-0.8	0.03	5.5	4.7	1139	-0.261661	649	-26	26	-0.8	26
YIL043C	-0.8	0.196	3.8	3	981	0.461582	-11	-11	11	-0.8	11
YML079W	-0.8	0.13	3.8	3	777	0.166449	-7	-9	9	-0.8	9
YER122C	-0.8	0.084	5.5	4.7	1801	0.215229	-1	-1	1	-0.8	1
YER152C	-0.8	0.06	5.5	4.7	1845					-0.8
YKR038C	-0.8	0.06	5.5	4.7	1293	-0.219784				-0.8
YOL073C	-0.75	-0.014	3.75	3	1078	-0.246281	-12	-12	12	-0.75	12
YPR063C	-0.6	0.259	3.6	3	704	0.336823	-54	-345	345	-0.6	345
YAL049C	-0.6	0.111	5.3	4.7	992	0.597901	-6	-56	56	-0.6	56
YBR048W	-0.6	0.824	3.6	3	754	0.0825604	-10	-50	50	-0.6	50
YIR035C	-0.6	0.351	5.3	4.7	853	0.499131	-20	-23	23	-0.6	23
YNR003C	-0.6	0.073	5.3	4.7	1138	0.278907	892			-0.6
YDR279W	-0.6	-0.016	5.3	4.7	1328	0.305616				-0.6
YOL077C	-0.6	0.261	5.3	4.7	1100	0.242246				-0.6
YLR367W	-0.5	0.657	3.5	3	579	0.466111	-600	-630	630	-0.5	630
YGR148C	-0.5	0.84	3.5	3	695	0.396634	-421	-441	441	-0.5	441
YHR162W	-0.5	0.232	3.5	3	723	0.40989	337	-373	373	-0.5	373
YGR034W	-0.5	0.767	3.5	3	579	0.0870268	-136	-199	199	-0.5	199
YEL026W	-0.5	0.718	3.5	3	666	0.118892	-90	-185	185	-0.5	185
YMR143W	-0.5	0.739	3.5	3	619	0.347777	-3	-180	180	-0.5	180
YDR224C	-0.5	0.774	3.5	3	680	0.7461	-33	-157	157	-0.5	157
YGL030W	-0.5	0.932	3.5	3	548	0.0183576	-49	-123	123	-0.5	123
YNL031C	-0.5	0.709	3.5	3	752	0.92085	231	-107	107	-0.5	107
YIL069C	-0.5	0.814	3.5	3	687	0.166899	-35	-93	93	-0.5	93
YNL149C	-0.5	0.314	3.5	3	593	0.222367	-18	-93	93	-0.5	93
YDL120W	-0.5	-0.015	3.5	3	x	0.110165	-66	-90	90	-0.5	90
YNL165W	-0.5	0.008	3.5	3	1529	0.0891462	661	-77	77	-0.5	77
YPR052C	-0.5	0.537	3.5	3	559	0.61313	203	-69	69	-0.5	69
YPL098C	-0.5	0.111	3.5	3	609	0.273021	-26	-67	67	-0.5	67
YLR344W	-0.5	0.737	3.5	3	574	0.238033	3	-60	60	-0.5	60
YPL059W	-0.5	0.112	3.5	3	744	0.0865515	90	-60	60	-0.5	60
YER074W	-0.5	0.881	3.5	3	595	0.148526	-18	-56	56	-0.5	56
YNL281W	-0.5	0.128	3.5	3	719		7	-56	56	-0.5	56
YOL039W	-0.5	0.891	3.5	3	606	-0.138635	55	-56	56	-0.5	56
YBL003C	-0.5	0.679	3.5	3	697	0.816057	5	-54	54	-0.5	54
YML024W	-0.5	0.87	3.5	3	588	0.0347009	-18	-47	47	-0.5	47
YML073C	-0.5	0.756	3.5	3	691		-14	-46	46	-0.5	46
YOR020C	-0.5	0.465	3.5	3	548	0.637785	-20	-45	45	-0.5	45
YDR471W	-0.5	0.638	3.5	3	604	0.162959	1	-44	44	-0.5	44
YOR271C	-0.5	0.309	7.5	7	1131	0.300663	-40	-40	40	-0.5	40
YDR447C	-0.5	0.832	3.5	3	599	0.27576	-21	-36	36	-0.5	36
YHL001W	-0.5	0.757	3.5	3	621	0.472193	-17	-34	34	-0.5	34
YLR065C	-0.5	0.006	3.5	3	797	0.267131	-34	-34	34	-0.5	34
YPL252C	-0.5	0.163	3.5	3	729	0.610201	-18	-31	31	-0.5	31
YJL191W	-0.5	0.789	3.5	3	590	0.168228	-30	-30	30	-0.5	30
YKR094C	-0.5	0.789	3.5	3	585	0.363619	-14	-30	30	-0.5	30
YIL148W	-0.5	0.789	3.5	3	533	0.302367	-11	-26	26	-0.5	26
YMR202W	-0.5	0.47	3.5	3	776	0.338488	-25	-25	25	-0.5	25
YJR017C	-0.5	0.111	3.5	3	784	0.388536	-9	-22	22	-0.5	22
YNL113W	-0.5	0.223	3.5	3	726	0.468888	-6	-9	9	-0.5	9
YPR187W	-0.5	0.294	3.5	3	696	0.113697	-8	-8	8	-0.5	8
YOR226C	-0.5	0.188	3.5	3	692	0.911496	101			-0.5
YHR083W	-0.5	0.165	3.5	3	1117	0.277213				-0.5
YNL090W	-0.5	0.026	3.5	3	980	0.0192383				-0.5
YJR104C	-0.4	0.555	5.1	4.7	616	1.38311	148	-262	262	-0.4	262
YOR016C	-0.4	0.187	5.1	4.7	1012	0.200555	-54	-113	113	-0.4	113
YHR133C	-0.4	0.162	5.1	4.7	1223	0.568361				-0.4
YER062C	-0.3	0.381	7.3	7	1059	0.317194	-60	-672	672	-0.3	672
YBR256C	-0.3	0.199	5	4.7	876	0.551118	27	-341	341	-0.3	341
YKL065C	-0.3	0.15	5	4.7	933	-0.0372217	51	-326	326	-0.3	326
YNL229C	-0.3	0.031	7.3	7	1634	-0.0227185	-208	-216	216	-0.3	216
YJR007W	-0.3	0.401	7.3	7	1303	0.413482	-43	-122	122	-0.3	122
YHL011C	-0.3	0.28	7.3	7	1310	0.255952	-66	-110	110	-0.3	110
YOR094W	-0.3	0.055	5	4.7	958	0.459338	-86	-103	103	-0.3	103
YPL117C	-0.3	0.272	7.3	7	1215	0.380898	-99	-99	99	-0.3	99
YFL045C	-0.3	0.655	7.3	7	1038	0.426755	-75	-86	86	-0.3	86
YER009W	-0.3	0.418	3.3	3	678	0.240856	10	-73	73	-0.3	73
YLR354C	-0.3	0.701	7.3	7	1232	0.59107	-13	-72	72	-0.3	72
YKR026C	-0.3	0.074	7.3	7	1245	0.144103	-71	-71	71	-0.3	71
YLR448W	-0.3	0.738	3.3	3	884	0.475656	-12	-67	67	-0.3	67
YKL192C	-0.3	0.315	3.3	3	654	0.479414	94	-64	64	-0.3	64
YIL021W	-0.3	0.135	7.3	7	1239	-0.0446433	-62	-62	62	-0.3	62
YIR022W	-0.3	0.181	5	4.7	712		-24	-58	58	-0.3	58
YOR045W	-0.3	0.501	1.3	1	447	0.357197	-20	-57	57	-0.3	57
YDR418W	-0.3	0.854	3.3	3	697	0.0890001	-30	-55	55	-0.3	55
YNL302C	-0.3	0.858	3.3	3	622	0.293408	-13	-51	51	-0.3	51
YNL135C	-0.3	0.681	3.3	3	585	0.261337	37	-45	45	-0.3	45
YIL062C	-0.3	0.177	5	4.7	680	0.22983	-24	-38	38	-0.3	38
YPR062W	-0.3	0.204	5	4.7	658	0.385743	-24	-29	29	-0.3	29
YPL079W	-0.3	0.806	3.3	3	676	0.0994981	-26	-26	26	-0.3	26
YBR031W	-0.3	0.897	7.3	7	1170	0.0739039	-16	-24	24	-0.3	24
YDR339C	-0.3	0.121	5	4.7	813	0.069724	-18	-24	24	-0.3	24
YPL263C	-0.3	0.162	7.3	7	2136	0.0944905	-22	-22	22	-0.3	22
YOL103W	-0.3	0.22	5	4.7	2201	0.323737	358			-0.3
YJL124C	-0.25	0.09	3.25	3	1037	0.247485	-133	-174	174	-0.25	174
YHR152W	-0.25	-0.011	3.25	3	832	-0.3199	-34	-127	127	-0.25	127
YHR088W	-0.25	0.165	7.25	7	1166	0.182547	-27	-74	74	-0.25	74
YLR449W	-0.25	0.294	7.25	7	1369		-18	-24	24	-0.25	24
YOL012C	-0.1	0.225	4.8	4.7	751	0.80708	-84	-377	377	-0.1	377
YDL125C	-0.1	0.306	4.8	4.7	x	0.403307	38	-211	211	-0.1	211
YOR187W	-0.1	0.409	7.1	7	x	0.653295	1162	-126	126	-0.1	126
YNL055C	-0.1	0.499	7.1	7	1046	0.835459	-35	-97	97	-0.1	97
YJL138C	-0.1	0.834	7.1	7	1386	0.114152	-51	-71	71	-0.1	71
YOR276W	-0.1	0.444	4.8	4.7	691	0.233624	-60	-69	69	-0.1	69
YJR105W	-0.1	0.522	7.1	7	1060	0.399507	763	-38	38	-0.1	38
YLR027C	-0.1	0.339	7.1	7	1320	0.404654	-10	-28	28	-0.1	28
YMR142C	-0.1	0.847	4.8	4.7	763	0.298317	-15	-28	28	-0.1	28
YLR351C	-0.1	0.065	4.8	4.7	1041	0.368514	-15	-26	26	-0.1	26
YIL075C	-0.05	0.169	10.75	10.7	3050	-0.247523	-35	-37	37	-0.05	37
YDR238C	-0.05	0.254	10.75	10.7	3315	0.143964				-0.05
YHR028C	-0.05	0.065	10.75	10.7	2643	0.225841				-0.05
YOR103C	-0.05	0.066	4.75	4.7	631	0.642933	-21	-67	67	-0.05	67
YGL231C	-0.05	0.102	4.75	4.7	764	0.252138	-7	-20	20	-0.05	20
YHR041C	-0.05	0.073	4.75	4.7	736	0.343421	-11	-11	11	-0.05	11
YJR144W	-0.05	0.125	4.75	4.7	975	0.0644849	-5	-5	5	-0.05	5
YGR203W	-0.05	-0.036	4.75	4.7	682	0.196178				-0.05
YOL093W	-0.05	0.051	4.75	4.7	1101	-0.0437702				-0.05
YOR004W	-0.05	0.109	4.75	4.7	1044	0.469051				-0.05
YEL009C	0	0.3	1	1	1676	0.494096	-561	-604	604	0	604
YOR303W	0	0.28	1	1	1506	0.576895	-136	-251	251	0	251
YLR150W	0	0.841	7	7	1165	0.422682	-18	-151	151	0	151
YOR344C	0	0.214	1	1	1843		-130	-146	146	0	146
YHL034C	0	0.495	7	7	1222	0.388386	-54	-133	133	0	133
YLR026C	0	0.112	7	7	1325	0.202681	-115	-115	115	0	115
YNL137C	0	0.124	7	7	1827	-0.0185636	1032	-106	106	0	106
YJL068C	0	0.226	7	7	1054	0.436102	31	-84	84	0	84
YPL250C	0	0.144	1	1	776	1.01301	334	-67	67	0	67
YGL105W	0	0.5	7	7	1322	0.38906	-18	-65	65	0	65
YPR183W	0	0.363	7	7	957	0.259041	-11	-48	48	0	48
YMR152W	0	0.188	7	7	1302	0.0367395	-11	-43	43	0	43
YHR025W	0	0.411	7	7	1187	0.113735	-7	-33	33	0	33
YOL126C	0	0.224	1	1	1473	0.41446	111			0
YDR098C	0	0.134	7	7	955	0.173985	65			0
YKR043C	0	0.283	7	7	1006	0.199508				0
YNL046W	0	-0.012	1	1	762	0.695243				0
YOL165C	0	0.099	1	1	x	0.290119				0
YPR204W	0	0.07	1	1	x	0.302317				0
YKR100C	0.1	-0.005	4.6	4.7	1561	0.154819	-351	-355	355	0.1	355
YOR382W	0.1	0.485	4.6	4.7	648	1.8277	43	-317	317	0.1	317
YFL005W	0.1	0.214	4.6	4.7	1045	0.0943873	-29	-196	196	0.1	196
YDR533C	0.1	0.235	4.6	4.7	940	0.141504	-9	-177	177	0.1	177
YER055C	0.1	0.232	4.6	4.7	1044	0.385905	-1	-129	129	0.1	129
YBR082C	0.1	0.415	4.6	4.7	775	0.273537	-39	-106	106	0.1	106
YKL016C	0.1	0.246	4.6	4.7	802	0.314096	-8	-104	104	0.1	104
YDR155C	0.1	0.77	4.6	4.7	689	1.07052	1	-96	96	0.1	96
YLR179C	0.1	0.324	4.6	4.7	802	0.571777	352	-83	83	0.1	83
YBR052C	0.1	0.106	4.6	4.7	812	1.21698	-37	-71	71	0.1	71
YJR047C	0.1	0.846	4.6	4.7	829	0.245702	-25	-70	70	0.1	70
YBR109C	0.1	0.276	4.6	4.7	773	0.302353	-39	-55	55	0.1	55
YFR050C	0.1	0.163	4.6	4.7	1060	0.0518517	-35	-53	53	0.1	53
YHR193C	0.1	0.725	4.6	4.7	673	0.606961	-14	-47	47	0.1	47
YKL141W	0.1	0.342	4.6	4.7	840	0.247452	-27	-47	47	0.1	47
YJL143W	0.1	0.24	4.6	4.7	843	0.105478	-18	-40	40	0.1	40
YLR370C	0.1	0.147	4.6	4.7	892	0.397863	-37	-40	40	0.1	40
YNL069C	0.1	0.82	4.6	4.7	851	0.370279	-11	-34	34	0.1	34
YJR145C	0.1	0.79	4.6	4.7	937	0.257509	-19	-33	33	0.1	33
YDR174W	0.1	0.455	4.6	4.7	1001	0.573537	90	-31	31	0.1	31
YIL133C	0.1	0.699	4.6	4.7	797	0.258507	61	-28	28	0.1	28
YGL232W	0.1	0.055	4.6	4.7	1118	0.120092	511	-22	22	0.1	22
YHR163W	0.1	0.146	4.6	4.7	957	0.600619	-18	-18	18	0.1	18
YDL086W	0.1	0.239	4.6	4.7	x	0.175616	-14	-14	14	0.1	14
YCR051W	0.1	0.185	4.6	4.7	808		7	-9	9	0.1	9
YDL135C	0.1	0.144	4.6	4.7	1049	0.283071				0.1
YGR007W	0.1	0.054	4.6	4.7	1200					0.1
YNR017W	0.1	0.136	4.6	4.7	1152	0.229939				0.1
YPR086W	0.1	0.106	4.6	4.7	1353	0.184478				0.1
YLR259C	0.2	0.554	10.5	10.7	1806	0.476079	-32	-552	552	0.2	552
YGR191W	0.2	0.23	10.5	10.7	2137	0.0563561	-137	-225	225	0.2	225
YLR044C	0.2	0.963	10.5	10.7	1698	0.159975	52	-164	164	0.2	164
YML070W	0.2	0.273	10.5	10.7	1808	0.26414	169	-96	96	0.2	96
YAL038W	0.2	0.965	10.5	10.7	1633	-0.0229881	-6	-75	75	0.2	75
YPL106C	0.2	0.642	10.5	10.7	2306	0.450619	-26	-45	45	0.2	45
YLR249W	0.2	0.865	10.5	10.7	3215	-0.147487	-40	-40	40	0.2	40
YFR044C	0.2	0.443	10.5	10.7	1474	0.46666	-18	-23	23	0.2	23
YGR264C	0.2	0.321	10.5	10.7	2514	0.226614				0.2
YJR143C	0.2	0.226	10.5	10.7	2451	0.305845				0.2
YOR175C	0.2	0.224	10.5	10.7	2146	0.981705				0.2
YJR113C	0.2	0.119	4.5	4.7	849	0.0381166	-52	-317	317	0.2	317
YOL020W	0.2	0.146	4.5	4.7	1917	0.00222265	-125	-199	199	0.2	199
YNL156C	0.2	0.152	4.5	4.7	1245		-162	-186	186	0.2	186
YER174C	0.2	0.064	4.5	4.7	1031	-0.118642	-141	-141	141	0.2	141
YGL155W	0.2	-0.038	4.5	4.7	1384	-0.227899	-56	-99	99	0.2	99
YLR363C	0.2	0.178	4.5	4.7	1288	-0.0853252	-43	-95	95	0.2	95
YER142C	0.2	0.004	4.5	4.7	1172		-24	-74	74	0.2	74
YGL058W	0.2	0.22	4.5	4.7	889	0.136003	-60	-73	73	0.2	73
YNL245C	0.2	0.079	4.5	4.7	881	0.156959	-49	-49	49	0.2	49
YKR068C	0.2	0.026	4.5	4.7	926	0.205759	-48	-48	48	0.2	48
YLR201C	0.2	0.157	4.5	4.7	1033	0.139454	21	-47	47	0.2	47
YDR302W	0.2	0.032	4.5	4.7	939	0.484294	-43	-43	43	0.2	43
YML095C	0.2	0.045	4.5	4.7	1060	-0.111169	-43	-43	43	0.2	43
YER083C	0.2	0.08	4.5	4.7	1015	-0.00708165	-18	-27	27	0.2	27
YKL206C	0.2	-0.03	4.5	4.7	975	0.170204	160	-25	25	0.2	25
YNL246W	0.2	0.04	4.5	4.7	1137	-0.056075	-17	-17	17	0.2	17
YJL122W	0.2	0.301	4.5	4.7	790	-0.0880316	-14	-14	14	0.2	14
YER154W	0.2	0.234	4.5	4.7	1281	-0.128138				0.2
YOR092W	0.2	0.205	4.5	4.7	2298	0.268646				0.2
YMR079W	0.25	0.374	6.75	7	1341	0.0458129	-16	-52	52	0.25	52
YPL037C	0.4	0.778	4.3	4.7	673	0.500806	-21	-75	75	0.4	75
YBL027W	0.4	0.814	4.3	4.7	727	0.375083	-19	-31	31	0.4	31
YOR222W	0.5	0.247	6.5	7	1053	0.372513	-36	-454	454	0.5	454
YDL212W	0.6	0.276	4.1	4.7	900	0.182354	-39	-55	55	0.6	55
YLR186W	0.6	0.257	4.1	4.7	x	0.194748	-31	-31	31	0.6	31
YIL124W	0.7	0.173	6.3	7	1043	0.795401	34	-268	268	0.7	268
YKL085W	0.7	0.455	6.3	7	1497	0.254058	-63	-156	156	0.7	156
YER177W	0.7	0.455	6.3	7	1066	0.701938	-39	-150	150	0.7	150
YOR101W	0.7	0.162	6.3	7	1307	0.641489	-74	-91	91	0.7	91
YFL038C	0.7	0.245	6.3	7	844	0.511624	-15	-83	83	0.7	83
YDR032C	0.7	0.567	6.3	7	879	0.414034	-59	-77	77	0.7	77
YNR035C	0.7	0.301	6.3	7	1205	0.543823	-33	-77	77	0.7	77
YGR020C	0.7	0.4	1.3	2	656	0.236574	212	-75	75	0.7	75
YNL141W	0.7	0.263	6.3	7	1247	0.604696	-70	-70	70	0.7	70
YOR298W	0.7	0.02	4	4.7	x	0.436289	-70	-70	70	0.7	70
YDL100C	0.7	0.403	6.3	7	x	0.151192	-34	-56	56	0.7	56
YKL160W	0.7	-0.022	1.3	2	611	0.106546	-8	-55	55	0.7	55
YOR362C	0.7	0.224	6.3	7	1118	0.137759	-14	-53	53	0.7	53
YKR057W	0.7	0.741	1.3	2	527	0.171362	-8	-52	52	0.7	52
YIL053W	0.7	0.783	6.3	7	1015	0.151924	-13	-51	51	0.7	51
YBR011C	0.7	0.752	6.3	7	1049	0.805259	-16	-39	39	0.7	39
YOR251C	0.7	0.124	6.3	7	1077	0.189628	-23	-39	39	0.7	39
YJL158C	0.7	0.753	6.3	7	1001	0.721762	-37	-37	37	0.7	37
YGL148W	0.7	0.485	6.3	7	1211	0.436951	-10	-35	35	0.7	35
YLR185W	0.7	0.786	1.3	2	436	0.209152	-8	-32	32	0.7	32
YGR207C	0.7	0.199	6.3	7	1055	0.129786	-23	-30	30	0.7	30
YML124C	0.7	0.354	6.3	7	1432	0.258058	-11	-30	30	0.7	30
YMR099C	0.7	0.36	6.3	7	1076	0.263574	3	-28	28	0.7	28
YLR172C	0.7	0.235	6.3	7	1038	0.0911068	-10	-10	10	0.7	10
YOL151W	0.7	0.301	6.3	7	1172	0.690442	-10	-10	10	0.7	10
YKL114C	0.7	0.061	6.3	7	1317	0.0347712	484			0.7
YJR142W	0.7	0.085	6.3	7	1266	0.00467107				0.7
YOR340C	0.7	0.108	6.3	7	1272	0.292367				0.7
YLR286C	0.9	0.255	9.8	10.7	2263	0.890623	-231	-501	501	0.9	501
YNL160W	0.9	0.62	9.8	10.7	1466	1.16433	-37	-449	449	0.9	449
YNL268W	0.9	0.315	9.8	10.7	2059	0.606721	7	-350	350	0.9	350
YGR157W	0.9	0.132	9.8	10.7	3238	0.140516	-305	-305	305	0.9	305
YIL033C	0.9	0.257	9.8	10.7	1508	0.0853929	-100	-284	284	0.9	284
YPL154C	0.9	0.467	9.8	10.7	1592	0.378659	-74	-276	276	0.9	276
YLR300W	0.9	0.462	9.8	10.7	1768	0.386122	-102	-260	260	0.9	260
YGR240C	0.9	0.601	9.8	10.7	3365	0.302778	-226	-247	247	0.9	247
YKL035W	0.9	0.463	9.8	10.7	1751	0.601403	513	-242	242	0.9	242
YMR108W	0.9	0.364	9.8	10.7	2454	0.151508	-183	-203	203	0.9	203
YNL189W	0.9	0.355	9.8	10.7	2042	0.304639	-192	-194	194	0.9	194
YML086C	0.9	0.26	9.8	10.7	1876	0.0854477	-150	-160	160	0.9	160
YNL219C	0.9	0.113	9.8	10.7	2075	0.0241098	-134	-134	134	0.9	134
YGL202W	0.9	0.324	9.8	10.7	1778	0.157797	-22	-133	133	0.9	133
YLR432W	0.9	0.599	9.8	10.7	1797	0.380813	-108	-124	124	0.9	124
YMR300C	0.9	0.284	9.8	10.7	1841	0.0894116	-123	-123	123	0.9	123
YDR394W	0.9	0.27	9.8	10.7	1564	0.140885	-53	-112	112	0.9	112
YPL061W	0.9	0.664	9.8	10.7	1634	0.0440044	-44	-107	107	0.9	107
YOR027W	0.9	0.314	9.8	10.7	1988	0.378405	1291	-97	97	0.9	97
YDR342C	0.9	0.666	9.8	10.7	2001	0.890218	1678	-86	86	0.9	86
YMR217W	0.9	0.599	9.8	10.7	1728	0.152561	625	-84	84	0.9	84
YGR254W	0.9	0.93	9.8	10.7	1397	0.244587	-36	-77	77	0.9	77
YGR155W	0.9	0.444	9.8	10.7	1707	0.389094	-54	-67	67	0.9	67
YHR190W	0.9	0.404	9.8	10.7	1524	0.346129	-42	-66	66	0.9	66
YDR168W	0.9	0.112	9.8	10.7	1749	0.07447	-54	-65	65	0.9	65
YMR120C	0.9	0.451	9.8	10.7	2023	0.555634	-48	-65	65	0.9	65
YLL018C	0.9	0.495	9.8	10.7	1834	-0.00964753	856	-63	63	0.9	63
YHR019C	0.9	0.544	9.8	10.7	1794	0.282008	-34	-56	56	0.9	56
YJL167W	0.9	0.516	9.8	10.7	1265	0.547969	-56	-56	56	0.9	56
YPL240C	0.9	0.658	9.8	10.7	2265	0.578852	-22	-56	56	0.9	56
YBR127C	0.9	0.547	9.8	10.7	1742	0.429846	-49	-55	55	0.9	55
YHR042W	0.9	0.342	9.8	10.7	2240	0.341721	-44	-55	55	0.9	55
YLR304C	0.9	0.582	9.8	10.7	2497	-0.399332	-39	-49	49	0.9	49
YOR133W	0.9	0.89	9.8	10.7	2500	-0.0122905	-38	-49	49	0.9	49
YGL253W	0.9	0.756	9.8	10.7	1687	0.675757	1354	-47	47	0.9	47
YDR023W	0.9	0.476	9.8	10.7	1628	0.326329	-12	-46	46	0.9	46
YMR214W	0.9	0.165	9.8	10.7	1241	0.108462	-43	-43	43	0.9	43
YHR064C	0.9	0.569	9.8	10.7	1764	0.206172	-33	-42	42	0.9	42
YOR128C	0.9	0.221	9.8	10.7	1875	0.218223	-39	-39	39	0.9	39
YMR186W	0.9	0.696	9.8	10.7	2257	0.453128	1762	-38	38	0.9	38
YIL142W	0.9	0.25	9.8	10.7	x	0.170221	-27	-37	37	0.9	37
YLR060W	0.9	0.425	9.8	10.7	2009		-32	-37	37	0.9	37
YLR359W	0.9	0.418	9.8	10.7	1726	0.581621	-37	-37	37	0.9	37
YJR064W	0.9	0.244	9.8	10.7	1759	0.151793	-36	-36	36	0.9	36
YOR323C	0.9	0.297	9.8	10.7	1511	0.452993	-19	-35	35	0.9	35
YDR345C	0.9	0.645	9.8	10.7	1969	0.353425	1249	-32	32	0.9	32
YLR153C	0.9	0.469	9.8	10.7	2352	0.275889	-31	-31	31	0.9	31
YMR092C	0.9	0.21	9.8	10.7	1931	0.0592692	-29	-29	29	0.9	29
YOR168W	0.9	0.321	9.8	10.7	2636		-28	-28	28	0.9	28
YGL245W	0.9	0.557	9.8	10.7	2175	0.276995	-22	-22	22	0.9	22
YGR124W	0.9	0.404	9.8	10.7	1810	0.0183968	-21	-21	21	0.9	21
YGL026C	0.9	0.449	9.8	10.7	2059	0.522345	-18	-18	18	0.9	18
YHR037W	0.9	0.171	9.8	10.7	1997	-0.177437	-7	-7	7	0.9	7
YPR145W	0.9	0.492	9.8	10.7	1886	-0.28645	37			0.9
YOR270C	0.9	0.392	9.8	10.7	2847	0.221647	2156			0.9
YGL009C	0.9	0.437	9.8	10.7	2498	0.258935	2194			0.9
YBL024W	0.9	0.32	9.8	10.7	2392	0.00208069				0.9
YDR211W	0.9	0.181	9.8	10.7	2464	0.106384				0.9
YDR343C	0.9	0.666	9.8	10.7	2008	0.463447				0.9
YGR103W	0.9	0.308	9.8	10.7	2099					0.9
YHR020W	0.9	0.468	9.8	10.7	2139	-0.141208				0.9
YHR107C	0.9	0.245	9.8	10.7	1484	0.301806				0.9
YHR216W	0.9	0.438	9.8	10.7	1791	0.329199				0.9
YIL109C	0.9	0.303	9.8	10.7	3047	-0.152917				0.9
YKL046C	0.9	0.26	9.8	10.7	1851	0.139929				0.9
YKL212W	0.9	0.234	9.8	10.7	2340	0.0845778				0.9
YLR429W	0.9	0.19	9.8	10.7	2036	0.077908				0.9
YNL045W	0.9	0.284	9.8	10.7	2108	0.149409				0.9
YOR151C	0.9	0.247	9.8	10.7	4232					0.9
YOR321W	0.9	0.128	9.8	10.7	2299	0.375918				0.9
YOR361C	0.9	0.378	9.8	10.7	2254	-0.0332695				0.9
YPL043W	0.9	0.19	9.8	10.7	2274	0.409988				0.9
YPL086C	0.9	0.234	9.8	10.7	1904	0.220978				0.9
YPR181C	0.9	0.345	9.8	10.7	2568	0.0433261				0.9
YIL051C	0.9	0.45	3.8	4.7	689	1.3734	-24	-79	79	0.9	79
YBR106W	0.9	0.688	3.8	4.7	812	0.276951	-33	-68	68	0.9	68
YPL211W	0.9	0.179	3.8	4.7	837	0.232448	-42	-42	42	0.9	42
YDR454C	0.9	0.422	3.8	4.7	728	0.291848	13	-37	37	0.9	37
YKL007W	0.9	0.164	3.8	4.7	1089	0.113926	-21	-32	32	0.9	32
YGR262C	0.9	0.152	3.8	4.7	991	0.302468	-16	-29	29	0.9	29
YLL050C	0.9	0.667	3.8	4.7	677	0.363665	-11	-25	25	0.9	25
YKL024C	0.9	0.23	3.8	4.7	1006	0.21465	169			0.9
YKL150W	0.95	0.283	9.75	10.7	1190	-0.0928297	-35	-344	344	0.95	344
YEL040W	0.95	0.321	9.75	10.7	1567	0.399142	-134	-134	134	0.95	134
YNL239W	0.95	0.348	9.75	10.7	1663	0.188466	1287	-132	132	0.95	132
YIL039W	0.95	0.197	9.75	10.7	1582	-0.178028	-26	-127	127	0.95	127
YOR316C	0.95	0.102	9.75	10.7	1668	0.331666	-41	-121	121	0.95	121
YMR309C	0.95	0.371	9.75	10.7	3045	0.252131	-78	-78	78	0.95	78
YBR036C	0.95	0.173	9.75	10.7	1457	0.0356938	-24	-74	74	0.95	74
YFR009W	0.95	0.358	9.75	10.7	2450	-0.10899	-72	-72	72	0.95	72
YEL071W	0.95	0.245	9.75	10.7	1648	0.209634	-13	-67	67	0.95	67
YJR117W	0.95	0.34	9.75	10.7	1667	-0.112323	1327	-67	67	0.95	67
YGL234W	0.95	0.387	9.75	10.7	2408	0.110799	2036	-65	65	0.95	65
YDR129C	0.95	0.298	9.75	10.7	2141	0.0604217	-60	-60	60	0.95	60
YMR205C	0.95	0.658	9.75	10.7	2990	0.469374	-40	-55	55	0.95	55
YOR254C	0.95	0.17	9.75	10.7	2254	0.103408	3	-34	34	0.95	34
YJL171C	0.95	0.302	9.75	10.7	1462	0.078544	-28	-28	28	0.95	28
YMR215W	0.95	0.248	9.75	10.7	1852	0.851787	-24	-24	24	0.95	24
YMR110C	0.95	0.095	9.75	10.7	1831		-9	-23	23	0.95	23
YOL088C	0.95	0.163	9.75	10.7	1162	-0.0433024	-22	-22	22	0.95	22
YBL039C	0.95	0.394	9.75	10.7	1926	0.109417				0.95
YBL042C	0.95	0.191	9.75	10.7	2124	0.144097				0.95
YGL099W	0.95	0.206	9.75	10.7	2063	0.252308				0.95
YHR188C	0.95	0.153	9.75	10.7	1968	0.393709				0.95
YJR075W	0.95	0.187	9.75	10.7	1442	0.37379				0.95
YKR093W	0.95	0.357	9.75	10.7	2170	0.496211				0.95
YNL132W	0.95	0.277	9.75	10.7	3431	0.0441108				0.95
YPL050C	0.95	0.27	9.75	10.7	1660	0.111749				0.95
YPR098C	0.95	0.24	3.75	4.7	668	0.204205	-8	-44	44	0.95	44
YGL050W	0.95	0.075	3.75	4.7	1115	-0.185588	-29	-29	29	0.95	29
YDR084C	0.95	0.052	3.75	4.7	902	0.225694	-26	-26	26	0.95	26
YLR264W	1	0.608	1	2	990	0.596081	-7	-57	57	1	57
YLR199C	1	-0.006	6	7	1142	-0.170028				1
YEL027W	1.1	0.759	3.6	4.7	909	0.508601	-28	-98	98	1.1	98
YMR016C	1.2	0.067	9.5	10.7	2635	-0.0960258	-224	-681	681	1.2	681
YGL191W	1.2	0.126	3.5	4.7	746	0.0503736	-6	-439	439	1.2	439
YBL087C	1.2	0.786	3.5	4.7	571	0.298874	-10	-95	95	1.2	95
YPL178W	1.2	0.167	3.5	4.7	924	0.347838	-17	-78	78	1.2	78
YMR281W	1.2	0.091	9.5	10.7	1204	0.276796	827	-74	74	1.2	74
YDL111C	1.2	0.029	3.5	4.7	x	0.525983	-67	-67	67	1.2	67
YPR037C	1.2	0.066	3.5	4.7	784		-15	-59	59	1.2	59
YLR295C	1.2	0.328	3.5	4.7	798	0.160662	-16	-58	58	1.2	58
YHR010W	1.2	0.786	3.5	4.7	590	0.251194	-13	-55	55	1.2	55
YOR115C	1.2	0.025	3.5	4.7	1061	0.34267	-34	-51	51	1.2	51
YLR221C	1.2	0.123	3.5	4.7	1055	0.355888	-45	-49	49	1.2	49
YBL002W	1.2	0.705	3.5	4.7	704	0.852671	-23	-34	34	1.2	34
YBR010W	1.2	0.785	3.5	4.7	684	0.836395	337	-28	28	1.2	28
YKL157W	1.2	0.224	9.5	10.7	2949	0.0465174	605			1.2
YOL158C	1.2	0.036	9.5	10.7	1980	0.794085				1.2
YHL031C	1.2	0.165	3.5	4.7	854	0.134939				1.2
YDL064W	1.4	0.111	3.3	4.7	703		-25	-43	43	1.4	43
YIL010W	1.45	0.07	3.25	4.7	959	-0.0647481	136	-83	83	1.45	83
YDL108W	1.45	0.039	3.25	4.7	x	-0.326753	76			1.45
YDL189W	1.45	0.05	3.25	4.7	1694	0.0735848				1.45
YFL028C	1.5	0.136	5.5	7	1046	-0.156475	27	-32	32	1.5	32
YDR062W	1.6	0.242	9.1	10.7	2435	0.0507125	-321	-378	378	1.6	378
YLR378C	1.6	0.394	9.1	10.7	1868	0.236627	-205	-210	210	1.6	210
YMR296C	1.6	0.232	9.1	10.7	1924	0.299515	-208	-208	208	1.6	208
YLR380W	1.6	0.371	9.1	10.7	1410	0.306334	1	-134	134	1.6	134
YPL063W	1.6	0.244	9.1	10.7	1757	0.146466	-124	-127	127	1.6	127
YNL241C	1.6	0.215	9.1	10.7	1724	0.371168	57	-124	124	1.6	124
YGR279C	1.6	0.708	9.1	10.7	1608	0.360522	-87	-107	107	1.6	107
YMR203W	1.6	0.375	9.1	10.7	1531	0.440356	-20	-65	65	1.6	65
YDL007W	1.6	0.129	9.1	10.7	1512	0.270667	-25	-61	61	1.6	61
YKR013W	1.6	0.341	9.1	10.7	1410	0.740337	-50	-50	50	1.6	50
YNL121C	1.6	0.315	9.1	10.7	2310	0.119594	-16	-48	48	1.6	48
YJR072C	1.6	0.186	9.1	10.7	1253	0.0272088	10			1.6
YIL123W	1.6	0.545	9.1	10.7	1976	0.604565				1.6
YOR124C	1.6	0.085	9.1	10.7	4232	0.304885				1.6
YER131W	1.7	0.865	1.3	3	590	0.224427	-378	-449	449	1.7	449
YOL005C	1.7	0.206	1.3	3	537	0.154629	-37	-286	286	1.7	286
YOR327C	1.7	0.281	1.3	3	638	0.210393	-40	-165	165	1.7	165
YNL155W	1.7	0.098	1.3	3	1162	0.306891	-69	-154	154	1.7	154
YPL143W	1.7	0.868	1.3	3	539	0.391921	-18	-147	147	1.7	147
YNL030W	1.7	0.771	1.3	3	580	0.719238	-14	-139	139	1.7	139
YJL166W	1.7	0.269	1.3	3	581	0.294288	-20	-111	111	1.7	111
YGL080W	1.7	0.025	1.3	3	830	-0.0280206	95	-105	105	1.7	105
YOR234C	1.7	0.837	1.3	3	566	0.146525	-6	-101	101	1.7	101
YNL185C	1.7	-0.067	1.3	3	803	-0.294277	-79	-97	97	1.7	97
YDR086C	1.7	0.598	1.3	3	587	0.284599	-42	-96	96	1.7	96
YJR101W	1.7	-0.001	3	4.7	1082	0.160761	-96	-96	96	1.7	96
YIL052C	1.7	0.869	1.3	3	559	0.253579	-20	-94	94	1.7	94
YDL136W	1.7	0.853	1.3	3	548	0.315572	-33	-86	86	1.7	86
YDR510W	1.7	0.442	1.3	3	560	0.0345957	-7	-86	86	1.7	86
YDL075W	1.7	0.84	1.3	3	x	0.426597	638	-78	78	1.7	78
YMR234W	1.7	0.027	3	4.7	1397	0.0135546	-73	-73	73	1.7	73
YOR293W	1.7	0.911	1.3	3	566	-0.173804	-7	-63	63	1.7	63
YGR181W	1.7	0.278	1.3	3	667	0.504938	-20	-62	62	1.7	62
YHR141C	1.7	0.834	1.3	3	490	0.316894	-23	-62	62	1.7	62
YMR123W	1.7	0.135	1.3	3	594	0.31779	-27	-55	55	1.7	55
YDL191W	1.7	0.883	1.3	3	554	0.395301	-17	-53	53	1.7	53
YOR224C	1.7	0.321	1.3	3	670	0.279879	-21	-53	53	1.7	53
YBL001C	1.7	0.257	1.3	3	490	0.588946	34	-48	48	1.7	48
YER146W	1.7	-0.009	1.3	3	453	0.244634	-31	-46	46	1.7	46
YLR104W	1.7	-0.025	1.3	3	579	0.162053	-40	-44	44	1.7	44
YER092W	1.7	-0.049	1.3	3	719	0.270885	3	-39	39	1.7	39
YPR017C	1.7	0.149	1.3	3	752	0.887781	-39	-39	39	1.7	39
YML030W	1.7	0.202	1.3	3	854	-0.0819875	-20	-32	32	1.7	32
YNL306W	1.7	0.062	1.3	3	837	0.0332115	-26	-29	29	1.7	29
YNR036C	1.7	0.124	1.3	3	619	0.523392	-10	-26	26	1.7	26
YIL016W	1.7	0.15	1.3	3	655	0.0529224	-25	-25	25	1.7	25
YDR140W	1.7	0.017	1.3	3	896	0.0248284	-5	-24	24	1.7	24
YDR378C	1.7	0.075	1.3	3	539	0.192025	3	-18	18	1.7	18
YOL102C	1.7	0.025	1.3	3	948	0.128795	34	-13	13	1.7	13
YMR074C	1.7	0.29	1.3	3	590	0.342548	9	-12	12	1.7	12
YJR024C	1.7	0.001	1.3	3	844	0.308842	139	-11	11	1.7	11
YKR085C	1.7	0.088	1.3	3	719	0.141889	7	-9	9	1.7	9
YHR100C	1.7	0.177	1.3	3	718	0.254504				1.7
YLR007W	1.7	0.008	1.3	3	1111	0.303652				1.7
YNL158W	1.7	0.04	1.3	3	1459	0.00249799				1.7
YNR027W	1.7	0.021	1.3	3	1218	-0.18524				1.7
YLR180W	1.9	0.669	8.8	10.7	1400	0.196935	-23	-125	125	1.9	125
YPL235W	1.9	0.227	8.8	10.7	1607	0.288132	-113	-113	113	1.9	113
YHR018C	1.9	0.317	8.8	10.7	1592	0.769146	-40	-57	57	1.9	57
YNR021W	1.9	0.31	8.8	10.7	1586	0.510373				1.9
YPL091W	1.9	0.272	8.8	10.7	1661	0.380155				1.9
YLR355C	1.95	0.892	8.75	10.7	1465	0.150469	-77	-85	85	1.95	85
YOR010C	1.95	0.745	8.75	10.7	1029	0.210722				1.95
YPL032C	1.95	0.128	8.75	10.7	3285					1.95
YLR190W	2	0.12	1	3	2339	-0.462531	-458	-458	458	2	458
YGR036C	2	-0.007	1	3	1312		16	-178	178	2	178
YKL138C	2	0.239	1	3	687	-0.122654	-58	-123	123	2	123
YER053C	2	0.111	1	3	1243	0.0663177	-98	-102	102	2	102
YBR070C	2	0.053	1	3	874		-59	-59	59	2	59
YPL244C	2	0.079	1	3	1229	0.172488	466	-22	22	2	22
YDR007W	2	0.05	1	3	897	0.0342435	50	-20	20	2	20
YIL023C	2	-0.02	1	3	1171	-0.259459	-15	-15	15	2	15
YOR197W	2	0.212	5	7	x	0.317584	38			2
YOR246C	2	0.091	1	3	1115	0.256033				2
YGR028W	2.2	0.065	2.5	4.7	1331	-0.539545	805	-25	25	2.2	25
YER136W	2.45	0.246	8.25	10.7	1950	-0.0606893	-95	-137	137	2.45	137
YGR284C	2.45	0.282	8.25	10.7	1255	0.21789	-40	-49	49	2.45	49
YFR006W	2.45	0.195	8.25	10.7	1735	0.100582	-25	-42	42	2.45	42
YLR372W	2.6	0.497	8.1	10.7	1491	0.41128	-149	-200	200	2.6	200
YJR121W	2.6	0.571	8.1	10.7	2019	0.221238	-193	-193	193	2.6	193
YJL159W	2.6	0.794	8.1	10.7	1599	-0.541253	-12	-148	148	2.6	148
YHL003C	2.6	0.098	8.1	10.7	1656	0.181537	-104	-104	104	2.6	104
YLR056W	2.6	0.32	8.1	10.7	1352	0.15485	-67	-78	78	2.6	78
YER025W	2.6	0.427	8.1	10.7	1971	0.379481	-65	-70	70	2.6	70
YMR303C	2.6	0.711	8.1	10.7	1098	0.205525	-55	-67	67	2.6	67
YJL026W	2.6	0.641	8.1	10.7	1457	-0.232223	-50	-55	55	2.6	55
YNL336W	2.6	0.083	8.1	10.7	1304	0.0651728	-23	-23	23	2.6	23
YGR295C	2.6	0.049	8.1	10.7	x	0.126184	-7	-21	21	2.6	21
YDL248W	2.6	0.089	8.1	10.7	x	0.0558405	-18	-18	18	2.6	18
YGL189C	3.4	0.895	1.3	4.7	525	0.145453	-396	-412	412	3.4	412
YKL063C	3.4	0.083	1.3	4.7	1035	0.262227	108	-193	193	3.4	193
YJL140W	3.4	0.078	1.3	4.7	951	0.151892	-99	-99	99	3.4	99
YKL002W	3.4	0.134	1.3	4.7	984	-0.0847383	-67	-77	77	3.4	77
YDL166C	3.4	0.078	1.3	4.7	775	0.0888392	-44	-74	74	3.4	74
YMR264W	3.4	0.102	1.3	4.7	837	0.159454	-21	-73	73	3.4	73
YNL157W	3.4	0.061	1.3	4.7	708	0.307653	-19	-47	47	3.4	47
YLR061W	3.4	0.952	1.3	4.7	533	0.302731	-8	-24	24	3.4	24
YMR236W	3.4	0.01	1.3	4.7	665	0.153218	-17	-20	20	3.4	20
YHR127W	3.4	0.075	1.3	4.7	1050	0.410534	21	-13	13	3.4	13
YKL069W	3.4	0.178	1.3	4.7	698	0.219576				3.4
YGR078C	3.7	0.123	1	4.7	813	0.0869519	-57	-57	57	3.7	57
YDR494W	3.7	0.07	1	4.7	1308		403	-33	33	3.7	33
YGR198W	3.7	0.024	1	4.7	2755	0.336502	1511	-32	32	3.7	32
YIL060W	3.7	0.074	1	4.7	x	1.11781				3.7
YOR043W	3.7	0.081	1	4.7	2101	0.277936				3.7
YDR060W	4.4	0.165	6.3	10.7	3591	0.0174233	-602	-602	602	4.4	602
YCL045C	4.5	0.119	12	16.5	2472	0.516751	-4	-4	4	4.5	4
YNL163C	5.1	0.122	5.6	10.7	3578	0.168365				5.1
YPR159W	5.75	0.222	10.75	16.5	2699	-0.144443	-300	-300	300	5.75	300
YNL190W	5.75	0.708	10.75	16.5	1549	0.335428	-218	-298	298	5.75	298
YGL008C	5.75	0.836	10.75	16.5	3450	0.0549247	-236	-236	236	5.75	236
YDL185W	5.75	0.547	10.75	16.5	3314	0.141187	-101	-101	101	5.75	101
YDL095W	5.75	0.304	10.75	16.5	x	0.241699	-33	-54	54	5.75	54
YER110C	5.75	0.469	10.75	16.5	3625	-0.440573				5.75
YHR027C	6	0.211	10.5	16.5	3106	-0.0844569	-12	-12	12	6	12
YOR335C	6	0.469	10.5	16.5	3146	0.456905	2534			6
YJL002C	6.7	0.143	9.8	16.5	1649	0.580938	-9	-67	67	6.7	67
YOL030W	6.7	0.369	9.8	16.5	1726	0.205397	-45	-62	62	6.7	62
YGL012W	6.7	0.312	9.8	16.5	1558	0.18768	-41	-41	41	6.7	41
YHR132C	6.7	0.134	9.8	16.5	1433	0.133737	-23	-23	23	6.7	23
YMR006C	6.7	0.266	9.8	16.5	2282	0.636269				6.7
YOR099W	7.4	0.253	9.1	16.5	1420	0.521693	258	-117	117	7.4	117
YPL053C	7.4	0.081	9.1	16.5	1565	0.277279	-70	-70	70	7.4	70
YBR084W	7.4	0.256	3.3	10.7	2996	0.396934	2741	-38	38	7.4	38
YEL058W	9.2	0.21	1.5	10.7	1583		-31	-31	31	9.2	31
YNL313C	9.2	0.146	1.5	10.7	2890	-0.278121				9.2
YDL145C	9.4	0.274	1.3	10.7	4103	0.077573				9.4
