# Supplementary material for: Genome-wide polysomal analysis of a yeast strain with mutated ribosomal protein S9
Source: BMC Genomics. 2007 Aug 21;8:285. doi: 10.1186/1471-2164-8-285 (PMC2020489; doi:10.1186/1471-2164-8-285)
Supplement: Additional file 6 — GO term analysis for genes with a reduced number of ribosomes. Excel file with the results of the GO term analysis for the genes that experienced a decrease of two or more ribosomes in the mutant strain. [file 1471-2164-8-285-S6.xls]

## Sheet: function
Terms from the Function Ontology
Gene Ontology term	Cluster frequency	Background frequency	P-value	Genes annotated to the term
structural constituent of ribosome | AmiGO	18 out of 127 genes, 14.2%	230 out of 7289 background genes, 3.2%	1.45e-05	MRPL19, MRPL20, MRPL31, MRPS18, RPL22A, RPL31A, RPL33A, RPL33B, RPL34B, RPL35A, RPL35B, RPL42B, RPS10A, RPS26A, RPS26B, RSM26, RSM28, YNR036C
structural molecule activity | AmiGO	19 out of 127 genes, 15.0%	357 out of 7289 background genes, 4.9%	0.00221	HSP150, MRPL19, MRPL20, MRPL31, MRPS18, RPL22A, RPL31A, RPL33A, RPL33B, RPL34B, RPL35A, RPL35B, RPL42B, RPS10A, RPS26A, RPS26B, RSM26, RSM28, YNR036C

## Sheet: component
Terms from the Component Ontology
Gene Ontology term	Cluster frequency	Background frequency	P-value	Genes annotated to the term
cell part | AmiGO	123 out of 127 genes, 96.9%	5486 out of 7289 background genes, 75.3%	4.59e-09	ADH2, ALA1, ALG14, ARG4, ATP2, BUD17, CAX4, COP1, COS1, COS6, COS7, CSR1, CUE1, DID4, DSS4, ECM14, ECM15, ERG3, ERG4, ERV29, FAP7, FMP37, GAS5, GCD11, GDI1, GLR1, HHF2, HSP150, IES5, IGO1, ILV5, KAP123, KRE6, KTR1, KTR6, LAG1, LCB1, LCB2, LSM5, LSM6, MAK21, MCA1, MIS1, MMR1, MRPL19, MRPL20, MRPL31, MRPS18, MSP1, MTQ2, NPA3, NSE1, OST1, PAC10, PCM1, PGA1, PIC2, PKR1, PLB2, PMA1, PMT1, PRY2, QCR8, …
cell | AmiGO	123 out of 127 genes, 96.9%	5487 out of 7289 background genes, 75.3%	4.69e-09	ADH2, ALA1, ALG14, ARG4, ATP2, BUD17, CAX4, COP1, COS1, COS6, COS7, CSR1, CUE1, DID4, DSS4, ECM14, ECM15, ERG3, ERG4, ERV29, FAP7, FMP37, GAS5, GCD11, GDI1, GLR1, HHF2, HSP150, IES5, IGO1, ILV5, KAP123, KRE6, KTR1, KTR6, LAG1, LCB1, LCB2, LSM5, LSM6, MAK21, MCA1, MIS1, MMR1, MRPL19, MRPL20, MRPL31, MRPS18, MSP1, MTQ2, NPA3, NSE1, OST1, PAC10, PCM1, PGA1, PIC2, PKR1, PLB2, PMA1, PMT1, PRY2, QCR8, …
cytoplasm | AmiGO	98 out of 127 genes, 77.2%	3692 out of 7289 background genes, 50.7%	1.14e-07	ADH2, ALA1, ALG14, ARG4, ATP2, BUD17, CAX4, COP1, COS1, COS6, COS7, CSR1, CUE1, DID4, ECM14, ECM15, ERG3, ERG4, ERV29, FAP7, FMP37, GCD11, GLR1, IGO1, ILV5, KAP123, KRE6, KTR1, LAG1, LCB1, LCB2, MAK21, MIS1, MMR1, MRPL19, MRPL20, MRPL31, MRPS18, MSP1, MTQ2, NPA3, OST1, PAC10, PCM1, PIC2, PKR1, PMA1, PMT1, PRY2, QCR8, RIA1, RNR2, RPB4, RPL22A, RPL31A, RPL33A, RPL33B, RPL34B, RPL35A, RPL35B, RPL42B…
intracellular organelle | AmiGO	100 out of 127 genes, 78.7%	4014 out of 7289 background genes, 55.1%	3.72e-06	ALA1, ALG14, ATP2, BUD17, CAX4, COP1, COS1, COS6, COS7, CSR1, CUE1, DID4, ECM14, ECM15, ERG3, ERG4, ERV29, FAP7, FMP37, GCD11, GLR1, HHF2, IES5, IGO1, ILV5, KAP123, KRE6, KTR1, LAG1, LCB1, LCB2, LSM5, LSM6, MAK21, MCA1, MIS1, MMR1, MRPL19, MRPL20, MRPL31, MRPS18, MSP1, MTQ2, NSE1, OST1, PCM1, PGA1, PIC2, PKR1, PMA1, PMT1, PRY2, QCR8, RNH1, RNR2, RPB11, RPB4, RPB8, RPL22A, RPL31A, RPL33A, RPL33B, …
organelle | AmiGO	100 out of 127 genes, 78.7%	4015 out of 7289 background genes, 55.1%	3.79e-06	ALA1, ALG14, ATP2, BUD17, CAX4, COP1, COS1, COS6, COS7, CSR1, CUE1, DID4, ECM14, ECM15, ERG3, ERG4, ERV29, FAP7, FMP37, GCD11, GLR1, HHF2, IES5, IGO1, ILV5, KAP123, KRE6, KTR1, LAG1, LCB1, LCB2, LSM5, LSM6, MAK21, MCA1, MIS1, MMR1, MRPL19, MRPL20, MRPL31, MRPS18, MSP1, MTQ2, NSE1, OST1, PCM1, PGA1, PIC2, PKR1, PMA1, PMT1, PRY2, QCR8, RNH1, RNR2, RPB11, RPB4, RPB8, RPL22A, RPL31A, RPL33A, RPL33B, …
cytoplasmic part | AmiGO	77 out of 127 genes, 60.6%	2702 out of 7289 background genes, 37.1%	1.02e-05	ALA1, ALG14, ARG4, ATP2, CAX4, COP1, COS1, COS6, COS7, CSR1, CUE1, DID4, ECM14, ERG3, ERG4, ERV29, FMP37, GCD11, GLR1, ILV5, KRE6, KTR1, LAG1, LCB1, LCB2, MAK21, MIS1, MMR1, MRPL19, MRPL20, MRPL31, MRPS18, MSP1, OST1, PAC10, PIC2, PKR1, PMA1, PMT1, PRY2, QCR8, RNR2, RPB4, RPL22A, RPL31A, RPL33A, RPL33B, RPL34B, RPL35A, RPL35B, RPL42B, RPN1, RPS10A, RPS26A, RPS26B, RSM26, RSM28, SEC61, SMT3, SNC2,…
intracellular part | AmiGO	113 out of 127 genes, 89.0%	5046 out of 7289 background genes, 69.2%	2.26e-05	ADH2, ALA1, ALG14, ARG4, ATP2, BUD17, CAX4, COP1, COS1, COS6, COS7, CSR1, CUE1, DID4, ECM14, ECM15, ERG3, ERG4, ERV29, FAP7, FMP37, GCD11, GLR1, HHF2, IES5, IGO1, ILV5, KAP123, KRE6, KTR1, LAG1, LCB1, LCB2, LSM5, LSM6, MAK21, MCA1, MIS1, MMR1, MRPL19, MRPL20, MRPL31, MRPS18, MSP1, MTQ2, NPA3, NSE1, OST1, PAC10, PCM1, PGA1, PIC2, PKR1, PMA1, PMT1, PRY2, QCR8, RIA1, RNH1, RNR2, RPB11, RPB4, RPB8, R…
intracellular | AmiGO	113 out of 127 genes, 89.0%	5081 out of 7289 background genes, 69.7%	4.02e-05	ADH2, ALA1, ALG14, ARG4, ATP2, BUD17, CAX4, COP1, COS1, COS6, COS7, CSR1, CUE1, DID4, ECM14, ECM15, ERG3, ERG4, ERV29, FAP7, FMP37, GCD11, GLR1, HHF2, IES5, IGO1, ILV5, KAP123, KRE6, KTR1, LAG1, LCB1, LCB2, LSM5, LSM6, MAK21, MCA1, MIS1, MMR1, MRPL19, MRPL20, MRPL31, MRPS18, MSP1, MTQ2, NPA3, NSE1, OST1, PAC10, PCM1, PGA1, PIC2, PKR1, PMA1, PMT1, PRY2, QCR8, RIA1, RNH1, RNR2, RPB11, RPB4, RPB8, R…
protein complex | AmiGO	46 out of 127 genes, 36.2%	1359 out of 7289 background genes, 18.6%	0.0004	ALG14, ATP2, DID4, GCD11, HHF2, KAP123, LCB1, LCB2, MAK21, MRPL19, MRPL20, MRPL31, MRPS18, NSE1, OST1, PAC10, QCR8, RNR2, RPB11, RPB4, RPB8, RPL22A, RPL31A, RPL33A, RPL33B, RPL34B, RPL35A, RPL35B, RPL42B, RPN1, RPS10A, RPS26A, RPS26B, RPT2, RSM26, RSM28, RVB2, SEC61, SSS1, TAF9, TFP1, TIM13, TIM50, TOM40, TOM70, YNR036C
endoplasmic reticulum membrane | AmiGO	12 out of 127 genes, 9.4%	128 out of 7289 background genes, 1.8%	0.00042	ALG14, CAX4, CUE1, LCB1, LCB2, OST1, PKR1, PMT1, SEC61, SNL1, SSS1, SUR4
ribosome | AmiGO	20 out of 127 genes, 15.7%	357 out of 7289 background genes, 4.9%	0.00065	GCD11, MRPL19, MRPL20, MRPL31, MRPS18, RPL22A, RPL31A, RPL33A, RPL33B, RPL34B, RPL35A, RPL35B, RPL42B, RPS10A, RPS26A, RPS26B, RSM26, RSM28, YNR036C, YPP1
nuclear envelope-endoplasmic reticulum network | AmiGO	12 out of 127 genes, 9.4%	139 out of 7289 background genes, 1.9%	0.00102	ALG14, CAX4, CUE1, LCB1, LCB2, OST1, PKR1, PMT1, SEC61, SNL1, SSS1, SUR4
endoplasmic reticulum part | AmiGO	12 out of 127 genes, 9.4%	141 out of 7289 background genes, 1.9%	0.00118	ALG14, CAX4, CUE1, LCB1, LCB2, OST1, PKR1, PMT1, SEC61, SNL1, SSS1, SUR4
endoplasmic reticulum | AmiGO	19 out of 127 genes, 15.0%	345 out of 7289 background genes, 4.7%	0.00151	ALG14, CAX4, CUE1, ERG3, ERG4, LAG1, LCB1, LCB2, OST1, PKR1, PMT1, RPN1, SEC61, SNL1, SSS1, SUR4, YCL045C, YKE4, YNR021W
membrane-bound organelle | AmiGO	87 out of 127 genes, 68.5%	3668 out of 7289 background genes, 50.3%	0.00465	ALA1, ALG14, ATP2, BUD17, CAX4, COP1, COS1, COS6, COS7, CSR1, CUE1, DID4, ECM14, ECM15, ERG3, ERG4, ERV29, FAP7, FMP37, GLR1, HHF2, IES5, IGO1, ILV5, KAP123, KRE6, KTR1, LAG1, LCB1, LCB2, LSM5, LSM6, MAK21, MCA1, MIS1, MMR1, MRPL19, MRPL20, MRPL31, MRPS18, MSP1, MTQ2, NSE1, OST1, PCM1, PGA1, PIC2, PKR1, PMA1, PMT1, PRY2, QCR8, RNH1, RNR2, RPB11, RPB4, RPB8, RPN1, RPT2, RSM26, RSM28, RVB2, SEC61, …
intracellular membrane-bound organelle | AmiGO	87 out of 127 genes, 68.5%	3668 out of 7289 background genes, 50.3%	0.00465	ALA1, ALG14, ATP2, BUD17, CAX4, COP1, COS1, COS6, COS7, CSR1, CUE1, DID4, ECM14, ECM15, ERG3, ERG4, ERV29, FAP7, FMP37, GLR1, HHF2, IES5, IGO1, ILV5, KAP123, KRE6, KTR1, LAG1, LCB1, LCB2, LSM5, LSM6, MAK21, MCA1, MIS1, MMR1, MRPL19, MRPL20, MRPL31, MRPS18, MSP1, MTQ2, NSE1, OST1, PCM1, PGA1, PIC2, PKR1, PMA1, PMT1, PRY2, QCR8, RNH1, RNR2, RPB11, RPB4, RPB8, RPN1, RPT2, RSM26, RSM28, RVB2, SEC61, …
large ribosomal subunit | AmiGO	11 out of 127 genes, 8.7%	142 out of 7289 background genes, 1.9%	0.00721	MRPL19, MRPL20, MRPL31, RPL22A, RPL31A, RPL33A, RPL33B, RPL34B, RPL35A, RPL35B, RPL42B
membrane part | AmiGO	25 out of 127 genes, 19.7%	613 out of 7289 background genes, 8.4%	0.00945	ALG14, ATP2, CAX4, COP1, CUE1, DID4, KAP123, KRE6, LCB1, LCB2, MMR1, MSP1, OST1, PKR1, PMA1, PMT1, QCR8, SEC61, SNL1, SSS1, SUR4, TFP1, TIM50, TOM40, TOM70
