# Supplementary material for: Genome-wide polysomal analysis of a yeast strain with mutated ribosomal protein S9
Source: BMC Genomics. 2007 Aug 21;8:285. doi: 10.1186/1471-2164-8-285 (PMC2020489; doi:10.1186/1471-2164-8-285)
Supplement: Additional file 7 — GO term analysis for genes with an increased number of ribosomes. Excel file with the results of the GO term analysis for the genes that experienced an increase of two or more ribosomes in the mutant strain. [file 1471-2164-8-285-S7.xls]

## Sheet: process
Terms from the Process Ontology
Gene Ontology term	Cluster frequency	Background frequency	P-value	Genes annotated to the term
cellular process | AmiGO	181 out of 217 genes, 83.4%	4685 out of 7289 background genes, 64.3%	1.61e-07	ABF2, ADH1, ADH3, ADH6, ADR1, AIR1, ARO3, ARO7, ARP3, ARX1, ASC1, ASP1, BFR1, CAM1, CAP2, CAR1, CCS1, CDC3, CDC33, CFD1, CKB2, CKS1, CLC1, COX12, COX6, CPR6, CSL4, CWP1, CYS3, DAL81, DBP5, DDP1, DDR48, EAF3, EMP24, ERG10, ERG6, ERG8, ETR1, FPR3, GIS2, HAM1, HAP2, HBS1, HCR1, HHO1, HOM6, HRB1, HSP12, HTA1, IDH1, IDH2, JIP5, KAR3, LAS1, LSC1, LTV1, LYS1, LYS9, MAK11, MAP1, MCK1, MDH3, MDY2, MET7, M…
cellular metabolic process | AmiGO	140 out of 217 genes, 64.5%	3402 out of 7289 background genes, 46.7%	4.59e-05	ADH1, ADH3, ADH6, ADR1, AIR1, ARO3, ARO7, ASC1, ASP1, BFR1, CAM1, CAP2, CAR1, CDC33, CFD1, CKB2, CKS1, COX12, COX6, CPR6, CSL4, CYS3, DAL81, DBP5, DDP1, DDR48, EAF3, ERG10, ERG6, ERG8, ETR1, HAM1, HAP2, HBS1, HCR1, HHO1, HOM6, HSP12, HTA1, IDH1, IDH2, JIP5, LSC1, LTV1, LYS1, LYS9, MAK11, MAP1, MCK1, MDH3, MET7, MEU1, MNT4, MRP51, MRPL3, MRPL6, NDE1, NOP1, NOP58, NPL6, NSA2, NSR1, OCA1, OPI3, PDA1…
metabolic process | AmiGO	143 out of 217 genes, 65.9%	3520 out of 7289 background genes, 48.3%	6.42e-05	ADH1, ADH3, ADH6, ADR1, AIR1, ARO3, ARO7, ASC1, ASP1, BFR1, CAM1, CAP2, CAR1, CDC33, CFD1, CKB2, CKS1, COX12, COX6, CPR6, CSL4, CYS3, DAL81, DBP5, DDP1, DDR48, EAF3, ERG10, ERG6, ERG8, ETR1, HAM1, HAP2, HBS1, HCR1, HHO1, HOM6, HSP12, HTA1, IDH1, IDH2, JIP5, LSC1, LTV1, LYS1, LYS9, MAK11, MAP1, MCK1, MDH3, MET7, MEU1, MNT4, MRP51, MRPL3, MRPL6, NDE1, NOP1, NOP15, NOP58, NPL6, NSA2, NSR1, OCA1, OPI…
primary metabolic process | AmiGO	127 out of 217 genes, 58.5%	3218 out of 7289 background genes, 44.1%	0.00839	ADH1, ADH3, ADR1, AIR1, ARO3, ARO7, ASC1, ASP1, BFR1, CAM1, CAP2, CAR1, CDC33, CKB2, CKS1, COX12, CPR6, CSL4, CYS3, DAL81, DBP5, DDP1, DDR48, EAF3, ERG10, ERG6, ERG8, ETR1, HAM1, HAP2, HBS1, HCR1, HHO1, HOM6, HTA1, IDH1, IDH2, JIP5, LSC1, LYS1, LYS9, MAK11, MAP1, MCK1, MDH3, MEU1, MNT4, MRP51, MRPL3, MRPL6, NDE1, NOP1, NOP58, NPL6, NSA2, NSR1, OPI3, PDR17, PDX3, PET123, PHO13, PIS1, POL30, PRE2, …

## Sheet: function
Terms from the Function Ontology
Gene Ontology term	Cluster frequency	Background frequency	P-value	Genes annotated to the term
catalytic activity | AmiGO	103 out of 217 genes, 47.5%	2002 out of 7289 background genes, 27.5%	4.5e-08	ADH1, ADH3, ADH6, AIR1, AML1, ARO3, ARO7, ASP1, CAR1, CFD1, COX12, COX6, CPR5, CPR6, CPR8, CSL4, CYS3, DBP5, DDP1, DDR48, EAF3, ERG10, ERG6, ERG8, ETR1, FPR3, HAM1, HOM6, IDH1, IDH2, IMD4, LSC1, LYS1, LYS9, MAP1, MCK1, MDH3, MET7, MEU1, MNT4, NDE1, NOP1, NPL6, OCA1, OPI3, PDA1, PDX3, PHO13, PIS1, POL30, PPX1, PRE2, PRE6, PRE8, PSA1, PTC7, PUP1, PUP2, QCR2, RAD51, RAM2, RCK2, RPA34, RPB7, RPC40, R…
oxidoreductase activity | AmiGO	26 out of 217 genes, 12.0%	270 out of 7289 background genes, 3.7%	2.9e-05	ADH1, ADH3, ADH6, COX12, COX6, ETR1, HOM6, IDH1, IDH2, IMD4, LYS1, LYS9, MDH3, NDE1, PDA1, PDX3, QCR2, SDH4, SFA1, TDH1, TMA29, TRX2, URA1, YHB1, YNL134C, YPR1
endopeptidase activity | AmiGO	10 out of 217 genes, 4.6%	57 out of 7289 background genes, 0.8%	0.0017	PRE2, PRE6, PRE8, PUP1, PUP2, RPN12, RPN13, RPT1, RPT4, RPT5
oxidoreductase activity, acting on the CH-OH group of donors, NAD or NADP as acceptor | AmiGO	11 out of 217 genes, 5.1%	70 out of 7289 background genes, 1.0%	0.00176	ADH1, ADH3, ADH6, HOM6, IDH1, IDH2, IMD4, MDH3, SFA1, YNL134C, YPR1
oxidoreductase activity, acting on CH-OH group of donors | AmiGO	11 out of 217 genes, 5.1%	78 out of 7289 background genes, 1.1%	0.00515	ADH1, ADH3, ADH6, HOM6, IDH1, IDH2, IMD4, MDH3, SFA1, YNL134C, YPR1

## Sheet: component
Terms from the Component Ontology
Gene Ontology term	Cluster frequency	Background frequency	P-value	Genes annotated to the term
intracellular part | AmiGO	202 out of 217 genes, 93.1%	5046 out of 7289 background genes, 69.2%	8.64e-16	ABF2, ADH1, ADH3, ADR1, AIR1, AML1, ARO3, ARO7, ARP3, ARX1, ASC1, ASP1, BFR1, CAM1, CAP2, CAR1, CCS1, CDC3, CDC33, CFD1, CKB2, CKS1, CLC1, COX12, COX6, CPR5, CPR6, CPR8, CSL4, CUE5, CYS3, DAL81, DBP5, DDP1, DDR48, EAF3, EMP24, ERG10, ERG6, ERG8, ETR1, FMP39, FPR3, GIS2, GVP36, HAM1, HAP2, HBS1, HCR1, HHO1, HMF1, HOM6, HRB1, HSP12, HTA1, IDH1, IDH2, IMD4, JIP5, KAR3, LAS1, LSC1, LTV1, LYS1, LYS9, …
intracellular | AmiGO	202 out of 217 genes, 93.1%	5081 out of 7289 background genes, 69.7%	2.84e-15	ABF2, ADH1, ADH3, ADR1, AIR1, AML1, ARO3, ARO7, ARP3, ARX1, ASC1, ASP1, BFR1, CAM1, CAP2, CAR1, CCS1, CDC3, CDC33, CFD1, CKB2, CKS1, CLC1, COX12, COX6, CPR5, CPR6, CPR8, CSL4, CUE5, CYS3, DAL81, DBP5, DDP1, DDR48, EAF3, EMP24, ERG10, ERG6, ERG8, ETR1, FMP39, FPR3, GIS2, GVP36, HAM1, HAP2, HBS1, HCR1, HHO1, HMF1, HOM6, HRB1, HSP12, HTA1, IDH1, IDH2, IMD4, JIP5, KAR3, LAS1, LSC1, LTV1, LYS1, LYS9, …
cell part | AmiGO	209 out of 217 genes, 96.3%	5486 out of 7289 background genes, 75.3%	3.65e-15	ABF2, ADH1, ADH3, ADH6, ADR1, AIR1, AML1, ARO3, ARO7, ARP3, ARX1, ASC1, ASP1, BFR1, CAM1, CAP2, CAR1, CCS1, CDC3, CDC33, CFD1, CKB2, CKS1, CLC1, COX12, COX6, CPR5, CPR6, CPR8, CSL4, CUE5, CWP1, CYS3, DAL81, DBP5, DDP1, DDR48, EAF3, EMP24, ERG10, ERG6, ERG8, ETR1, FMP39, FPR3, GIS2, GVP36, HAM1, HAP2, HBS1, HCR1, HHO1, HMF1, HOM6, HRB1, HSP12, HTA1, IDH1, IDH2, IMD4, JIP5, KAR3, LAS1, LSC1, LTV1, …
cell | AmiGO	209 out of 217 genes, 96.3%	5487 out of 7289 background genes, 75.3%	3.78e-15	ABF2, ADH1, ADH3, ADH6, ADR1, AIR1, AML1, ARO3, ARO7, ARP3, ARX1, ASC1, ASP1, BFR1, CAM1, CAP2, CAR1, CCS1, CDC3, CDC33, CFD1, CKB2, CKS1, CLC1, COX12, COX6, CPR5, CPR6, CPR8, CSL4, CUE5, CWP1, CYS3, DAL81, DBP5, DDP1, DDR48, EAF3, EMP24, ERG10, ERG6, ERG8, ETR1, FMP39, FPR3, GIS2, GVP36, HAM1, HAP2, HBS1, HCR1, HHO1, HMF1, HOM6, HRB1, HSP12, HTA1, IDH1, IDH2, IMD4, JIP5, KAR3, LAS1, LSC1, LTV1, …
proteasome complex (sensu Eukaryota) | AmiGO	13 out of 217 genes, 6.0%	47 out of 7289 background genes, 0.6%	1.7e-07	PRE2, PRE6, PRE8, PUP1, PUP2, RPN12, RPN13, RPN5, RPT1, RPT4, RPT5, UBC1, UBP6
cytoplasm | AmiGO	153 out of 217 genes, 70.5%	3692 out of 7289 background genes, 50.7%	3.79e-07	ABF2, ADH1, ADH3, AML1, ARO3, ARO7, ARX1, ASC1, ASP1, CAM1, CAP2, CAR1, CCS1, CDC3, CDC33, CFD1, CKS1, CLC1, COX12, COX6, CPR5, CPR6, CPR8, CSL4, CUE5, CYS3, DBP5, DDP1, DDR48, EMP24, ERG10, ERG6, ERG8, ETR1, FMP39, GIS2, GVP36, HAM1, HBS1, HCR1, HMF1, HOM6, HRB1, HSP12, IDH1, IDH2, IMD4, KAR3, LAS1, LSC1, LTV1, LYS1, LYS9, MAP1, MDH3, MDY2, MET7, MEU1, MIC17, MID1, MRP51, MRPL3, MRPL6, NDE1, NFU…
macromolecular complex | AmiGO	86 out of 217 genes, 39.6%	1699 out of 7289 background genes, 23.3%	1.11e-05	AIR1, ARP3, ARX1, ASC1, BFR1, CAM1, CAP2, CDC33, CKB2, COX12, COX6, CSL4, DBP5, EAF3, HAP2, HCR1, HHO1, HRB1, HTA1, KAR3, LTV1, MAP1, MDY2, MRP51, MRPL3, MRPL6, NOP1, NOP58, NPL6, NSA2, PDA1, PET123, POL30, PRE2, PRE6, PRE8, PUP1, PUP2, QCR2, RAM2, RFA2, RPA34, RPB7, RPC40, RPL15B, RPL18B, RPL20B, RPL3, RPL5, RPN12, RPN13, RPN5, RPS1A, RPS1B, RPT1, RPT4, RPT5, RRP46, SDH4, SGT1, SIK1, SLK19, SNF4…
protein complex | AmiGO	70 out of 217 genes, 32.3%	1359 out of 7289 background genes, 18.6%	0.00022	AIR1, ARP3, ARX1, ASC1, CAP2, CDC33, CKB2, COX12, COX6, CSL4, DBP5, EAF3, HAP2, HCR1, HHO1, HTA1, KAR3, MRP51, MRPL3, MRPL6, NPL6, PDA1, PET123, POL30, PRE2, PRE6, PRE8, PUP1, PUP2, QCR2, RAM2, RFA2, RPA34, RPB7, RPC40, RPL15B, RPL18B, RPL20B, RPL3, RPL5, RPN12, RPN13, RPN5, RPS1A, RPS1B, RPT1, RPT4, RPT5, RRP46, SDH4, SGT1, SLK19, SNF4, SPT15, SRP101, SSO1, STE18, STV1, SUB2, SYC1, TEF4, TIF34, …
proteasome regulatory particle (sensu Eukaryota) | AmiGO	7 out of 217 genes, 3.2%	23 out of 7289 background genes, 0.3%	0.0009	RPN12, RPN13, RPN5, RPT1, RPT4, RPT5, UBP6
intracellular organelle | AmiGO	151 out of 217 genes, 69.6%	4014 out of 7289 background genes, 55.1%	0.00187	ABF2, ADH3, ADR1, AIR1, ARO3, ARO7, ARP3, ARX1, ASC1, CAM1, CAP2, CCS1, CDC3, CDC33, CKS1, CLC1, COX12, COX6, CPR5, CPR8, CSL4, DAL81, DBP5, DDP1, EAF3, EMP24, ERG6, ETR1, FMP39, FPR3, GVP36, HAM1, HAP2, HHO1, HMF1, HOM6, HRB1, HSP12, HTA1, IDH1, IDH2, JIP5, KAR3, LAS1, LSC1, LTV1, MAP1, MDH3, MDY2, MET7, MIC17, MID1, MRP51, MRPL3, MRPL6, NDE1, NFU1, NOP1, NOP15, NOP58, NPL3, NPL6, NSA2, NSR1, OP…
organelle | AmiGO	151 out of 217 genes, 69.6%	4015 out of 7289 background genes, 55.1%	0.00191	ABF2, ADH3, ADR1, AIR1, ARO3, ARO7, ARP3, ARX1, ASC1, CAM1, CAP2, CCS1, CDC3, CDC33, CKS1, CLC1, COX12, COX6, CPR5, CPR8, CSL4, DAL81, DBP5, DDP1, EAF3, EMP24, ERG6, ETR1, FMP39, FPR3, GVP36, HAM1, HAP2, HHO1, HMF1, HOM6, HRB1, HSP12, HTA1, IDH1, IDH2, JIP5, KAR3, LAS1, LSC1, LTV1, MAP1, MDH3, MDY2, MET7, MIC17, MID1, MRP51, MRPL3, MRPL6, NDE1, NFU1, NOP1, NOP15, NOP58, NPL3, NPL6, NSA2, NSR1, OP…
non-membrane-bound organelle | AmiGO	54 out of 217 genes, 24.9%	1025 out of 7289 background genes, 14.1%	0.00351	ABF2, AIR1, ARP3, ARX1, ASC1, CAM1, CAP2, CDC3, CDC33, FPR3, HHO1, HTA1, JIP5, KAR3, LTV1, MAP1, MDY2, MRP51, MRPL3, MRPL6, NOP1, NOP15, NOP58, NSA2, NSR1, PET123, POL30, RAD51, RFA2, RLP7, RPA34, RPC40, RPL15B, RPL18B, RPL20B, RPL3, RPL5, RPS1A, RPS1B, SIK1, SLK19, SPT15, SRM1, SRV2, SUB2, TEF4, TIF11, TMA29, TUB1, TWF1, YMR295C, YPL225W, YTM1, ZUO1
intracellular non-membrane-bound organelle | AmiGO	54 out of 217 genes, 24.9%	1025 out of 7289 background genes, 14.1%	0.00351	ABF2, AIR1, ARP3, ARX1, ASC1, CAM1, CAP2, CDC3, CDC33, FPR3, HHO1, HTA1, JIP5, KAR3, LTV1, MAP1, MDY2, MRP51, MRPL3, MRPL6, NOP1, NOP15, NOP58, NSA2, NSR1, PET123, POL30, RAD51, RFA2, RLP7, RPA34, RPC40, RPL15B, RPL18B, RPL20B, RPL3, RPL5, RPS1A, RPS1B, SIK1, SLK19, SPT15, SRM1, SRV2, SUB2, TEF4, TIF11, TMA29, TUB1, TWF1, YMR295C, YPL225W, YTM1, ZUO1
